# Supplementary material for: Crystal structures and Hirshfeld surface analyses of 6,8-dimeth­oxy-3-methyl-1H-isochromen-1-one and 5-bromo-6,8-dimeth­oxy-3-methyl-1H-isochromen-1-one chloro­form monosolvate
Source: Acta Crystallogr E Crystallogr Commun. 2020 Jun 19;76(Pt 7):1107–12. doi: 10.1107/S2056989020007975 (PMC7336779; doi:10.1107/S2056989020007975)
Supplement: Supplementary file 1 [file e-76-01107-sup1.cif]

##############################################################################
#                                                                            #
# This CIF contains the data in a paper accepted for publication in          #
# Acta Crystallographica Section E. It conforms to the requirements of       #
# Notes for Authors for Acta Crystallographica Section E, and has been       #
# peer reviewed under the auspices of the IUCr Commission on Journals.       #
#                                                                            #
# Full details of the Crystallographic Information File format               #
# are given in the paper "The Crystallographic Information File (CIF):       #
# a New Standard Archive File for Crystallography" by S. R. Hall, F. H.      #
# Allen and I. D. Brown [Acta Cryst. (1991), A47, 655-685].                  #
#                                                                            #
# The current version of the core CIF dictionary is obtainable from          #
# ftp://ftp.iucr.org/pub/cif_core.dic.                                       #
#                                                                            #
# Software is freely available for graphical display of the structure(s)     #
# in this CIF. For information consult the CIF software page                 #
# http://www.iucr.org/resources/cif/software.                                #
#                                                                            #
# This file may be used for bona fide research purposes within the           #
# scientific community so long as proper attribution is given to the journal # 
# article from which it was obtained.                                        #
#                                                                            #
##############################################################################
data_I
_audit_creation_method     'SHELXL-2018/3'
_chemical_name_systematic
;
6,8-Dimethoxy-3-methyl-1<i>H</i>-isochromem-1-one
;
_chemical_name_common     ?
_chemical_formula_moiety     'C12 H12 O4'
_chemical_formula_sum     'C12 H12 O4'
_chemical_formula_iupac     'C12 H12 O4'
_chemical_formula_weight     220.22
_chemical_melting_point     ?
_space_group_crystal_system     orthorhombic
_space_group_name_H-M_alt     'P b c a'
_space_group_name_Hall     '-P 2ac 2ab'
loop_
    _space_group_symop_operation_xyz
    'x, y, z'
    '-x+1/2, -y, z+1/2'
    'x+1/2, -y+1/2, -z'
    '-x, y+1/2, -z+1/2'
    '-x, -y, -z'
    'x-1/2, y, -z-1/2'
    '-x-1/2, y-1/2, z'
    'x, -y-1/2, z-1/2'
_cell_length_a     12.7875(9)
_cell_length_b     11.3732(12)
_cell_length_c     14.3637(12)
_cell_angle_alpha     90
_cell_angle_beta     90
_cell_angle_gamma     90
_cell_volume     2089.0(3)
_cell_formula_units_Z     8
_cell_measurement_reflns_used     10689
_cell_measurement_theta_min     1.72
_cell_measurement_theta_max     29.62
_cell_measurement_temperature     173(2)
_exptl_crystal_description     block
_exptl_crystal_colour     colourless
_exptl_crystal_size_max     0.360
_exptl_crystal_size_mid     0.280
_exptl_crystal_size_min     0.260
_exptl_crystal_density_diffrn     1.400
_exptl_crystal_density_meas     ?
_exptl_crystal_density_method     ?
_exptl_crystal_F_000     928
_exptl_absorpt_coefficient_mu     0.106
_exptl_absorpt_correction_type     multi-scan
_exptl_absorpt_process_details
;
(MULABS; Spek, 2020)
;
_exptl_absorpt_correction_T_min     0.9029
_exptl_absorpt_correction_T_max     1.0000
_diffrn_ambient_temperature     173(2)
_diffrn_source     'sealed X-ray tube, 12 x 0.4 mm long-fine focus'
_diffrn_radiation_type     MoK\a
_diffrn_radiation_wavelength     0.71073
_diffrn_radiation_source     'fine-focus sealed tube'
_diffrn_radiation_monochromator     'plane graphite'
_diffrn_measurement_device_type     'STOE IPDS 2'
_diffrn_measurement_device     '2-circle goniometer'
_diffrn_measurement_method     '\f + \w scans'
_diffrn_detector     'image plate (34 cm diameter)'
_diffrn_detector_area_resol_mean     ?
_diffrn_reflns_number     24778
_diffrn_reflns_av_R_equivalents     0.0765
_diffrn_reflns_av_unetI/netI     0.0358
_diffrn_reflns_theta_min     2.785
_diffrn_reflns_theta_max     29.312
_diffrn_reflns_theta_full     25.242
_diffrn_measured_fraction_theta_max     0.991
_diffrn_measured_fraction_theta_full     0.999
_diffrn_reflns_limit_h_min     -17
_diffrn_reflns_limit_h_max     16
_diffrn_reflns_limit_k_min     -15
_diffrn_reflns_limit_k_max     15
_diffrn_reflns_limit_l_min     -19
_diffrn_reflns_limit_l_max     19
_refine_special_details     ?
_reflns_number_total     2835
_reflns_number_gt     1990
_reflns_threshold_expression     'I > 2\s(I)'
_refine_ls_structure_factor_coef     Fsqd
_refine_ls_matrix_type     full
_refine_ls_R_factor_all     0.0835
_refine_ls_R_factor_gt     0.0521
_refine_ls_wR_factor_gt     0.1055
_refine_ls_wR_factor_ref     0.1157
_refine_ls_goodness_of_fit_ref     1.054
_refine_ls_restrained_S_all     1.054
_refine_ls_number_reflns     2835
_refine_ls_number_parameters     148
_refine_ls_number_restraints     0
_refine_ls_hydrogen_treatment     constr
_refine_ls_weighting_scheme     calc
_refine_ls_weighting_details
              'w=1/[\s^2^(Fo^2^)+(0.0510P)^2^+0.3781P] where P=(Fo^2^+2Fc^2^)/3'
_atom_sites_solution_hydrogens     geom
_atom_sites_solution_primary     direct
_atom_sites_solution_secondary     difmap
_refine_ls_shift/su_max     0.000
_refine_ls_shift/su_mean     0.000
_refine_diff_density_max     0.221
_refine_diff_density_min     -0.181
_refine_ls_extinction_method     none
_refine_ls_extinction_coef     .
loop_
    _atom_type_symbol
    _atom_type_description
    _atom_type_scat_dispersion_real
    _atom_type_scat_dispersion_imag
    _atom_type_scat_source
    'C' 'C' 0.0033 0.0016
                         'International Tables Vol C Tables 4.2.6.8 and 6.1.1.4'
    'H' 'H' 0.0000 0.0000
                         'International Tables Vol C Tables 4.2.6.8 and 6.1.1.4'
    'O' 'O' 0.0106 0.0060
                         'International Tables Vol C Tables 4.2.6.8 and 6.1.1.4'
_computing_data_collection
;
X-Area (Stoe & Cie, 2005)
;
_computing_cell_refinement
;
X-Area (Stoe & Cie, 2005)
;
_computing_data_reduction
;
X-RED32 (Stoe & Cie, 2005)
;
_computing_structure_solution
;
SHELXS97 (Sheldrick, 2008)
;
_computing_structure_refinement
;
<i>SHELXL2018/3</i> (Sheldrick, 2015)
;
_computing_molecular_graphics
;
PLATON (Spek, 2020) and Mercury (Macrae <i>et al.</i>,  2020)
;
_computing_publication_material
;
<i>SHELXL2018/3</i> (Sheldrick, 2015), PLATON (Spek, 2020) and
publcif (Westrip, 2010)
;
loop_
    _atom_site_type_symbol
    _atom_site_label
    _atom_site_fract_x
    _atom_site_fract_y
    _atom_site_fract_z
    _atom_site_U_iso_or_equiv
    _atom_site_adp_type
    _atom_site_calc_flag
    _atom_site_occupancy
    _atom_site_disorder_assembly
    _atom_site_disorder_group
    O O1 0.15786(9) 0.27567(12) 0.46504(8) 0.0395(3) Uani d 1 . .
    O O2 0.23972(8) 0.33408(10) 0.33972(7) 0.0268(3) Uani d 1 . .
    O O3 -0.14208(10) 0.07550(12) 0.14615(9) 0.0404(3) Uani d 1 . .
    O O4 -0.01901(9) 0.15403(11) 0.44753(8) 0.0314(3) Uani d 1 . .
    C C1 0.01713(12) 0.18950(14) 0.16114(11) 0.0266(3) Uani d 1 . .
    H H1 0.024720 0.199167 0.095797 0.032 Uiso calc 1 . .
    C C2 -0.06630(12) 0.12755(14) 0.19739(11) 0.0282(3) Uani d 1 . .
    C C3 -0.07906(12) 0.11400(14) 0.29319(12) 0.0292(3) Uani d 1 . .
    H H3 -0.136951 0.070662 0.316450 0.035 Uiso calc 1 . .
    C C4 -0.00875(12) 0.16271(14) 0.35416(11) 0.0258(3) Uani d 1 . .
    C C5 0.15644(12) 0.27686(14) 0.38113(11) 0.0263(3) Uani d 1 . .
    C C6 0.24844(12) 0.34840(13) 0.24518(10) 0.0248(3) Uani d 1 . .
    C C7 0.17841(12) 0.30230(14) 0.18753(10) 0.0248(3) Uani d 1 . .
    H H7 0.186695 0.312124 0.122268 0.030 Uiso calc 1 . .
    C C8 0.09018(11) 0.23769(13) 0.22263(10) 0.0233(3) Uani d 1 . .
    C C9 0.07889(11) 0.22557(13) 0.31981(10) 0.0238(3) Uani d 1 . .
    C C10 -0.13653(15) 0.08442(17) 0.04763(13) 0.0387(4) Uani d 1 . .
    H H10A -0.068771 0.054680 0.026132 0.058 Uiso calc 1 . .
    H H10B -0.144175 0.166918 0.029140 0.058 Uiso calc 1 . .
    H H10C -0.192803 0.037821 0.019638 0.058 Uiso calc 1 . .
    C C11 -0.10579(14) 0.08855(17) 0.48242(13) 0.0372(4) Uani d 1 . .
    H H11A -0.101267 0.007171 0.460350 0.056 Uiso calc 1 . .
    H H11B -0.171053 0.123974 0.460230 0.056 Uiso calc 1 . .
    H H11C -0.104631 0.089534 0.550635 0.056 Uiso calc 1 . .
    C C12 0.34151(12) 0.42031(15) 0.22198(12) 0.0317(4) Uani d 1 . .
    H H12A 0.404473 0.381766 0.246095 0.048 Uiso calc 1 . .
    H H12B 0.334533 0.498334 0.250262 0.048 Uiso calc 1 . .
    H H12C 0.347075 0.428395 0.154231 0.048 Uiso calc 1 . .
loop_
    _atom_site_aniso_label
    _atom_site_aniso_U_11
    _atom_site_aniso_U_22
    _atom_site_aniso_U_33
    _atom_site_aniso_U_12
    _atom_site_aniso_U_13
    _atom_site_aniso_U_23
    O1 0.0350(6) 0.0600(9) 0.0237(6) -0.0096(6) -0.0017(5) 0.0011(5)
    O2 0.0232(5) 0.0312(6) 0.0260(5) -0.0034(5) -0.0004(4) -0.0008(4)
    O3 0.0388(7) 0.0462(8) 0.0363(7) -0.0187(6) -0.0090(5) 0.0013(6)
    O4 0.0312(6) 0.0374(7) 0.0257(6) -0.0052(5) 0.0067(5) 0.0027(5)
    C1 0.0281(7) 0.0279(8) 0.0238(7) 0.0008(6) -0.0029(6) -0.0004(6)
    C2 0.0268(7) 0.0268(8) 0.0310(8) -0.0025(6) -0.0053(6) -0.0013(6)
    C3 0.0249(7) 0.0276(8) 0.0352(9) -0.0042(6) 0.0019(6) 0.0040(7)
    C4 0.0248(7) 0.0259(8) 0.0266(7) 0.0021(6) 0.0022(6) 0.0012(6)
    C5 0.0233(7) 0.0312(8) 0.0244(7) 0.0007(6) 0.0011(6) 0.0005(6)
    C6 0.0229(7) 0.0258(7) 0.0258(7) 0.0014(6) 0.0025(6) 0.0006(6)
    C7 0.0235(7) 0.0273(7) 0.0235(7) 0.0009(6) 0.0011(6) 0.0013(6)
    C8 0.0216(6) 0.0223(7) 0.0260(7) 0.0026(6) 0.0004(6) 0.0003(6)
    C9 0.0222(7) 0.0244(7) 0.0249(7) 0.0021(6) 0.0011(6) -0.0006(6)
    C10 0.0384(9) 0.0419(11) 0.0358(9) -0.0055(8) -0.0114(8) -0.0041(8)
    C11 0.0348(9) 0.0403(10) 0.0365(9) -0.0037(8) 0.0118(7) 0.0048(8)
    C12 0.0258(7) 0.0349(9) 0.0343(8) -0.0060(7) 0.0006(7) 0.0024(7)
_geom_special_details
;
 All esds (except the esd in the dihedral angle between two l.s. planes)
 are estimated using the full covariance matrix.  The cell esds are taken
 into account individually in the estimation of esds in distances, angles
 and torsion angles; correlations between esds in cell parameters are only
 used when they are defined by crystal symmetry.  An approximate (isotropic)
 treatment of cell esds is used for estimating esds involving l.s. planes.
;
loop_
    _geom_bond_atom_site_label_1
    _geom_bond_atom_site_label_2
    _geom_bond_site_symmetry_2
    _geom_bond_distance
    _geom_bond_publ_flag
    O1 C5 . 1.2056(19) ?
    O2 C6 . 1.3722(18) ?
    O2 C5 . 1.3825(18) ?
    O3 C2 . 1.3532(19) ?
    O3 C10 . 1.421(2) ?
    O4 C4 . 1.3511(19) ?
    O4 C11 . 1.427(2) ?
    C1 C2 . 1.380(2) ?
    C1 C8 . 1.397(2) ?
    C1 H1 . 0.9500 ?
    C2 C3 . 1.394(2) ?
    C3 C4 . 1.372(2) ?
    C3 H3 . 0.9500 ?
    C4 C9 . 1.418(2) ?
    C5 C9 . 1.449(2) ?
    C6 C7 . 1.328(2) ?
    C6 C12 . 1.482(2) ?
    C7 C8 . 1.438(2) ?
    C7 H7 . 0.9500 ?
    C8 C9 . 1.410(2) ?
    C10 H10A . 0.9800 ?
    C10 H10B . 0.9800 ?
    C10 H10C . 0.9800 ?
    C11 H11A . 0.9800 ?
    C11 H11B . 0.9800 ?
    C11 H11C . 0.9800 ?
    C12 H12A . 0.9800 ?
    C12 H12B . 0.9800 ?
    C12 H12C . 0.9800 ?
loop_
    _geom_angle_atom_site_label_1
    _geom_angle_atom_site_label_2
    _geom_angle_atom_site_label_3
    _geom_angle_site_symmetry_1
    _geom_angle_site_symmetry_3
    _geom_angle
    _geom_angle_publ_flag
    C6 O2 C5 . . 122.97(12) ?
    C2 O3 C10 . . 118.34(14) ?
    C4 O4 C11 . . 117.52(13) ?
    C2 C1 C8 . . 118.58(14) ?
    C2 C1 H1 . . 120.7 ?
    C8 C1 H1 . . 120.7 ?
    O3 C2 C1 . . 124.86(15) ?
    O3 C2 C3 . . 113.86(14) ?
    C1 C2 C3 . . 121.28(14) ?
    C4 C3 C2 . . 120.57(14) ?
    C4 C3 H3 . . 119.7 ?
    C2 C3 H3 . . 119.7 ?
    O4 C4 C3 . . 122.72(14) ?
    O4 C4 C9 . . 117.32(14) ?
    C3 C4 C9 . . 119.97(14) ?
    O1 C5 O2 . . 115.07(14) ?
    O1 C5 C9 . . 127.84(15) ?
    O2 C5 C9 . . 117.08(13) ?
    C7 C6 O2 . . 121.03(14) ?
    C7 C6 C12 . . 128.27(15) ?
    O2 C6 C12 . . 110.69(13) ?
    C6 C7 C8 . . 120.83(14) ?
    C6 C7 H7 . . 119.6 ?
    C8 C7 H7 . . 119.6 ?
    C1 C8 C9 . . 121.25(14) ?
    C1 C8 C7 . . 120.23(14) ?
    C9 C8 C7 . . 118.52(14) ?
    C8 C9 C4 . . 118.34(14) ?
    C8 C9 C5 . . 119.49(14) ?
    C4 C9 C5 . . 122.18(14) ?
    O3 C10 H10A . . 109.5 ?
    O3 C10 H10B . . 109.5 ?
    H10A C10 H10B . . 109.5 ?
    O3 C10 H10C . . 109.5 ?
    H10A C10 H10C . . 109.5 ?
    H10B C10 H10C . . 109.5 ?
    O4 C11 H11A . . 109.5 ?
    O4 C11 H11B . . 109.5 ?
    H11A C11 H11B . . 109.5 ?
    O4 C11 H11C . . 109.5 ?
    H11A C11 H11C . . 109.5 ?
    H11B C11 H11C . . 109.5 ?
    C6 C12 H12A . . 109.5 ?
    C6 C12 H12B . . 109.5 ?
    H12A C12 H12B . . 109.5 ?
    C6 C12 H12C . . 109.5 ?
    H12A C12 H12C . . 109.5 ?
    H12B C12 H12C . . 109.5 ?
loop_
    _geom_torsion_atom_site_label_1
    _geom_torsion_atom_site_label_2
    _geom_torsion_atom_site_label_3
    _geom_torsion_atom_site_label_4
    _geom_torsion_site_symmetry_1
    _geom_torsion_site_symmetry_2
    _geom_torsion_site_symmetry_3
    _geom_torsion_site_symmetry_4
    _geom_torsion
    _geom_torsion_publ_flag
    C10 O3 C2 C1 . . . . 0.0(2) ?
    C10 O3 C2 C3 . . . . 179.81(16) ?
    C8 C1 C2 O3 . . . . -179.38(16) ?
    C8 C1 C2 C3 . . . . 0.8(2) ?
    O3 C2 C3 C4 . . . . -179.52(15) ?
    C1 C2 C3 C4 . . . . 0.3(3) ?
    C11 O4 C4 C3 . . . . 1.6(2) ?
    C11 O4 C4 C9 . . . . -178.59(14) ?
    C2 C3 C4 O4 . . . . 178.59(15) ?
    C2 C3 C4 C9 . . . . -1.2(2) ?
    C6 O2 C5 O1 . . . . -177.08(15) ?
    C6 O2 C5 C9 . . . . 3.2(2) ?
    C5 O2 C6 C7 . . . . -3.2(2) ?
    C5 O2 C6 C12 . . . . 175.88(13) ?
    O2 C6 C7 C8 . . . . 1.1(2) ?
    C12 C6 C7 C8 . . . . -177.82(15) ?
    C2 C1 C8 C9 . . . . -1.0(2) ?
    C2 C1 C8 C7 . . . . 179.69(15) ?
    C6 C7 C8 C1 . . . . -179.92(15) ?
    C6 C7 C8 C9 . . . . 0.8(2) ?
    C1 C8 C9 C4 . . . . 0.1(2) ?
    C7 C8 C9 C4 . . . . 179.43(14) ?
    C1 C8 C9 C5 . . . . 179.98(14) ?
    C7 C8 C9 C5 . . . . -0.7(2) ?
    O4 C4 C9 C8 . . . . -178.83(14) ?
    C3 C4 C9 C8 . . . . 1.0(2) ?
    O4 C4 C9 C5 . . . . 1.3(2) ?
    C3 C4 C9 C5 . . . . -178.86(15) ?
    O1 C5 C9 C8 . . . . 179.13(17) ?
    O2 C5 C9 C8 . . . . -1.2(2) ?
    O1 C5 C9 C4 . . . . -1.0(3) ?
    O2 C5 C9 C4 . . . . 178.68(14) ?
loop_
    _geom_hbond_atom_site_label_D
    _geom_hbond_atom_site_label_H
    _geom_hbond_atom_site_label_A
    _geom_hbond_site_symmetry_A
    _geom_hbond_distance_DH
    _geom_hbond_distance_HA
    _geom_hbond_distance_DA
    _geom_hbond_angle_DHA
    _geom_hbond_publ_flag
    C1 H1 O1 8_565 0.95 2.55 3.366(2) 144 yes
    C7 H7 O1 8_565 0.95 2.50 3.3269(19) 146 yes
    C12 H12A Cg 6_656 0.98 2.67 3.4902(18) 141 yes
    C12 H12B Cg 7_665 0.98 2.88 3.5456(18) 126 yes
_shelx_space_group_comment
;
The symmetry employed for this shelxl refinement is uniquely defined
by the following loop, which should always be used as a source of
symmetry information in preference to the above space-group names.
They are only intended as comments.
;
_shelx_estimated_absorpt_T_min     0.963
_shelx_estimated_absorpt_T_max     0.973
_shelx_hkl_file
;
   0   0   2 3326.52   31.70
   0   0  -2 3421.03   31.49
   0   0   3    1.09    7.74
   0   0  -3    0.84    7.72
   0   0  -4  610.33   12.18
   0   0   4  582.43   10.64
   0   0   5   -0.31    7.18
   0   0  -5   -2.56    7.04
   0   0  -6 3057.92   18.19
   0   0   6 3043.38   19.08
   0   0   7    1.42    6.14
   0   0  -7   -5.65    5.44
   0   0   7    0.54    7.90
   0   0   8  366.42    7.19
   0   0  -8  383.06    8.26
   0   0   8  361.22    7.18
   0   0  -9   -2.53    6.27
   0   0   9    4.24    4.68
   0   0   9    3.99    4.68
   0   0 -10 1169.76   10.82
   0   0  10 1110.50    9.01
   0   0  10 1181.17   10.98
   0   0  11    7.35    4.66
   0   0 -11    4.47    4.49
   0   0  11    4.08    6.33
   0   0 -12  179.86    5.55
   0   0  12  181.83    5.66
   0   0  12  173.81    5.49
   0   0  13   -4.31    4.71
   0   0  13   -4.62    4.99
   0   0 -13   -1.35    6.56
   0   0 -14   23.59    4.69
   0   0  14   26.71    6.65
   0   0  14   25.50    4.80
   0   0  15    1.26    6.88
   0   0  15   -5.03    6.60
   0   0 -15    8.50    4.48
   0   0  16   35.67    7.28
   0   0  16   39.17    4.90
   0   0 -16   49.20    6.79
   0   0 -17    2.34    5.02
   0   0  17    5.45    7.02
   0   0  17    1.01    7.13
   0   0  18    2.31    5.23
   0   0  18   -1.49    7.62
   0   0 -18    4.84    7.27
   0   0 -19    2.98    5.51
   0   0  19    2.38    7.93
   0   0  19   10.18    5.66
   0  -1   0    3.10    5.86
   0   1   0    3.04    5.47
   0   1   1   -2.14    8.85
   0  -1   1    1.25    9.52
   0   1  -1   -0.65    9.71
   0  -1  -1   -0.60    8.91
   0   1  -1    0.47    8.95
   0  -1   1    0.12    9.75
   0  -1   2    3.00    8.19
   0  -1   2    4.26    8.01
   0   1   2    7.53   10.63
   0   1  -2    5.08    7.82
   0   1   2    5.35   10.91
   0   1  -2   10.19   11.65
   0   1   3   -0.78    6.94
   0  -1   3    0.58    7.64
   0  -1   3    4.60    7.11
   0   1  -3   10.57    9.94
   0  -1  -3    2.31    6.92
   0   1   4   -2.93    7.09
   0   1  -4    0.30    5.76
   0  -1   4   -1.59    5.84
   0  -1   4   -2.67    5.88
   0  -1  -4    2.31    5.10
   0   1  -5    0.47    7.31
   0  -1  -5    0.75    6.63
   0   1   5   -0.25    6.85
   0  -1   5   -6.14    7.47
   0  -1   5    4.98    7.31
   0  -1   6    0.21    8.66
   0   1  -6    5.01    5.79
   0   1   6    8.25    8.13
   0  -1  -6    6.27    5.44
   0  -1   6    6.60    8.11
   0  -1   7   10.86    8.51
   0  -1   7   -0.26    5.58
   0  -1  -7    1.21    5.79
   0   1  -7    3.56    5.61
   0   1   7    1.05    5.54
   0  -1   8    0.78    5.07
   0  -1  -8    7.11    4.68
   0   1  -8    1.22    4.77
   0  -1   8    5.26    4.78
   0   1   8    4.59    4.87
   0  -1   9   -0.05    4.47
   0   1   9   -2.93    4.44
   0  -1  -9    1.04    6.08
   0  -1   9    5.78    6.54
   0   1  -9   -7.89    6.23
   0  -1  10    2.46    6.45
   0  -1 -10    5.10    6.09
   0   1  10    5.85    6.33
   0   1  10   -1.91    4.57
   0  -1  10    8.80    6.66
   0   1 -10   -0.36    4.59
   0  -1 -11    2.07    4.46
   0   1  11    3.29    4.53
   0  -1  11   -0.81    4.86
   0  -1  11    7.17    6.56
   0   1  11    7.73    6.25
   0   1 -11   -8.58    6.34
   0   1  12    0.52    6.50
   0   1 -12    3.69    4.59
   0  -1 -12    2.76    4.61
   0  -1  12    6.39    4.79
   0  -1  12    6.16    6.64
   0   1  12    5.77    4.58
   0  -1  13    2.27    4.92
   0   1 -13   -4.61    6.37
   0   1  13    9.59    4.81
   0  -1 -13   -1.75    4.66
   0   1  13   -1.78    6.73
   0  -1  13   -7.28    6.60
   0   1  14    8.90    4.74
   0  -1  14    4.86    6.50
   0   1  14   -0.89    4.71
   0   1 -14    1.32    4.37
   0  -1  14    0.69    4.82
   0  -1 -14    2.96    4.62
   0  -1 -15   -0.49    4.69
   0   1  15    7.06    6.74
   0   1  15    6.17    4.81
   0  -1  15    5.86    6.70
   0  -1  15   -2.34    4.85
   0   1 -15   -4.32    6.60
   0   1  16    0.69    6.79
   0  -1  16   -1.52    4.77
   0  -1  16    1.81    4.95
   0   1 -16    4.15    4.83
   0  -1 -16   10.07    6.89
   0   1  16    6.68    6.85
   0   1 -17    4.68    6.99
   0  -1 -17    0.09    7.02
   0  -1  17    5.80    5.09
   0   1  17    0.06    5.08
   0  -1  17    1.16    5.01
   0   1  17    1.85    7.10
   0   1 -18   -0.15    5.29
   0   1  18   -2.57    7.42
   0  -1  18   -2.90    7.28
   0   1  18   -3.21    5.49
   0  -1  18   -4.91    5.36
   0  -1  19    2.10    8.11
   0   1  19    2.44    5.72
   0  -1  19    3.26    5.75
   0   1 -19    0.28    8.14
   0   1  19   -4.72    5.81
   0  -2   0 8677.84   44.11
   0   2   0 8400.75   43.63
   0  -2   1  772.00   13.13
   0  -2  -1  810.83   16.48
   0   2  -1  780.43   13.10
   0   2   1  786.21   16.28
   0   2  -2  675.32   16.69
   0  -2   2  723.82   11.85
   0  -2  -2  720.35   15.70
   0  -2   2  722.54   16.64
   0   2  -2  706.59   11.61
   0   2   2  678.72   15.07
   0  -2   3 2258.36   17.77
   0   2   3 2181.82   21.05
   0   2  -3 2137.42   20.39
   0  -2  -3 2219.93   20.96
   0  -2   3 2193.37   20.56
   0   2  -3 2246.67   16.76
   0   2   4  223.61    8.67
   0   2   4  221.18    7.34
   0  -2   4  225.90    6.86
   0   2  -4  222.94    6.85
   0   2  -4  215.53    8.94
   0  -2   4  230.38    8.83
   0   2   5   -0.39    6.87
   0  -2   5   -1.42    5.47
   0  -2   5    4.59    7.55
   0   2   5    1.22    4.71
   0   2  -5    3.38    5.22
   0  -2   6  290.16    7.48
   0  -2   6  289.11    8.01
   0   2   6  283.02    8.07
   0   2  -6  318.37    7.49
   0  -2   7 1749.23   12.13
   0   2  -7 1734.00   11.97
   0  -2   7 1704.77   14.00
   0  -2  -7 1789.70   14.14
   0   2   7 1758.82   15.23
   0  -2   8  152.71    5.96
   0  -2  -8  167.41    7.45
   0  -2   8  161.37    5.61
   0   2   8  166.71    6.02
   0   2  -8  163.10    7.24
   0  -2  -9    0.65    4.17
   0   2   9    0.81    6.11
   0  -2   9    4.44    4.73
   0   2  -9   -4.70    6.32
   0  -2   9    0.75    6.28
   0  -2  10   28.90    4.76
   0  -2 -10   23.90    4.38
   0  -2  10   22.01    6.76
   0   2  10   20.94    4.73
   0   2 -10   23.44    4.48
   0  -2 -11   36.43    4.77
   0   2 -11   41.20    4.85
   0  -2  11   37.80    6.62
   0   2  11   35.54    4.82
   0  -2  11   36.04    4.78
   0  -2  12    9.04    6.70
   0   2  12    5.90    6.37
   0   2 -12   -0.62    6.68
   0   2  12    0.19    4.66
   0  -2 -12    4.27    6.53
   0  -2  12    4.74    4.53
   0   2  13  235.54    6.18
   0  -2  13  248.59    5.71
   0   2 -13  259.14    7.35
   0   2  13  233.75    5.67
   0  -2 -13  240.77    6.16
   0  -2  13  238.37    5.80
   0   2 -14  162.57    5.58
   0   2  14  152.56    5.66
   0  -2  14  161.55    5.47
   0   2  14  152.72    5.43
   0  -2  14  152.61    5.57
   0   2  15   22.02    6.77
   0  -2  15   20.74    4.86
   0  -2  15   27.62    7.00
   0   2  15   23.43    4.99
   0   2 -15   21.23    6.68
   0  -2  16   -3.13    4.86
   0   2  16    6.37    7.05
   0  -2  16    1.58    7.06
   0   2  16    0.85    7.10
   0   2 -16    6.30    4.83
   0   2  17   -0.26    7.17
   0  -2  17    1.09    5.06
   0   2  17   -7.30    5.17
   0  -2  17   -7.57    7.63
   0   2  17    1.28    7.15
   0   2 -17    5.20    4.92
   0   2  18    5.14    5.40
   0   2  18    2.56    5.39
   0   2 -18    4.54    7.62
   0   2  18    6.23    5.44
   0  -2  18    5.66    5.26
   0  -2  18   14.11    5.50
   0   2  19   24.63    5.91
   0   2 -19   15.55    5.72
   0  -2  19   13.31    5.81
   0   2  19   19.25    5.99
   0   2  19   14.80    8.11
   0  -2  19   18.22    5.61
   0   3   0   -3.25    8.33
   0  -3   0   -2.26    5.83
   0  -3   1    0.76    8.13
   0   3  -1   -0.09    8.15
   0   3   1    3.85    5.14
   0  -3  -1   -0.40    7.23
   0  -3  -2   -1.02    6.55
   0   3   2    1.20    6.42
   0  -3   2   -1.46    5.36
   0   3  -2   -0.67    5.32
   0   3  -2    2.92    6.99
   0  -3   3   -5.18    7.38
   0   3  -3   -0.16    4.84
   0  -3   3    2.55    6.67
   0   3  -3    0.18    7.12
   0   3   3    0.62    4.37
   0  -3  -3    0.41    4.70
   0  -3   4    0.26    4.96
   0   3   4    2.45    6.55
   0   3  -4    1.29    4.96
   0  -3   4   -0.73    5.21
   0   3  -4   -2.92    5.26
   0  -3  -4   -1.09    6.82
   0   3   5    4.40    7.81
   0   3  -5    0.02    8.34
   0  -3   5   -2.62    5.82
   0   3   5    3.19    7.77
   0   3  -5    3.62    6.24
   0  -3   5   11.90    8.49
   0   3  -6   11.81    8.07
   0  -3   6    5.77    8.16
   0  -3   6   -0.03    6.04
   0   3   6    2.64    8.19
   0   3   6    1.29    5.70
   0  -3   7   -3.48    5.40
   0  -3   7    1.97    5.10
   0   3   7    3.33    6.94
   0   3   7    0.97    6.98
   0   3  -7    0.68    5.31
   0   3   8    1.15    6.23
   0   3  -8    2.01    4.52
   0  -3   8    6.99    4.54
   0  -3   8    5.31    6.56
   0   3   8    1.96    6.47
   0  -3   9    4.91    6.19
   0   3   9    0.20    4.22
   0  -3   9   -3.50    4.60
   0   3   9    3.42    4.15
   0   3  -9    3.85    4.39
   0  -3  10   -2.79    4.41
   0  -3  10   -1.00    4.55
   0   3  10   -1.44    4.57
   0   3  10    3.57    4.47
   0   3 -10    3.84    4.45
   0   3 -11   -9.71    4.75
   0   3  11   -3.03    6.70
   0  -3  11    2.70    4.38
   0   3  11   -0.15    6.54
   0  -3  11   -0.33    4.59
   0  -3  12   -1.05    6.57
   0   3  12   -2.11    6.60
   0   3  12   -0.63    6.64
   0   3 -12   -6.55    4.74
   0  -3  12   -1.30    4.64
   0   3  13    8.08    6.66
   0   3  13    3.19    4.72
   0   3 -13   -3.11    6.69
   0  -3  13    3.78    6.79
   0   3  13    5.14    4.64
   0  -3  13   -5.05    4.76
   0  -3  14    3.78    4.83
   0   3  14   -1.79    6.82
   0   3  14    5.02    6.51
   0   3  14    1.88    6.85
   0   3 -14    7.56    6.47
   0  -3  14    1.35    4.64
   0   3  15    4.98    4.76
   0  -3  15   -5.28    4.92
   0  -3  15    3.63    6.95
   0   3  15    0.87    4.82
   0   3 -15   -2.01    4.90
   0   3  15   -0.36    4.90
   0   3  16   -5.96    6.90
   0   3  16    2.23    5.06
   0  -3  16   -3.83    7.00
   0   3 -16    1.90    4.93
   0  -3  16    4.36    7.03
   0   3  16   -3.87    5.08
   0  -3  17    1.02    7.39
   0   3  17   19.95    7.47
   0   3 -17   -2.42    7.35
   0  -3  17    1.08    5.26
   0   3  17   -2.99    7.10
   0   3  17    4.33    5.10
   0  -3  18   -8.74    7.57
   0   3  18    4.30    5.57
   0  -3  18   -2.98    5.57
   0   3 -18    3.32    5.53
   0   3  18    4.83    7.73
   0   3  18   -1.99    5.48
   0   3  19   -7.72    5.82
   0  -3  19    1.56    5.94
   0  -3  19   -1.39    8.12
   0   3 -19    8.41    8.27
   0   3  19   -1.02    5.97
   0   3  19    2.57    8.31
   0  -4   0 1905.20   15.31
   0   4   0 1894.03   14.75
   0  -4  -1  320.19    7.22
   0   4  -1  331.28    8.82
   0  -4   1  323.25    8.65
   0   4   1  308.21    7.33
   0  -4  -2  164.30    6.13
   0   4  -2  158.91    6.34
   0   4   2  169.45    7.81
   0  -4   2  169.39    6.25
   0  -4  -3  229.22    7.11
   0   4   3  234.43    8.64
   0   4  -3  217.85    9.38
   0   4  -3  224.03    6.91
   0  -4   3  238.22    8.90
   0   4  -4   72.93    6.20
   0   4   4   80.05    8.50
   0  -4   4   66.54    6.38
   0   4  -4   71.81    6.98
   0  -4  -4   79.95    8.65
   0  -4   5   26.20    5.97
   0   4  -5   32.18    5.73
   0   4   5   28.36    7.95
   0   4  -5   23.37    6.42
   0  -4  -5   23.93    8.41
   0  -4   5   31.88    8.47
   0   4   6   10.85    7.19
   0   4  -6   12.45    7.75
   0  -4   6    8.12    5.37
   0   4  -6   10.21    5.51
   0  -4   6    4.66    7.42
   0   4   6    8.22    5.17
   0  -4   7  104.05    7.16
   0   4  -7  105.29    7.13
   0   4   7  112.75    5.50
   0  -4   7  112.74    5.29
   0   4   7  106.09    5.46
   0  -4   8   43.51    4.63
   0   4   8   38.98    4.68
   0  -4   8   39.11    6.45
   0   4  -8   50.31    6.32
   0   4   8   49.98    6.24
   0  -4   9  250.65    7.26
   0   4   9  248.76    7.67
   0   4   9  247.37    7.65
   0   4  -9  227.01    5.53
   0  -4   9  231.42    6.02
   0   4  10  136.93    7.20
   0  -4  10  128.95    6.92
   0   4 -10  130.38    5.07
   0  -4  10  128.79    5.35
   0   4  10  128.16    5.76
   0  -4  11   62.48    4.76
   0  -4  11   54.80    6.82
   0   4 -11   49.50    4.86
   0   4  11   53.33    6.62
   0   4  11   55.61    5.00
   0   4  12    4.92    6.72
   0   4  12    7.13    6.54
   0  -4  12   10.88    4.77
   0  -4  12    7.18    6.58
   0   4 -12   -0.17    6.64
   0   4  13   53.97    5.09
   0   4 -13   55.04    6.78
   0   4  13   45.38    4.97
   0  -4  13   52.75    6.78
   0  -4  13   52.05    6.98
   0  -4  14   94.67    5.13
   0   4  14   84.05    5.34
   0   4 -14   85.60    5.21
   0   4  14   80.25    7.27
   0  -4  14   84.23    5.35
   0   4  14   83.24    4.92
   0   4  15   20.47    7.01
   0   4  15   25.29    6.91
   0  -4  15   18.21    4.72
   0  -4  15   21.30    6.95
   0   4 -15   24.57    4.91
   0   4  15   16.85    5.04
   0   4  16   -0.67    5.06
   0   4 -16   -3.51    7.06
   0  -4  16   -4.87    7.29
   0   4  16    4.89    7.01
   0  -4  16    5.51    4.84
   0   4  16   12.55    7.22
   0   4 -17   36.66    7.54
   0   4  17   37.08    7.72
   0  -4  17   40.73    7.66
   0   4  17   42.68    7.68
   0   4  17   30.78    5.35
   0  -4  17   41.44    5.33
   0  -4  18    9.68    5.79
   0   4  18   -2.27    8.16
   0   4 -18   12.36    5.54
   0  -4  18    7.39    5.49
   0   4  18    6.18    5.61
   0   4  18    2.99    7.95
   0   4  19   12.78    6.28
   0   4  19   16.97    6.16
   0  -4  19   16.96    5.98
   0   4  19   12.49    5.95
   0  -5   0    6.55    5.34
   0   5   0    0.28    7.86
   0   5   1    5.88    5.47
   0  -5   1    4.81    5.63
   0   5  -1   -1.96    5.59
   0  -5  -1    3.84    5.35
   0   5   2    3.20    5.66
   0  -5  -2    0.61    5.40
   0   5  -2   12.44    8.28
   0  -5   2    4.79    5.59
   0  -5  -3    2.67    5.15
   0  -5   3   -0.30    5.41
   0   5  -3    4.53    5.71
   0   5  -3    2.78    8.21
   0   5   3    1.74    7.97
   0   5   4   -2.80    7.27
   0   5  -4   -5.70    5.55
   0  -5   4   -0.24    7.87
   0  -5  -4   -3.08    7.47
   0   5  -4   -0.57    7.80
   0  -5  -5    2.91    6.91
   0   5  -5   -0.14    5.16
   0   5  -5   -1.59    4.93
   0  -5   5    5.12    7.31
   0   5   5   -0.56    6.59
   0  -5  -6    7.32    6.49
   0   5  -6   -1.35    4.53
   0   5  -6    3.17    4.73
   0  -5   6   -0.11    4.75
   0   5   6    1.74    4.45
   0   5  -7    4.56    6.23
   0   5   7    1.78    6.01
   0  -5   7   -9.18    6.38
   0   5   7    2.67    4.42
   0   5  -7    3.97    6.43
   0  -5   7    0.56    4.32
   0   5   8    2.03    4.29
   0  -5   8    6.39    4.39
   0  -5   8    2.09    6.32
   0   5   8   -0.41    4.30
   0   5  -8    4.11    4.34
   0   5   9   -3.47    6.08
   0   5  -9    0.03    4.43
   0  -5   9   14.67    4.36
   0   5   9    4.78    4.37
   0  -5   9    4.99    6.44
   0  -5  10   -0.98    4.79
   0   5  10   -1.61    6.26
   0  -5  10   11.44    4.37
   0   5  10   -1.66    6.38
   0   5 -10   -3.13    4.50
   0  -5  11   -2.62    4.67
   0   5  11    7.42    6.49
   0   5  11    3.29    4.80
   0   5 -11   -0.27    4.53
   0  -5  11   10.10    4.75
   0   5  12   -2.45    6.98
   0   5  12    4.58    6.66
   0  -5  12    7.56    4.60
   0  -5  12    8.72    6.84
   0   5 -12    5.33    4.69
   0   5  13   -0.34    6.56
   0   5 -13    8.56    6.52
   0  -5  13   -2.00    4.83
   0   5  13   -1.97    6.66
   0  -5  13   -6.81    6.78
   0   5  14   -3.21    6.54
   0   5  14    2.25    6.75
   0  -5  14   -3.13    4.79
   0  -5  14   -6.94    4.89
   0   5 -14   16.21    6.73
   0   5  15   -6.41    6.94
   0  -5  15    3.49    6.81
   0   5  15   -6.26    7.00
   0  -5  15    5.94    4.97
   0   5 -15   -1.77    4.93
   0   5  15    7.84    6.88
   0   5  16    1.84    5.13
   0  -5  16    1.77    7.32
   0   5  16    2.69    5.09
   0  -5  16    8.66    4.96
   0   5 -16    7.25    5.18
   0   5  16    2.21    7.01
   0   5 -17   -7.76    7.59
   0  -5  17    2.71    5.29
   0  -5  17   -2.64    5.49
   0   5  17   -4.97    7.76
   0   5  17   -2.76    7.77
   0   5  17   -2.32    7.46
   0   5  18    5.80    7.91
   0  -5  18    5.09    7.85
   0   5  18    1.69    5.77
   0   5  18   -5.22    8.36
   0  -5  18   -3.27    7.92
   0   5 -18    9.60    8.00
   0   6   0  153.02    5.90
   0  -6   0  169.45    7.40
   0   6  -1   96.96    7.32
   0  -6   1   93.09    5.37
   0  -6  -1  101.90    7.21
   0   6   1  106.76    7.45
   0  -6  -2   30.67    6.61
   0  -6   2   40.99    6.73
   0   6  -2   30.42    6.98
   0   6   2   28.68    7.10
   0   6  -3  130.97    7.37
   0  -6   3  122.70    7.27
   0  -6  -3  121.85    5.54
   0   6  -3  127.74    8.05
   0   6   3  129.98    5.63
   0   6  -4  368.86    8.02
   0   6  -4  334.58    7.96
   0  -6  -4  346.60    6.96
   0   6   4  357.53    7.02
   0  -6   4  366.04    7.85
   0   6  -5  129.86    5.07
   0   6  -5  121.68    7.62
   0   6   5  127.86    5.42
   0  -6  -5  131.40    6.99
   0  -6   5  141.12    6.79
   0  -6  -6   14.03    6.20
   0   6   6   13.06    6.20
   0  -6   6   15.56    4.62
   0   6  -6   14.29    6.97
   0   6  -6   13.61    4.59
   0   6  -7  157.41    7.52
   0   6  -7  168.61    6.80
   0  -6   7  169.04    5.29
   0   6   7  170.59    7.12
   0  -6   8   41.22    6.53
   0   6   8   28.70    6.28
   0   6   8   28.73    6.58
   0   6  -8   26.19    4.61
   0  -6   9   54.39    4.82
   0   6  -9   45.91    4.57
   0  -6   9   42.64    4.80
   0   6   9   41.74    6.57
   0   6   9   46.04    4.88
   0   6 -10  232.67    5.55
   0  -6  10  236.50    6.23
   0   6  10  241.90    6.38
   0   6  10  243.77    7.93
   0  -6  10  238.45    7.31
   0   6  11  398.28    8.86
   0   6  11  399.02    7.51
   0  -6  11  395.95    8.71
   0   6 -11  395.93    7.84
   0  -6  11  401.09    7.78
   0   6  12  273.93    8.25
   0  -6  12  266.15    8.02
   0  -6  12  283.87    7.34
   0   6  12  269.51    8.65
   0   6 -12  287.84    7.54
   0   6  13   78.82    7.11
   0   6 -13   67.62    5.07
   0  -6  13   74.47    5.29
   0   6  13   83.09    7.32
   0  -6  13   78.84    5.16
   0   6  14   13.73    6.95
   0   6  14    9.16    6.67
   0  -6  14   10.59    6.80
   0  -6  14    7.80    4.94
   0   6 -14    7.35    5.07
   0  -6  15   25.98    7.12
   0   6  15   30.52    5.04
   0   6 -15   28.52    5.26
   0   6  15   26.88    7.43
   0  -6  15   18.70    6.93
   0   6  15   30.22    7.08
   0   6  16    9.07    5.55
   0  -6  16   19.47    5.20
   0  -6  16   17.99    7.62
   0   6 -16   21.08    7.36
   0   6  16   20.67    7.69
   0   6  16   15.01    7.22
   0   6  17    6.41    8.05
   0   6  17    8.37    8.27
   0   6  17    6.80    7.66
   0   6 -17   11.79    5.59
   0  -6  17   11.40    7.89
   0  -6  17   14.90    7.92
   0   6  18   -1.31    8.81
   0   6  18   -0.47    6.12
   0   6  18    1.85    5.84
   0  -6  18    5.64    5.59
   0  -6  18   -1.98    5.78
   0   6 -18    8.20    6.02
   0   7   0   -0.81    6.43
   0  -7   0    3.82    4.28
   0  -7   1    1.76    4.30
   0   7  -1    7.94    6.36
   0  -7  -1    5.82    5.94
   0   7   1   -4.98    6.31
   0  -7   2    1.91    4.22
   0   7   2    2.97    6.09
   0  -7  -2    2.21    5.95
   0   7  -2   10.38    4.39
   0   7  -3   -0.27    6.21
   0  -7  -3    1.76    4.12
   0  -7   3    0.74    4.28
   0   7   3    1.67    4.20
   0   7  -3    0.91    4.75
   0  -7  -4   -2.80    5.83
   0  -7   4   -1.63    4.22
   0   7  -4    1.81    6.33
   0   7  -4    5.53    4.24
   0   7   4   -0.29    5.90
   0  -7  -5   -2.45    5.94
   0   7   5   -0.86    5.91
   0   7  -5    4.47    6.23
   0   7  -5   -0.10    6.38
   0  -7   5    2.91    4.32
   0  -7  -6    4.82    4.46
   0   7  -6   -3.54    6.75
   0   7   6    0.58    4.46
   0   7  -6    1.70    4.44
   0  -7   6   -1.65    4.49
   0   7  -7    0.68    6.40
   0  -7   7    6.38    4.43
   0   7  -7   -5.53    4.52
   0   7   7    2.13    4.36
   0  -7  -7   -1.90    4.49
   0  -7   8    2.89    4.47
   0   7   8    2.27    6.18
   0   7   8    4.22    4.54
   0   7  -8    0.61    4.62
   0   7  -8   10.08    4.35
   0   7  -9   -3.98    4.55
   0   7   9    3.40    6.61
   0  -7   9   12.81    6.35
   0   7   9    0.35    4.55
   0   7 -10    5.21    4.59
   0  -7  10   -4.65    4.65
   0   7  10    4.04    4.46
   0   7  10   -2.71    6.80
   0   7 -11   18.99    6.46
   0  -7  11    1.04    4.63
   0   7  11   -2.31    6.59
   0   7  11    5.65    6.45
   0   7  12    4.05    4.54
   0   7 -12   -8.66    6.48
   0  -7  12    4.97    4.84
   0  -7  12   11.32    6.87
   0   7  12   -0.43    7.03
   0  -7  13   -1.69    4.92
   0   7 -13    2.70    4.86
   0  -7  13    1.06    6.87
   0   7  13    3.41    6.65
   0   7  13   -2.98    7.02
   0  -7  14    3.94    7.19
   0   7  14    3.21    6.83
   0  -7  14    4.68    4.90
   0   7  14    4.05    7.14
   0   7 -14   -2.54    5.04
   0   7 -15    6.89    7.33
   0   7  15    1.83    7.61
   0   7  15    1.48    6.97
   0  -7  15   -0.66    7.15
   0  -7  15    7.49    7.34
   0  -7  16   -1.85    5.47
   0   7  16   -9.42    5.64
   0   7 -16    5.23    7.57
   0   7  16   -3.03    7.47
   0  -7  16    5.03    5.27
   0   7  16    1.84    7.94
   0   7 -17    3.98    5.61
   0   7  17    1.09    8.36
   0  -7  17    2.76    5.54
   0   7  17   -1.17    7.89
   0   7  17    2.49    5.84
   0  -7  17    1.26    5.71
   0   8   0   57.77    4.99
   0  -8   0   62.18    6.49
   0   8  -1  127.00    6.68
   0   8   1  128.07    6.83
   0  -8  -1  130.46    6.68
   0  -8   1  109.79    5.06
   0   8  -2   17.81    4.47
   0  -8  -2   22.87    4.39
   0   8   2   19.06    4.71
   0  -8   2   26.62    4.58
   0   8  -3  332.20    6.04
   0   8   3  348.19    6.65
   0  -8  -3  357.10    7.89
   0   8  -3  343.21    8.86
   0  -8   3  351.53    7.30
   0   8  -4  374.09    7.62
   0  -8  -4  379.49    8.24
   0  -8   4  386.05    7.36
   0   8  -4  368.37    9.06
   0   8   4  385.44    8.14
   0   8   5   45.22    6.79
   0   8  -5   39.73    4.93
   0  -8  -5   45.74    4.91
   0   8  -5   46.55    6.31
   0  -8   5   38.87    4.51
   0   8   6  255.66    6.12
   0  -8  -6  266.37    8.05
   0  -8   6  251.20    7.10
   0   8  -6  244.76    7.16
   0   8  -6  243.86    8.43
   0  -8  -7    8.61    6.60
   0  -8   7    3.54    4.51
   0   8  -7   -2.67    6.74
   0   8   7   -0.61    6.48
   0   8  -7   13.25    6.32
   0   8  -8    5.43    6.39
   0   8  -8    3.77    4.83
   0   8   8    4.86    4.53
   0  -8   8    9.54    6.36
   0   8   9    3.49    4.63
   0   8   9   -0.17    6.65
   0  -8   9   -5.36    6.37
   0   8  -9   -1.80    6.44
   0   8 -10  154.98    5.25
   0   8  10  172.81    7.66
   0  -8  10  161.59    5.35
   0   8  10  176.30    7.82
   0  -8  11   67.43    4.92
   0   8  11   80.51    6.98
   0   8 -11   69.95    4.84
   0   8  11   77.20    7.44
   0   8  12   78.75    7.17
   0   8  12   77.07    5.64
   0  -8  12   75.41    5.21
   0   8 -12   73.46    4.95
   0  -8  13  107.64    5.44
   0   8 -13  109.21    7.22
   0   8  13  106.67    7.60
   0   8  13  100.59    7.97
   0  -8  14    1.40    5.12
   0   8 -14   -5.08    5.15
   0   8  14    0.36    7.53
   0   8  14    7.37    7.08
   0   8 -15    9.67    5.36
   0  -8  15   17.10    5.30
   0   8  15   15.05    7.53
   0   8  15    9.95    8.10
   0   8  16   10.83    8.52
   0   8 -16   18.47    8.07
   0   8  16   11.75    7.68
   0  -8  16    7.29    7.83
   0   8  16   15.60    8.34
   0   9   0    1.87    6.22
   0  -9   0    1.67    4.27
   0   9   1    3.24    6.14
   0  -9  -1    2.59    5.88
   0  -9   1    1.43    4.34
   0   9  -1   10.93    6.44
   0  -9   2   -0.31    4.48
   0  -9  -2    2.10    5.98
   0   9   2    1.40    4.63
   0   9  -2    1.76    4.75
   0   9   3   -2.87    4.73
   0  -9  -3   -3.77    4.61
   0   9  -3    9.36    4.56
   0   9  -3   -0.63    6.39
   0  -9   3    6.49    4.48
   0   9  -4   -5.27    4.48
   0  -9   4   -2.45    4.40
   0  -9  -4   -2.69    4.59
   0   9   4    5.51    6.49
   0   9  -4   -2.17    6.47
   0  -9   5    0.95    4.24
   0   9   5   -0.30    6.50
   0  -9  -5   -1.56    4.62
   0   9  -5   -2.81    4.28
   0   9  -5   -2.63    6.58
   0   9  -6   -3.91    6.58
   0  -9   6    3.32    6.31
   0   9  -6    6.77    6.35
   0   9   6   -3.19    6.52
   0  -9  -6    4.28    6.65
   0   9  -7   -0.50    6.39
   0  -9  -7    1.92    6.62
   0   9  -7   -3.00    6.64
   0   9   7   -0.27    4.78
   0  -9   7   -0.66    6.36
   0   9  -8    3.12    6.67
   0   9   8    1.16    4.50
   0   9  -8   -3.59    4.46
   0  -9   8    8.04    6.37
   0  -9  -8    6.09    4.67
   0   9   9   -1.84    6.50
   0   9   9    2.37    6.69
   0   9  -9    2.40    4.62
   0  -9   9   -0.53    4.67
   0   9 -10    5.87    4.46
   0  -9  10   -1.53    6.36
   0   9  10   -1.87    6.76
   0   9  10    2.33    6.51
   0  -9  11  -10.04    4.77
   0   9  11    1.42    6.73
   0   9 -11   10.99    6.64
   0   9  11    1.36    7.06
   0   9  12    0.44    6.71
   0  -9  12    6.30    4.81
   0   9 -12    2.24    4.87
   0   9  12   -2.54    7.02
   0   9  13    2.09    7.04
   0  -9  13  -10.36    5.02
   0   9 -13    7.51    4.85
   0   9  13    3.16    7.54
   0   9  14   -3.49    7.95
   0  -9  14   -0.01    5.35
   0   9  14    2.69    7.44
   0   9 -14   -2.13    7.49
   0  -9  15   -2.62    5.59
   0   9  15   -0.72    7.93
   0   9  15    0.80    8.25
   0   9 -15   -1.48    5.60
   0   9  16   -6.19    6.01
   0  -9  16   -0.96    8.35
   0   9 -16   10.09    5.90
   0   9  16   -0.94    8.84
   0  10   0    8.34    4.62
   0 -10   0   15.60    6.58
   0 -10   1  107.75    6.70
   0 -10  -1  105.03    5.07
   0  10  -1   94.21    5.12
   0  10   1   97.85    5.17
   0  10  -2    4.60    4.70
   0 -10   2    6.63    4.53
   0  10   2    7.29    6.69
   0 -10  -2    7.49    6.28
   0  10  -3  614.93   10.55
   0  10   3  643.17    9.31
   0 -10   3  628.07    7.04
   0  10  -3  625.82    8.76
   0 -10  -3  647.45    9.18
   0 -10  -4    7.36    4.48
   0  10  -4   -3.14    6.62
   0 -10   4   -4.18    4.66
   0  10  -4   -0.99    6.51
   0  10   4    5.46    6.57
   0  10  -5    5.14    4.77
   0 -10  -5    8.71    6.47
   0  10  -5    1.90    6.45
   0  10   5    7.62    6.48
   0 -10   5    0.27    6.34
   0  10  -6   76.03    4.83
   0  10   6   81.43    5.05
   0  10  -6   80.18    7.18
   0 -10  -6   83.64    6.92
   0 -10   6   82.55    4.97
   0 -10  -7    4.74    6.46
   0  10   7    7.72    6.39
   0  10  -7    4.11    6.72
   0 -10   7   -0.31    4.57
   0  10  -7   11.11    6.53
   0  10   8   29.61    6.81
   0  10  -8   23.20    7.04
   0 -10  -8   22.68    6.84
   0  10  -8   24.66    6.37
   0 -10   8   22.54    4.87
   0 -10   9  358.54    6.13
   0  10  -9  351.59    6.12
   0  10   9  344.26    8.87
   0  10 -10  120.93    5.12
   0 -10  10  133.01    7.06
   0  10  10  129.90    7.74
   0  10  10  121.48    7.67
   0 -10  11    0.50    4.85
   0  10  11    2.26    7.10
   0  10 -11   -5.19    6.78
   0  10  11    9.53    7.37
   0 -10  12    7.62    5.16
   0  10 -12   -1.95    4.94
   0  10  12    0.04    7.59
   0  10  12    4.61    7.19
   0  10 -13   12.10    7.45
   0  10  13    3.53    7.39
   0  10  13    1.45    7.90
   0 -10  13    2.91    5.23
   0 -10  14   16.18    5.59
   0  10  14    6.93    7.73
   0  10 -14    3.20    5.46
   0  10  14    2.14    8.35
   0  10 -15   -1.43    6.05
   0  10  15   -1.58    8.91
   0  10  15    2.48    8.39
   0 -10  15    8.13    5.88
   0  11   0   -6.80    6.73
   0 -11   0   -3.53    4.43
   0  11  -1    2.69    4.45
   0 -11  -1   -3.27    4.42
   0  11   1   -5.28    4.69
   0 -11   1   -7.48    6.34
   0  11   2   -1.42    6.65
   0  11  -2   -0.18    4.57
   0 -11   2   12.59    4.52
   0 -11  -2   10.24    6.37
   0  11  -3   -1.68    6.56
   0  11   3    7.36    6.66
   0 -11   3   -2.52    4.59
   0  11  -3    1.71    6.37
   0 -11  -3   -2.24    4.61
   0 -11   4    2.60    4.47
   0 -11  -4   -1.96    6.64
   0  11  -4    1.97    8.36
   0  11   4   -0.52    4.82
   0  11  -4   -6.14    4.62
   0  11  -5    1.40    6.52
   0  11  -5   -5.90    4.68
   0 -11  -5   -1.03    6.60
   0 -11   5   -2.66    6.38
   0  11   5   -2.67    6.65
   0 -11   6   -6.54    4.66
   0  11   6    5.03    6.71
   0  11  -6   -4.48    6.80
   0 -11  -6   -1.33    4.61
   0  11  -6    1.07    6.66
   0 -11   7    9.64    4.64
   0 -11  -7    5.14    6.71
   0  11  -7    4.09    6.86
   0  11  -7   -1.29    4.88
   0  11   7   -0.60    6.81
   0  11  -8    8.74    6.62
   0  11   8   -0.28    6.66
   0 -11   8    5.35    4.82
   0 -11  -8    2.94    6.90
   0  11  -8   -2.06    6.89
   0  11  -9   -1.41    4.98
   0 -11   9    0.26    6.91
   0  11   9    3.73    7.08
   0 -11  10   -0.67    5.01
   0  11  10   -0.54    7.09
   0  11 -10   10.17    5.06
   0  11  10    0.22    7.33
   0  11  11    0.81    7.30
   0 -11  11    4.88    4.98
   0  11  11   -0.46    7.48
   0  11 -11   10.92    7.03
   0  11  12    0.37    7.58
   0  11 -12    2.34    5.24
   0 -11  12    3.94    5.36
   0  11  12    3.57    7.91
   0  11 -13   -2.61    8.03
   0 -11  13   -1.47    5.56
   0  11  13   -0.15    8.57
   0  11  13    4.85    7.98
   0  12   0  163.97    5.70
   0 -12   0  155.15    7.17
   0  12   1   -0.48    4.89
   0 -12   1   -0.20    4.63
   0  12  -1    6.26    6.76
   0 -12  -1    0.47    6.58
   0  12  -2    3.51    4.91
   0 -12   2   17.10    4.66
   0 -12  -2   13.19    6.67
   0  12   2    7.44    6.90
   0 -12  -3   -0.40    4.60
   0  12   3   -0.75    4.76
   0  12  -3   -2.53    6.92
   0  12  -3    0.15    6.85
   0 -12   3   -1.30    4.82
   0  12  -4    1.01    6.86
   0 -12  -4    2.39    4.64
   0  12   4   -3.12    6.80
   0  12  -4    6.38    4.71
   0 -12   4   -3.24    4.54
   0 -12   5   16.10    6.57
   0 -12  -5    5.99    4.69
   0  12   5    5.53    6.76
   0  12  -5   10.92    6.76
   0  12  -5    7.36    6.76
   0  12  -6   10.59    4.73
   0  12   6    2.88    6.74
   0  12  -6   -0.75    6.97
   0 -12   6   -0.01    4.85
   0 -12  -6    5.01    5.02
   0  12  -7   39.81    7.39
   0  12   7   40.30    5.19
   0  12  -7    0.37    6.17
   0 -12   7   37.17    5.09
   0 -12  -7   38.04    7.22
   0  12   8   41.71    5.39
   0 -12   8   48.16    5.22
   0 -12  -8   47.36    7.48
   0  12  -8   -5.83    4.57
   0  12   9   47.51    7.56
   0 -12   9   52.02    7.51
   0  12  -9    3.35    6.85
   0  12  10  186.15    8.87
   0  12 -10    7.66    5.13
   0 -12  10  191.01    6.27
   0  12  10  193.26    8.98
   0  12  11    6.83    7.88
   0 -12  11    7.93    7.74
   0  12  11    0.42    7.75
   0  12 -11    7.10    7.21
   0  12 -12    0.93    5.52
   0  12  12    2.09    8.06
   0  12  12    9.62    8.47
   0 -12  12    3.78    5.88
   0 -13   0   -3.26    4.66
   0  13   0   -2.19    4.93
   0  13   1   -0.67    6.83
   0 -13  -1    4.25    4.84
   0  13  -1    6.39    4.85
   0 -13   1   -2.58    4.83
   0 -13   2   13.54    6.76
   0  13   2   -2.12    7.01
   0  13  -2    4.55    6.99
   0 -13  -2   -3.60    4.77
   0  13  -2    0.78    5.07
   0  13   3   -2.02    7.21
   0 -13   3    0.73    4.93
   0 -13  -3    0.64    4.97
   0  13  -3   -4.46    5.08
   0  13  -3   -1.42    7.16
   0  13   4    6.16    4.90
   0  13  -4   -3.71    4.65
   0 -13  -4    5.83    6.92
   0  13  -4    1.58    7.15
   0 -13   4   -4.18    4.85
   0  13   5   -1.73    5.11
   0  13  -5   -1.58    7.41
   0 -13  -5   -2.18    7.02
   0  13  -5   -0.82    6.61
   0 -13   5   -4.55    7.19
   0 -13  -6   -0.77    7.29
   0 -13   6    1.26    4.96
   0  13  -6   -1.83    4.76
   0  13   6   -0.52    5.15
   0  13  -6    2.97    8.89
   0  13  -7    0.91    6.70
   0  13   7    1.30    7.45
   0 -13  -7    4.35    7.46
   0 -13   7   -1.18    5.11
   0  13  -7    1.52    7.52
   0  13  -8    1.72    5.00
   0  13   8    3.91    7.65
   0 -13   8   -4.71    5.29
   0 -13  -8    6.71    7.48
   0  13   9    0.83    5.67
   0  13  -9    7.04    5.19
   0 -13   9   -1.47    7.60
   0  13  10    3.35    8.20
   0  13 -10    4.51    7.72
   0  13  10    3.96    8.06
   0 -13  10    7.08    5.62
   0  14   0   27.35    7.56
   0 -14   0   40.57    5.20
   0  14  -1    9.85    7.44
   0  14   1   10.87    7.51
   0 -14   1    3.01    7.19
   0 -14  -1    4.66    7.16
   0  14  -2   -1.08    7.43
   0  14  -2    3.98    5.27
   0 -14  -2    8.90    7.19
   0 -14   2   17.03    7.19
   0  14   2    8.01    7.52
   0  14  -3   13.65    7.66
   0  14   3   19.18    7.43
   0 -14  -3   14.14    7.26
   0  14  -3   -1.05    5.01
   0 -14   3   19.36    7.42
   0  14  -4   -3.55    7.57
   0  14   4    1.42    7.40
   0  14  -4   -0.56    5.07
   0 -14   4   -0.72    5.29
   0 -14  -4   -1.86    7.27
   0  14   5    0.16    7.61
   0  14  -5   -2.01    7.18
   0  14  -5    4.08    9.40
   0 -14  -5    2.36    7.56
   0 -14   5    9.72    7.55
   0 -14  -6    3.88    5.58
   0  14   6    9.36    5.58
   0  14  -6    6.38    9.98
   0  14  -6    0.90    5.28
   0 -14   6    9.48    7.75
   0 -14  -7   19.53    8.21
   0  14  -7    3.04    5.20
   0 -14   7   21.75    5.49
   0  14   7   17.03    8.25
   0 -14  -8    5.95    8.37
   0  14   8   -1.94    8.29
   0  14  -8    4.78    7.77
   0 -14   8   -3.46    5.66
   0  15   0    2.87    5.59
   0 -15   0    5.20    7.72
   0  15  -1    0.96    8.00
   0  15  -1    2.72    5.62
   0  15   1    3.91    7.98
   0 -15   1    1.24    7.74
   0 -15  -1    1.80    5.36
   0  15  -2    4.32    5.44
   0  15  -2   -0.42    8.16
   0 -15  -2    0.77    5.41
   0 -15   2    0.73    7.94
   0  15   2    0.46    8.06
   0  15  -3    0.78    8.10
   0  15   3    4.36    8.13
   0 -15   3    3.26    7.79
   0  15  -3    5.14    7.81
   0 -15  -3   -1.95    5.55
   0  15  -4    0.25   10.10
   0 -15   4    5.50    5.66
   0  15  -4   -0.29    7.82
   0  15   4    1.74    5.95
   0 -15  -4    1.95    5.51
   0  15  -5    3.59   10.27
   0  15  -5   -1.42    7.99
   0 -15  -5   10.34    8.17
   0  15   5    1.23    5.76
   0 -15   5    7.51    8.21
   1   0   0    2.96    8.63
  -1   0  -1    0.85    6.37
   1   0   1    0.76    8.72
  -1   0  -1    0.10    8.19
  -1   0   1   -0.89    8.97
   1   0   1   -0.64    9.55
   1   0  -1    0.83    5.94
  -1   0  -2 2327.98   22.47
  -1   0   2 2387.49   23.54
   1   0  -2 2395.39   22.39
  -1   0  -2 2413.82   29.31
   1   0   2 2356.24   28.63
   1   0   2 2434.35   24.16
   1   0   3   -0.05   10.95
  -1   0  -3    1.99   10.45
   1   0   3    3.15    7.33
  -1   0  -3    2.01   10.74
  -1   0   3   -0.52    9.70
   1   0  -3    1.03    6.60
   1   0   4  523.93   10.35
  -1   0   4  558.10   11.06
  -1   0  -4  548.83   11.67
   1   0  -4  559.50    9.54
   1   0   4  522.28    9.41
   1   0   5    4.71    6.98
  -1   0   5   -2.38    5.16
   1   0   5    0.87    5.39
  -1   0  -5   -2.10    4.94
   1   0  -5   -0.85    5.02
   1   0   6  605.09   11.40
  -1   0   6  600.19    8.95
   1   0   6  602.85    8.94
   1   0  -6  620.83    8.95
  -1   0  -6  622.88    9.76
  -1   0   7    3.57    5.73
   1   0  -7    6.27    7.57
   1   0   7   -0.66    8.00
   1   0   7    8.72    6.02
  -1   0  -7   -1.06    5.51
   1   0   8 2395.08   14.91
   1   0   8 2272.18   14.26
   1   0  -8 2351.68   13.66
  -1   0  -8 2342.74   14.82
  -1   0   8 2389.79   13.97
  -1   0   9    5.77    6.31
   1   0  -9   -4.16    4.54
   1   0   9   -2.02    4.56
  -1   0  -9   -2.00    4.46
   1   0   9    0.48    6.41
  -1   0  10   29.10    4.55
   1   0  10   23.01    6.47
   1   0 -10   21.67    6.37
   1   0  10   27.26    4.44
  -1   0 -10   19.94    6.41
  -1   0  11    2.78    6.60
   1   0  11   -2.85    4.48
  -1   0  11   12.58    6.55
  -1   0 -11    1.00    6.10
   1   0 -11    5.75    6.16
   1   0  11   -3.21    4.54
  -1   0  12   -0.78    4.83
  -1   0 -12   -1.32    4.62
   1   0  12   -3.08    4.66
   1   0 -12   13.40    6.29
  -1   0  12    0.65    4.48
   1   0  12   -2.61    4.70
  -1   0 -13    1.63    6.50
  -1   0  13   -6.45    6.50
  -1   0  13    4.25    6.44
   1   0  13    2.76    4.46
   1   0 -13    4.46    6.49
   1   0  13   -4.16    4.92
   1   0  14    7.93    4.72
   1   0  14    5.71    4.67
  -1   0  14   12.31    4.72
  -1   0 -14    8.05    4.69
   1   0 -14   -1.61    6.39
  -1   0  14    0.68    6.60
  -1   0  15   -0.51    4.70
  -1   0  15    6.23    6.66
  -1   0 -15    6.08    6.55
   1   0 -15    2.96    4.56
   1   0  15   12.89    7.03
   1   0  15    5.71    6.71
   1   0  16   14.63    6.94
  -1   0  16   10.61    5.11
  -1   0 -16   17.14    4.91
   1   0  16   20.96    6.98
   1   0 -16    9.81    4.80
  -1   0  16   20.32    4.95
   1   0  17   -0.67    5.04
  -1   0  17   10.92    7.29
   1   0 -17   10.84    7.02
   1   0  17    1.42    7.19
  -1   0  17   -0.22    7.05
  -1   0 -17    4.29    7.03
  -1   0  18   38.48    5.51
  -1   0 -18   41.45    5.36
   1   0 -18   43.07    7.54
  -1   0  18   41.49    5.54
   1   0  18   42.86    5.39
   1   0  18   58.23    7.62
   1   0 -19   -2.80    5.73
  -1   0  19    6.12    7.93
   1   0  19  -15.46    8.07
   1   0  19   -0.12    8.02
  -1   0 -19    4.41    8.06
  -1   0  19    4.33    5.74
  -1   1   0    1.73    8.47
  -1  -1   0    0.67    6.74
   1   1   0    0.07   10.22
  -1  -1   0   -1.65   10.04
   1  -1   0   -2.89    8.96
   1   1   0    1.20    9.83
  -1   1  -1   31.14    7.71
   1   1  -1   32.80   10.78
   1  -1  -1   33.76    7.63
  -1   1   1   30.99    7.21
   1   1   1   33.16    8.38
  -1  -1   1   35.28   10.80
  -1   1  -1   37.06    9.81
   1  -1   1   38.76   10.21
  -1  -1   2  379.07   13.35
   1   1   2  368.36   11.26
   1   1  -2  376.46   13.40
   1  -1   2  378.10   13.31
   1  -1   2  377.33   11.36
  -1  -1  -2  376.50   20.88
   1   1   2  372.15   21.48
  -1   1  -2  389.58   11.00
  -1   1  -2  374.66   11.66
   1  -1  -2  386.44   13.83
  -1   1   2  379.57   13.42
   1  -1   3  541.97   12.89
  -1  -1   3  541.76   10.60
   1   1   3  539.63   15.91
   1   1  -3  565.92   10.62
  -1  -1  -3  554.85   15.68
  -1   1  -3  565.98   12.81
   1  -1   3  545.05   10.72
  -1   1  -3  531.71   10.90
  -1   1   3  523.74   10.47
   1   1  -4  906.50   11.02
  -1   1  -4  848.37   12.57
   1   1   4  865.35   14.81
   1  -1  -4  918.75   12.62
  -1   1   4  857.54   12.29
   1  -1   4  859.50   12.65
  -1  -1   4  865.15   12.16
  -1  -1  -4  872.72   14.60
  -1   1  -4  876.59   11.34
   1  -1   4  873.78   12.53
   1  -1   5    7.56    7.52
   1   1   5    4.98    4.93
  -1  -1  -5    6.77    4.85
  -1  -1   5    6.66    7.56
  -1   1  -5    3.05    7.17
   1   1  -5    7.23    5.11
   1  -1   5    9.07    7.27
  -1   1   5    0.82    4.99
   1  -1  -5    4.90    6.89
   1   1   5    9.01    5.45
  -1   1  -5    2.85    7.63
  -1  -1  -6  116.98    8.58
   1   1   6  115.56    9.22
   1  -1  -6  117.47    6.25
   1   1   6  112.00    6.82
   1  -1   6  110.65    8.92
   1   1  -6  113.34    8.57
  -1   1  -6  122.78    6.58
  -1   1   6  114.96    8.36
  -1  -1   6  124.27    8.71
   1  -1   6  117.36    9.07
   1  -1  -7   34.89    7.30
   1   1   7   33.04    6.29
  -1   1   7   36.01    7.60
   1  -1   7   30.21    5.87
   1   1   7   28.23    8.32
  -1   1  -7   31.23    5.67
   1  -1   7   29.79    5.69
  -1  -1   7   29.50    8.22
   1   1  -7   33.99    7.79
  -1  -1  -7   31.08    8.14
   1   1   8  243.87    6.44
   1   1  -8  244.35    6.06
  -1   1  -8  274.31    7.84
  -1  -1   8  240.49    8.04
   1  -1   8  261.33    8.08
  -1   1   8  253.71    6.38
  -1  -1   8  250.57    7.93
   1  -1  -8  267.94    7.67
  -1  -1  -8  254.41    8.21
   1  -1   8  256.94    8.22
   1   1   8  257.76    8.43
   1  -1   9    1.43    4.44
  -1  -1   9   -4.69    6.46
  -1   1  -9    5.20    6.42
   1   1   9    4.43    6.28
   1  -1  -9    6.34    6.06
   1  -1   9    4.97    6.54
   1   1  -9    5.80    4.33
  -1  -1   9    6.97    6.57
   1   1   9    2.82    4.74
  -1   1   9   -3.00    6.56
  -1  -1  -9    3.63    6.07
  -1  -1  10   42.39    6.89
   1   1  10   45.26    4.55
  -1  -1 -10   45.19    6.25
  -1   1 -10   41.45    4.87
   1  -1  10   40.30    4.86
   1  -1 -10   40.63    4.76
  -1  -1  10   41.49    6.56
  -1   1  10   39.12    6.62
   1   1  10   39.23    6.63
   1   1 -10   41.24    4.62
   1  -1  10   40.73    4.67
  -1  -1  11    3.68    4.72
   1  -1  11    9.64    6.92
   1   1  11    2.57    6.62
   1  -1 -11    7.28    6.18
   1   1 -11    4.92    6.49
   1  -1  11   11.21    4.62
  -1   1  11    3.99    6.38
  -1  -1 -11    5.71    6.27
  -1   1 -11    4.04    6.27
   1   1  11   16.28    6.59
  -1  -1  11    7.33    4.66
  -1  -1  12    6.26    4.65
  -1   1  12   -3.35    4.67
   1   1 -12   -2.01    6.55
  -1   1 -12    5.47    6.47
   1  -1 -12    0.81    4.46
   1   1  12   12.72    6.61
   1  -1  12    2.69    4.78
  -1  -1  12    2.26    4.75
   1   1  12   11.61    6.62
  -1  -1 -12   -0.41    4.62
   1  -1  12    3.33    6.53
   1   1  13    3.62    6.78
  -1   1  13    2.83    4.61
  -1   1  13    9.54    4.53
  -1  -1 -13    9.46    4.60
  -1  -1  13    8.41    4.74
  -1  -1  13    5.47    4.45
   1  -1  13    1.24    6.60
   1   1  13    5.04    4.71
   1  -1  13   12.33    6.55
   1   1 -13    4.91    4.50
   1  -1 -13    8.12    4.50
  -1   1 -13    6.81    6.70
  -1  -1  14   39.35    5.02
  -1   1  14   40.95    6.77
   1  -1  14   50.78    6.83
   1   1  14   40.66    5.00
  -1  -1  14   40.60    6.69
   1  -1  14   42.04    4.83
   1   1  14   34.93    6.74
  -1   1  14   39.47    4.98
  -1   1 -14   50.50    4.80
   1   1 -14   42.87    4.76
   1  -1 -14   42.25    6.66
  -1  -1 -14   39.32    6.72
   1  -1  15   15.79    4.77
  -1   1 -15    7.87    4.73
  -1   1  15    3.23    6.78
  -1  -1  15   10.21    6.79
   1   1  15   13.78    6.71
   1  -1 -15   11.62    6.60
  -1   1  15   20.01    5.04
   1  -1  15    7.13    4.84
  -1  -1  15   14.01    6.79
   1   1 -15    5.28    6.55
   1   1  15   15.88    6.53
  -1  -1 -15   13.59    6.62
  -1  -1  16    3.22    4.82
  -1   1  16    4.32    4.83
   1  -1 -16   10.82    6.72
   1   1 -16   -0.70    4.77
  -1  -1 -16    6.39    4.73
  -1  -1  16   -3.66    7.04
   1  -1  16    7.50    4.94
   1  -1  16   -3.28    4.86
  -1   1 -16    1.93    6.78
   1   1  16   -7.09    6.94
   1   1  16    0.86    4.92
  -1   1  16    8.38    4.88
   1   1 -17   -3.06    4.99
   1   1  17   -0.47    7.12
   1  -1  17   -7.92    5.01
  -1  -1  17    9.37    5.10
  -1   1 -17    5.00    4.87
  -1  -1  17    2.71    7.07
  -1   1  17    6.14    5.16
  -1  -1 -17   -3.98    7.07
   1   1  17    4.58    5.32
  -1   1  17    5.92    7.29
   1  -1  17   -1.63    5.10
   1   1  18    0.55    5.45
  -1  -1  18   16.58    7.48
  -1   1  18    1.19    5.34
   1  -1  18   12.50    7.76
  -1  -1  18    4.67    5.44
   1   1 -18    2.65    7.57
  -1   1  18   -0.05    7.49
   1   1  18    1.46    5.44
  -1   1 -18    1.67    5.16
   1  -1  18    3.85    7.31
  -1  -1 -18   -0.17    5.38
  -1   1  19    3.18    5.81
  -1  -1  19   -0.36    5.60
  -1   1  19   -0.23    5.38
   1   1 -19   -2.34    5.61
  -1   1  19    0.59    5.64
   1   1  19    6.59    7.91
   1  -1  19   -4.74    8.01
   1   1  19   -6.95    5.86
  -1   1 -19   -3.80    7.84
  -1  -1  19   -4.45    5.56
   1  -1  19    6.60    8.02
   1  -2   0    2.23    9.84
  -1   2   0   -2.12    6.76
  -1  -2   0    3.49    7.78
   1   2   0   -0.76   10.83
   1  -2  -1   36.33    9.84
   1  -2   1   34.55    7.37
  -1   2   1   34.84    6.96
  -1   2  -1   37.54   10.02
  -1  -2   1   38.77    7.70
   1   2   1   34.33    8.02
  -1  -2  -1   38.59   10.64
   1   2  -1   38.16   10.75
   1   2   2  192.57   12.32
  -1  -2   2  199.70   11.07
  -1   2  -2  202.16    8.17
  -1   2   2  198.42   10.12
   1   2  -2  197.67    8.34
  -1  -2   2  200.34   15.17
  -1  -2  -2  198.89   12.56
   1  -2   2  199.35    8.03
   1  -2  -2  201.07   10.40
  -1   2  -2  201.58    8.58
   1  -2   3  194.84    9.12
  -1   2  -3  191.68    8.82
   1   2   3  192.83   10.45
  -1   2  -3  178.83    7.44
   1  -2   3  194.92    7.38
   1   2   3  197.41   11.77
   1  -2  -3  193.11    9.14
  -1   2   3  186.75    8.88
  -1  -2   3  188.53    7.13
   1   2  -3  203.39    7.08
  -1  -2   3  194.06   10.12
   1  -2   4   99.50    6.00
  -1   2  -4  107.39    7.83
  -1   2   4  102.72    5.75
  -1   2   4  110.04    7.59
  -1   2  -4   93.44    6.06
   1   2   4  102.51    8.13
   1   2  -4  104.29    5.90
  -1  -2   4   99.88    5.97
   1   2   4  101.47    9.30
   1  -2   4  103.09    7.95
  -1  -2   4  103.55    6.45
  -1  -2   5   14.10    5.61
  -1   2   5   15.99    7.18
   1   2   5   12.80    7.12
   1   2  -5   14.10    5.48
   1  -2   5   13.40    5.54
   1  -2   5   15.00    5.48
  -1   2  -5   14.17    7.90
  -1  -2   5   12.32    5.67
  -1   2  -5   12.35    5.59
  -1   2   5    9.93    5.28
   1   2  -6   10.56    5.90
   1   2   6    9.33    6.05
  -1   2   6   12.50    8.28
   1  -2   6    5.46    8.36
  -1  -2  -6   11.32    8.35
  -1   2   6    6.17    7.80
  -1  -2   6    5.40    5.94
  -1   2  -6   16.75    8.71
  -1  -2   6    9.99    8.95
  -1   2  -6   10.08    8.44
   1  -2   6    8.02    8.48
  -1   2   7  199.14    8.12
  -1   2  -7  186.02    8.17
   1  -2   7  187.14    6.31
  -1  -2  -7  195.86    8.66
  -1  -2   7  173.01    6.81
   1   2  -7  196.35    6.28
   1  -2   7  191.09    8.15
  -1  -2   7  189.31    6.61
   1   2   7  184.97    7.03
  -1  -2   8  134.25    7.42
  -1  -2   8  143.25    5.59
   1   2   8  153.39    7.58
   1  -2   8  139.41    7.23
  -1   2  -8  144.51    7.19
   1   2  -8  155.11    7.28
  -1   2   8  147.39    5.71
   1  -2   8  145.80    5.54
  -1  -2  -8  152.18    7.48
   1   2   9   25.71    4.69
  -1   2   9   37.49    4.88
   1  -2   9   35.94    4.83
  -1  -2   9   35.85    4.65
  -1   2  -9   33.98    4.85
  -1  -2  -9   38.39    6.18
   1   2  -9   39.15    4.60
  -1  -2   9   35.75    6.58
   1   2   9   35.18    6.35
   1  -2   9   35.25    4.76
   1  -2  10   48.10    4.93
   1   2  10   38.62    4.89
   1  -2  10   42.76    4.81
   1   2 -10   51.29    6.35
  -1   2 -10   48.83    4.89
  -1  -2  10   42.27    4.51
  -1  -2  10   35.24    5.12
   1   2  10   45.31    6.56
  -1  -2 -10   39.57    6.37
  -1   2  10   44.49    6.64
   1   2 -11   25.88    4.78
  -1   2 -11   21.67    4.85
   1   2  11   26.68    6.63
  -1  -2 -11   23.43    6.45
   1  -2  11   21.92    5.00
  -1  -2  11   21.66    4.85
  -1   2  11   28.28    4.51
   1   2  11   28.37    6.62
   1  -2  11   27.36    6.50
  -1  -2  11   24.01    6.62
  -1   2 -12   45.26    4.77
  -1  -2  12   46.18    6.95
   1  -2  12   45.80    5.07
  -1  -2  12   36.66    4.92
  -1  -2 -12   45.33    5.00
  -1   2  12   53.92    6.74
   1   2  12   58.64    6.68
   1  -2  12   53.94    4.81
   1   2 -12   42.93    6.71
   1   2  12   46.80    5.04
   1  -2  13    1.00    6.38
  -1   2 -13    3.59    4.73
  -1  -2 -13    7.52    6.60
  -1   2  13   -4.62    6.84
   1  -2  13   -1.80    6.50
   1   2  13    8.56    6.48
  -1  -2  13    4.91    6.68
  -1  -2  13    3.56    4.64
   1   2  13    1.36    6.54
   1   2 -13    5.03    4.81
  -1  -2 -14    4.78    6.70
   1   2 -14    6.75    4.78
  -1  -2  14    6.12    6.86
   1  -2  14    8.09    4.81
   1   2  14    6.20    4.71
   1   2  14   15.93    6.85
   1  -2  14    1.96    4.81
  -1   2 -14    7.59    4.49
  -1  -2  14    9.83    4.76
  -1   2  14    5.61    6.80
  -1   2  14   11.26    6.62
  -1  -2  15   15.61    4.74
  -1   2  15    6.54    4.78
   1   2 -15    7.52    6.78
   1   2  15   18.65    4.65
  -1   2  15   11.92    6.86
   1   2  15    6.81    6.80
  -1  -2  15    8.30    6.91
  -1   2 -15   17.70    6.77
   1  -2  15    8.70    4.95
  -1   2  15   12.81    4.90
   1  -2  15   10.32    4.81
  -1   2  16    7.78    7.08
  -1   2  16   10.12    4.89
  -1  -2  16    7.39    4.97
   1   2  16    9.35    6.97
   1   2  16    7.08    4.85
   1  -2  16   14.21    6.88
   1  -2  16    1.24    7.04
  -1   2 -16    5.61    7.01
  -1  -2  16   14.59    6.96
   1   2 -16   12.23    4.95
  -1   2  16   12.37    7.05
   1   2  17    3.40    5.00
   1   2  17    8.80    5.05
  -1   2 -17   11.54    5.16
   1   2  17    3.35    5.21
   1  -2  17   -2.49    7.12
  -1   2  17    4.96    5.32
   1   2 -17   10.03    7.20
   1  -2  17    9.84    5.16
  -1  -2  17   10.49    4.94
  -1  -2  17   13.70    7.29
  -1   2  17    1.86    5.21
  -1   2  17    5.98    7.29
  -1   2  18    3.63    7.60
   1   2  18    3.41    5.37
  -1  -2  18    6.80    7.71
   1   2  18    2.14    5.51
  -1  -2  18    0.72    7.60
   1  -2  18    4.76    5.39
   1   2 -18   -1.25    5.44
   1   2  18   -1.18    5.37
   1  -2  18    4.20    7.57
  -1   2  18   15.88    5.42
  -1   2  18   -0.09    5.46
  -1   2 -18   -0.37    5.30
   1   2  19   17.34    8.28
  -1   2 -19   19.60    8.14
   1  -2  19    7.63    6.05
  -1  -2  19   13.75    8.13
   1  -2  19   17.83    8.05
   1   2 -19   17.52    8.19
   1   2  19   14.22    8.16
   1   2  19   -3.90    8.06
  -1   2  19   18.21    8.19
  -1   2  19    0.17    8.32
  -1   2  19   13.66    5.90
  -1  -2  19   15.96    8.39
   1  -3   0    0.41    7.76
  -1   3   0   -0.22    7.72
  -1  -3   0    2.08    7.70
   1   3   0   -3.21    7.81
  -1   3  -1  296.93    7.54
  -1  -3  -1  303.80    9.94
   1  -3  -1  292.07    7.66
  -1  -3   1  291.92    8.07
   1   3  -1  293.41    7.97
   1   3   1  296.31   10.10
   1  -3   1  295.31    7.66
  -1   3   1  290.40    7.62
  -1  -3  -2  202.29    7.87
  -1   3  -2  199.30    8.40
   1   3  -2  202.27    6.94
  -1   3  -2  206.52    6.58
  -1  -3   2  198.60    7.10
  -1   3   2  200.47    6.57
   1  -3  -2  210.26    8.27
   1   3  -2  190.22   11.14
   1   3   2  198.37    9.21
   1  -3   2  208.95    6.62
  -1   3  -3    5.43    7.15
   1  -3  -3   12.09    4.88
   1  -3   3    6.47    5.09
  -1   3  -3   11.12    6.88
  -1  -3  -3   10.96    6.54
  -1   3   3    7.53    4.66
  -1  -3   3    5.73    7.32
   1   3   3    9.88    6.41
  -1  -3   3    7.71    6.80
   1   3  -3    7.36    7.17
   1   3  -3    8.44    5.11
   1  -3   4  181.51    8.31
  -1  -3   4  173.56    8.92
   1   3   4  175.62    8.75
   1  -3  -4  166.40    6.46
  -1   3  -4  175.61    8.65
  -1   3  -4  180.87    6.37
  -1  -3   4  184.26    6.44
   1  -3   4  178.74    8.36
   1   3  -4  174.97    6.47
  -1   3   4  171.76    6.36
  -1  -3   5    2.33    5.96
   1  -3   5   -2.05    8.26
  -1   3  -5    2.10    5.91
  -1   3   5    1.43    5.56
   1   3   5    3.46    7.89
   1   3   5    2.29    7.64
  -1   3  -5    4.53    6.12
  -1   3   5    3.47    5.69
  -1  -3   5    5.01    8.66
   1   3  -5    6.36    5.96
   1  -3   5   17.33    8.27
   1   3  -6  191.20    6.60
  -1   3   6  180.08    8.57
  -1   3   6  193.95    6.54
  -1  -3   6  174.31    9.49
   1   3   6  188.75    9.37
   1  -3   6  173.72    8.72
  -1  -3   6  187.21    9.04
   1   3   6  184.07    9.30
   1  -3   6  195.02    6.65
  -1   3  -6  193.69    8.42
  -1   3  -6  175.08    9.23
   1   3   7   20.95    5.05
  -1   3  -7   16.31    7.39
  -1   3   7   17.58    4.93
  -1   3   7   19.79    4.90
   1   3  -7   24.99    5.14
  -1   3  -7   21.63    7.08
  -1  -3   7   22.25    7.59
  -1  -3   7   20.78    5.18
   1  -3   7   23.91    4.89
   1  -3   7   22.41    5.03
   1   3   7   20.69    7.25
   1  -3   8  412.95    8.51
  -1   3   8  433.01    8.45
   1  -3   8  429.51    6.63
  -1  -3   8  408.56    8.49
   1   3  -8  421.31    6.65
  -1  -3   8  422.02    8.05
  -1   3  -8  402.48    6.73
   1   3   8  423.83    9.19
   1   3   8  417.35    9.21
  -1   3   8  417.83    7.08
   1  -3   9   93.16    4.97
  -1  -3   9   86.44    4.84
  -1  -3   9   85.73    6.82
   1  -3   9  104.35    6.84
  -1   3   9   92.67    4.90
   1   3  -9   98.35    6.52
  -1   3   9  100.19    6.68
  -1   3  -9   93.15    4.83
   1   3   9   86.69    5.52
   1   3   9   86.24    7.05
   1   3  10   41.03    6.77
  -1  -3  10   38.32    4.61
  -1   3  10   38.39    6.47
   1  -3  10   38.96    4.79
  -1  -3  10   29.85    6.62
   1   3 -10   33.41    4.53
   1  -3  10   32.67    6.71
   1   3  10   31.90    4.84
  -1   3 -10   36.49    4.90
  -1   3  10   38.58    4.69
   1  -3  11   53.96    4.88
  -1   3  11   56.17    4.98
  -1  -3  11   50.96    4.90
   1   3  11   61.08    7.03
  -1   3  11   47.74    6.93
   1   3  11   51.75    6.85
   1  -3  11   52.36    4.94
   1   3 -11   59.67    4.75
  -1  -3  11   60.10    5.09
  -1   3 -11   61.83    4.87
   1   3  11   53.97    5.01
  -1   3  12   36.32    6.78
   1   3  12   28.63    6.85
  -1  -3  12   36.87    6.73
   1   3  12   34.14    6.94
   1  -3  12   34.32    4.75
   1   3 -12   32.17    6.38
   1  -3  12   36.02    5.00
  -1  -3  12   39.66    6.60
  -1   3  12   37.06    6.79
   1   3  12   29.69    6.94
  -1   3 -12   28.27    6.80
  -1  -3  13    2.28    4.80
  -1   3  13    1.73    4.52
   1   3 -13    5.17    4.57
   1   3  13    0.67    4.65
  -1   3  13   -0.53    4.70
  -1   3 -13    2.49    4.55
   1   3  13    3.57    6.67
   1   3  13    2.03    4.72
   1  -3  13    2.23    6.51
   1  -3  13   -4.46    4.88
  -1  -3  13  -11.89    4.72
  -1  -3  14   76.22    5.16
   1  -3  14   71.11    7.16
   1   3 -14   92.09    6.85
  -1   3  14   67.54    5.23
   1  -3  14   73.27    4.99
  -1  -3  14   79.69    4.95
  -1   3 -14   66.26    5.04
  -1   3  14   80.97    5.18
   1   3  14   68.68    7.09
   1   3  14   79.16    7.07
   1   3  14   73.67    5.00
   1  -3  15   26.98    6.96
   1   3 -15   33.12    5.01
   1   3  15   40.10    5.02
  -1   3  15   40.88    6.89
   1   3  15   37.58    4.83
  -1  -3  15   29.83    6.86
   1   3  15   33.48    6.95
  -1   3  15   40.41    7.01
   1  -3  15   33.10    5.09
  -1  -3  15   33.96    4.95
  -1   3  15   44.62    7.10
  -1   3 -15   31.69    5.00
  -1  -3  16    5.72    4.94
   1   3 -16   10.03    6.94
   1   3  16    9.93    5.18
  -1   3  16   10.54    6.98
  -1  -3  16   12.31    7.17
  -1   3 -16   14.88    5.11
   1  -3  16   -2.17    7.08
   1   3  16   12.75    5.00
   1  -3  16    3.62    6.82
  -1   3  16   11.60    7.03
   1   3  16   15.70    6.91
  -1   3  16    8.15    5.13
   1  -3  17    8.17    4.92
  -1   3 -17    1.44    7.30
   1  -3  17   -2.31    5.35
  -1  -3  17   -3.95    7.17
  -1   3  17    1.98    7.30
  -1  -3  17    9.13    5.15
   1   3 -17    1.37    5.30
   1   3  17    3.46    5.16
  -1   3  17   -3.23    7.44
  -1   3  17   -0.96    5.17
   1   3  17    2.82    5.21
   1   3  17   -2.97    7.45
  -1   3  18    2.89    5.43
   1  -3  18   10.31    7.76
   1  -3  18    3.54    5.29
   1   3  18    1.05    7.89
  -1  -3  18    3.91    5.48
   1   3 -18   -0.62    7.58
   1   3  18    1.56    5.59
  -1   3  18    4.73    7.90
  -1  -3  18   -2.01    5.60
   1   3  18    0.79    5.34
  -1   3  18    3.81    5.54
  -1   3 -18    3.78    7.75
   1   3  19   -3.47    5.78
  -1   3  19   19.59    8.24
   1  -3  19    6.19    8.26
   1   3  19    3.15    8.17
  -1   3  19    4.29    8.57
  -1   3  19    3.38    8.25
  -1  -3  19   -1.94    5.87
   1  -3  19    3.22    5.73
  -1   3 -19   -2.01    8.33
  -1  -3  19    0.15    5.73
   1   3 -19    1.70    5.73
   1   3  19   11.75    8.47
  -1  -4   0    1.53    4.81
  -1   4   0   -4.42    4.92
   1  -4   0    0.27    4.79
   1   4   0    0.16    4.92
  -1  -4   1  951.97   11.84
   1   4  -1  912.29   11.69
  -1   4  -1  929.22   11.13
  -1  -4  -1  926.41   11.52
   1   4   1  928.39   12.74
   1  -4   1  947.45    9.93
  -1   4   1  880.97   10.08
   1  -4  -1  910.71   10.21
  -1  -4  -2    1.01    6.36
   1   4  -2    2.57    7.03
   1   4   2   -0.09    6.86
  -1  -4   2    1.35    7.37
  -1   4   2    1.77    4.67
  -1   4  -2    3.39    7.46
   1  -4   2    5.42    4.84
   1   4  -2    1.80    5.31
   1  -4  -2   -2.52    6.69
  -1  -4   3  235.97    9.07
  -1  -4  -3  248.09    9.38
   1  -4  -3  229.68    6.89
   1  -4   3  246.23    8.77
  -1   4   3  231.34    6.94
   1   4  -3  231.71   10.94
  -1   4  -3  245.90    6.90
  -1   4  -3  248.30    9.38
   1   4   3  242.65    9.48
   1   4  -3  239.75    6.93
   1   4   4  219.16    9.72
  -1  -4  -4  228.61    9.91
   1   4  -4  227.22    7.13
   1  -4  -4  215.50    7.24
  -1   4  -4  224.19    6.97
   1   4  -4  217.98   12.58
  -1   4  -4  212.22    7.86
  -1   4   4  227.39    8.90
   1  -4   4  228.09    9.11
  -1  -4   4  215.76    6.98
   1   4  -5   45.56    5.77
   1  -4  -5   41.93    5.89
   1   4   5   39.91    7.88
   1  -4   5   43.77    8.33
  -1  -4   5   38.29    8.34
  -1   4  -5   38.50    8.08
   1  -4   5   41.34    8.14
  -1   4   5   43.32    5.30
  -1   4  -5   43.73    8.41
  -1  -4   5   50.14    8.31
   1  -4   6   63.08    5.41
   1   4  -6   63.43    7.47
  -1   4   6   65.22    7.20
  -1   4  -6   60.37    5.68
  -1   4   6   60.81    5.41
   1   4   6   59.62    7.42
   1  -4   6   61.66    7.33
   1   4   6   63.41    7.36
  -1  -4   6   53.79    7.49
  -1   4  -6   48.37    7.56
  -1  -4   6   63.08    7.67
  -1   4   7  192.11    7.27
  -1   4  -7  176.90    7.70
  -1   4   7  188.41    7.30
  -1   4  -7  182.90    7.27
  -1  -4   7  174.47    7.75
  -1  -4   7  185.76    5.74
   1  -4   7  171.34    7.34
   1   4  -7  177.37    7.38
   1  -4   7  180.19    7.24
   1   4   7  175.10    6.38
   1   4   7  176.47    7.97
   1  -4   8    6.30    6.48
  -1   4  -8    1.93    4.78
  -1  -4   8    5.15    6.21
   1   4  -8    9.93    6.08
   1   4   8    3.64    6.40
  -1   4  -8    3.66    4.32
  -1  -4   8   12.09    4.50
  -1   4   8    8.16    5.92
   1   4   8    3.55    6.11
  -1   4   8    4.25    4.20
   1  -4   8    8.68    4.21
   1   4   9   79.13    6.93
   1  -4   9   74.85    6.57
  -1  -4   9   75.03    4.93
  -1   4  -9   60.11    6.84
  -1   4   9   78.88    5.02
  -1  -4   9   74.14    6.71
  -1   4   9   85.77    6.75
   1   4  -9   82.12    4.95
   1   4   9   83.85    6.91
   1  -4   9   77.07    5.02
   1   4 -10  128.84    5.14
   1  -4  10  133.76    5.26
  -1   4  10  124.36    5.26
   1  -4  10  132.21    5.29
   1   4  10  133.49    5.67
   1   4  10  125.28    7.18
  -1  -4  10  131.32    5.15
  -1   4  10  134.13    5.33
  -1   4 -10  127.79    5.27
  -1  -4  10  122.03    5.45
  -1  -4  11  347.02    7.60
   1   4  11  331.73    7.00
   1   4 -11  344.37    7.59
  -1   4  11  337.07    8.51
  -1  -4  11  332.23    6.69
   1  -4  11  340.92    8.15
  -1   4  11  321.41    6.62
  -1   4 -11  325.30    6.22
   1   4  11  342.37    8.80
   1  -4  11  335.15    6.26
  -1   4  12   47.27    7.07
   1  -4  12   45.58    4.97
   1   4  12   41.49    4.88
   1   4  12   50.27    6.74
   1   4 -12   40.74    4.71
  -1  -4  12   37.85    5.12
  -1   4  12   44.56    6.82
  -1  -4  12   40.91    5.13
   1   4  12   53.78    7.10
  -1   4 -12   45.95    4.95
   1  -4  12   41.84    5.07
  -1  -4  13   56.43    6.78
   1   4  13   54.14    5.32
  -1   4  13   68.47    6.82
   1  -4  13   55.27    6.77
  -1  -4  13   54.21    6.90
  -1   4  13   58.16    6.95
   1   4 -13   55.12    4.94
  -1   4 -13   62.06    4.78
   1   4  13   49.10    6.83
   1  -4  13   58.59    5.03
   1   4  13   50.66    5.00
  -1  -4  14    1.52    6.79
  -1   4  14    5.68    4.83
   1  -4  14    6.14    4.67
  -1   4 -14   -0.44    4.70
   1   4  14    4.77    4.65
  -1   4  14   13.11    6.59
   1   4  14   10.17    4.65
   1   4  14    3.50    6.72
   1  -4  14    2.86    4.69
   1   4 -14   10.36    7.04
  -1  -4  14    7.09    7.09
   1   4  15   33.97    6.98
  -1   4 -15   34.90    4.98
  -1  -4  15   31.32    5.00
  -1   4  15   29.61    7.07
  -1   4  15   36.24    6.86
   1  -4  15   35.47    6.94
   1   4  15   31.61    4.91
  -1  -4  15   31.90    5.25
   1  -4  15   28.51    5.05
   1   4  15   34.34    7.20
   1   4 -15   32.91    5.16
   1   4  16   -1.91    7.06
   1  -4  16   -4.05    7.17
   1   4  16   -0.87    4.93
  -1   4  16    5.60    7.23
   1   4  16    0.60    7.11
  -1   4  16   -1.41    5.24
  -1  -4  16    3.64    5.14
  -1  -4  16    7.19    5.10
  -1   4  16    7.46    5.00
   1  -4  16    3.78    4.97
  -1   4 -16   -1.82    5.17
   1   4 -16    3.29    7.18
  -1   4  17   11.63    7.57
   1   4  17   11.44    7.42
  -1  -4  17    8.05    5.28
  -1   4  17   15.10    5.47
   1  -4  17   11.79    5.26
   1   4 -17   11.05    5.29
   1   4  17   10.65    7.68
   1  -4  17   20.25    7.34
  -1   4  17    9.63    5.69
  -1  -4  17    6.87    7.65
   1   4  17   22.63    7.71
  -1   4 -17   22.05    7.46
  -1   4  18   14.22    8.06
   1   4 -18    8.89    7.89
  -1   4  18    3.46    7.96
   1   4  18   14.11    7.73
   1   4  18    0.24    8.09
   1  -4  18   18.28    7.65
   1   4  18   10.02    5.70
  -1   4 -18    9.74    7.91
  -1  -4  18   10.22    7.64
  -1   4  18    9.61    5.89
  -1  -4  18   10.43    7.92
   1  -4  18   12.08    7.86
   1   4  19   38.04    8.77
  -1  -4  19   30.22    8.73
   1  -4  19   23.91    8.69
   1   4  19   35.93    8.65
  -1   4  19   44.35    8.79
  -1   4  19   38.02    6.18
  -1   5   0    1.96    7.75
   1   5   0    2.96    5.65
  -1  -5   0    8.18    7.73
   1  -5   0    6.80    5.57
   1  -5  -1   37.22    7.40
  -1   5   1   21.84    5.52
   1   5   1   24.54    8.63
  -1  -5   1   31.04    7.90
   1   5  -1   36.93    8.09
   1  -5   1   29.01    5.53
  -1  -5  -1   28.03    8.08
  -1   5  -1   21.57    5.90
  -1  -5   2  138.49    8.66
  -1   5  -2  140.96    6.29
  -1  -5  -2  141.05    8.62
   1   5   2  135.50    7.03
   1   5  -2  129.78    8.60
   1  -5  -2  131.50    6.09
   1  -5   2  136.50    6.13
  -1   5   2  131.07    6.08
  -1   5  -3  195.05    6.37
   1   5  -3  184.01   10.15
   1  -5   3  204.27    6.56
   1   5  -3  193.54    8.53
  -1  -5  -3  189.76    7.20
   1  -5  -3  202.94    8.36
  -1   5   3  200.53    8.23
   1   5   3  203.23    9.38
  -1   5  -3  197.09    9.54
  -1  -5   3  198.45    6.58
   1   5   4  172.29    8.68
  -1  -5  -4  170.74    8.57
  -1  -5   4  170.30    6.22
   1  -5  -4  172.40    7.81
  -1   5  -4  174.20    8.73
   1  -5   4  177.95    6.17
   1   5  -4  168.21    6.44
  -1   5   4  164.87    5.81
  -1   5  -4  169.13    6.27
   1   5  -4  165.13    9.52
   1   5  -5   -0.80    7.24
  -1   5   5    3.03    6.48
   1  -5  -5    1.71    4.81
  -1   5  -5   -2.00    6.99
  -1   5  -5    5.48    6.90
   1   5   5    0.70    6.66
  -1  -5   5    3.05    7.30
   1   5  -5    2.48    5.11
  -1  -5  -5   -0.33    6.83
   1  -5   5   -0.26    4.88
  -1   5   6    5.60    4.30
   1   5  -6    0.04    6.60
  -1  -5   6    1.04    6.44
  -1   5  -6    7.41    6.58
   1   5   6    3.10    6.36
   1  -5   6    1.57    6.58
   1  -5  -6    6.25    6.47
  -1  -5   6    3.95    4.86
  -1   5  -6    6.80    6.57
  -1   5   7   19.65    4.39
  -1  -5   7   17.43    6.60
  -1  -5   7   14.54    6.48
   1  -5   7   18.62    4.34
  -1   5   7   18.64    4.28
   1   5   7   18.73    6.41
   1   5   7   14.24    6.32
  -1   5  -7   18.74    4.34
   1  -5   7   14.40    6.08
  -1   5  -7   12.23    4.59
   1   5  -7   10.67    6.46
  -1   5  -8   25.00    6.22
   1  -5   8   19.84    6.14
   1   5   8   24.31    6.11
  -1   5   8   17.66    6.05
   1   5  -8   27.34    6.19
  -1   5   8   14.56    4.28
   1  -5   8   14.66    6.43
  -1  -5   8   25.79    4.57
  -1   5  -8   14.10    4.63
   1   5   8   16.92    6.28
  -1  -5   8   22.09    6.45
   1   5   9   62.33    6.75
  -1  -5   9   69.20    4.83
   1   5  -9   68.98    4.81
  -1   5  -9   71.69    4.82
   1  -5   9   64.33    4.84
  -1   5   9   70.42    6.54
   1   5   9   69.68    6.81
   1  -5   9   66.98    6.79
  -1  -5   9   79.09    6.68
  -1   5   9   68.82    6.41
   1   5  10   20.03    6.35
   1  -5  10   15.87    6.40
  -1  -5  10   11.97    6.65
   1  -5  10   22.13    4.87
  -1   5  10   23.54    6.52
   1   5  10   14.94    6.53
   1   5 -10   18.00    4.56
  -1  -5  10   19.73    4.54
  -1   5 -10   15.93    4.65
  -1   5  10   17.52    6.53
   1  -5  11   -1.24    4.68
  -1  -5  11   -4.56    6.85
  -1   5 -11   -2.56    6.66
   1   5 -11    5.69    6.47
  -1   5  11    1.12    6.77
  -1  -5  11    6.20    4.44
   1   5  11    1.30    6.60
   1  -5  11   -3.70    4.65
  -1   5  11    4.56    6.38
   1   5  11   -3.12    6.18
   1  -5  12  349.54    8.08
  -1   5 -12  355.82    7.93
  -1  -5  12  330.95    6.71
   1   5 -12  353.15    7.82
  -1  -5  12  362.54    7.71
   1  -5  12  356.33    6.15
  -1   5  12  362.88    8.27
   1   5  12  364.96    8.71
   1   5  12  356.20    9.19
  -1   5  12  373.27    8.58
   1   5  13    7.77    6.59
  -1  -5  13    8.62    4.85
  -1   5  13    5.21    6.95
  -1  -5  13   13.37    4.49
   1   5  13   10.61    6.77
   1   5 -13   10.49    4.94
  -1   5 -13   22.25    6.72
   1   5  13    8.66    6.66
   1  -5  13   13.24    6.65
  -1   5  13    5.98    6.50
   1  -5  13    7.12    4.83
   1  -5  14    3.80    4.93
   1   5 -14    6.84    6.75
  -1  -5  14    7.48    4.95
   1   5  14    9.11    6.78
  -1   5  14    0.22    7.01
   1  -5  14    1.90    6.67
  -1  -5  14   10.55    6.76
  -1   5  14    3.44    4.81
  -1   5 -14   -2.17    6.77
   1   5  14    1.68    4.59
   1   5  14    5.34    6.94
   1   5  15   13.88    7.17
  -1  -5  15   25.97    7.01
  -1  -5  15   28.44    4.91
   1  -5  15   19.13    5.15
  -1   5 -15   13.53    5.13
  -1   5  15   22.64    7.25
  -1   5  15   17.91    5.00
   1   5  15   16.02    4.85
   1   5  15   18.14    5.04
   1   5 -15   23.37    5.06
   1  -5  15   21.45    5.01
  -1  -5  16    1.49    7.29
  -1   5  16   -3.04    5.24
   1   5  16   -8.50    4.99
  -1   5  16    2.84    4.94
  -1   5  16    2.95    5.12
   1  -5  16    1.23    5.09
   1  -5  16    9.19    6.97
   1   5 -16    1.44    5.08
  -1  -5  16    0.82    4.93
   1   5  16   -1.26    7.03
  -1   5 -16    5.91    5.12
   1   5  16   -0.51    7.46
   1   5  17   -2.09    7.85
  -1   5 -17    4.42    5.42
  -1   5  17    9.48    7.54
  -1   5  17   11.54    7.86
  -1  -5  17    8.08    7.55
   1   5  17    1.82    7.78
  -1  -5  17   -5.34    7.70
   1   5 -17    8.13    7.54
  -1   5  17    4.72    7.96
   1   5  17    4.61    7.45
   1  -5  17   -0.33    7.60
   1  -5  17    5.60    5.37
  -1   5  18   27.98    8.65
  -1   5  18   29.78    5.89
  -1  -5  18   23.26    6.02
   1  -5  18   33.33    5.87
  -1  -5  18   37.11    8.24
   1   5  18   30.49    8.45
   1   5  18   25.50    8.07
  -1   5  18   29.34    5.90
   1   5 -18   23.71    5.91
   1  -5  18   29.80    5.78
  -1   5 -18   36.45    5.81
   1   5  18   17.39    8.31
  -1  -6   0    2.51    4.61
  -1   6   0   -3.28    4.85
   1   6   0    4.67    4.83
   1  -6   0   -2.07    6.52
  -1  -6   1   12.71    6.79
   1  -6  -1   10.69    6.42
  -1   6   1    9.30    4.82
   1   6   1    6.00    7.30
  -1  -6  -1   10.90    4.92
   1   6  -1    8.28    4.87
  -1   6  -1   13.00    6.85
   1  -6   1   18.56    6.73
   1  -6   2   41.56    5.13
  -1   6   2   41.66    4.66
  -1  -6   2   44.42    4.93
   1   6   2   43.88    5.31
  -1   6  -2   48.32    5.06
   1   6  -2   47.22    5.05
  -1  -6  -2   51.33    6.85
   1  -6  -2   51.93    4.68
  -1   6  -3  121.70    5.40
   1   6   3  116.43    5.82
   1   6  -3  109.70    7.89
   1   6  -3  117.42    7.16
   1  -6  -3  124.30    6.99
  -1  -6   3  126.68    7.18
  -1   6  -3  121.85    7.61
  -1  -6  -3  120.37    7.51
   1  -6   3  116.45    5.28
  -1   6   3  122.46    6.90
   1   6  -4  281.30    6.08
  -1   6  -4  287.72    6.98
  -1   6  -4  299.41    6.01
   1  -6   4  307.13    7.57
   1   6   4  300.80    8.47
   1  -6  -4  298.67    7.79
  -1   6   4  303.14    7.74
   1   6  -4  279.03    9.30
  -1  -6   4  296.63    7.79
  -1  -6  -4  314.24    8.51
  -1   6   5   67.04    4.68
   1   6  -5   67.62    4.81
  -1   6  -5   66.07    5.09
   1  -6   5   71.08    6.24
  -1  -6   5   68.27    4.86
  -1   6  -5   63.17    4.91
   1   6   5   65.61    6.97
  -1  -6  -5   62.01    6.89
   1   6  -5   63.63    7.37
   1  -6  -5   68.57    6.44
  -1   6   6   19.57    5.90
   1   6   6   19.18    6.34
   1   6  -6   12.67    4.54
  -1   6  -6   17.18    4.56
   1  -6   6   14.02    4.39
   1  -6  -6   20.02    5.99
  -1  -6   6   11.47    6.32
  -1  -6  -6   18.84    6.46
  -1   6  -6   14.47    4.70
   1   6  -6   15.99    6.79
   1  -6   7    6.89    6.05
   1   6  -7    2.65    4.42
  -1   6  -7   -1.33    4.24
  -1   6   7    0.38    5.86
   1  -6  -7    0.21    4.24
   1   6   7    1.74    6.20
  -1   6  -7    2.68    4.59
  -1  -6   7    3.27    4.46
   1   6   7    4.08    6.18
  -1  -6   8   54.25    6.70
   1   6   8   61.12    6.61
   1   6  -8   49.89    4.65
  -1   6   8   53.25    4.65
   1  -6   8   60.52    4.70
  -1  -6   8   57.82    4.70
   1   6   8   62.12    6.59
  -1   6   8   64.20    6.49
  -1   6  -8   64.49    6.43
  -1   6  -8   57.51    7.02
  -1   6  -9   32.30    4.48
   1  -6   9   24.25    4.64
  -1  -6   9   31.70    6.65
  -1   6  -9   23.05    5.09
  -1   6   9   28.97    4.81
  -1   6   9   29.42    4.68
  -1  -6   9   33.40    4.51
   1  -6   9   26.49    6.78
   1   6  -9   39.90    4.61
   1   6   9   29.55    6.33
   1   6   9   28.77    6.67
   1   6  10    2.01    6.27
  -1  -6  10    1.81    6.56
  -1   6 -10    5.96    4.42
   1   6 -10   -0.69    6.42
  -1   6  10    1.17    6.36
  -1  -6  10   -0.37    4.70
   1   6  10    0.10    6.38
  -1   6  10   -6.81    6.60
   1  -6  10   -0.93    6.56
   1  -6  10    2.57    6.31
  -1   6 -11   68.86    5.07
  -1  -6  11   67.56    7.02
   1   6  11   58.47    7.09
   1   6  11   72.57    6.87
  -1  -6  11   69.91    4.91
   1   6 -11   61.98    4.88
   1  -6  11   74.10    6.70
  -1   6  11   68.81    6.99
  -1   6  11   67.53    7.15
   1  -6  11   65.02    6.82
  -1   6 -12   12.71    4.71
  -1  -6  12   11.65    4.79
   1   6  12    8.79    6.58
  -1  -6  12    8.42    4.94
   1  -6  12   15.31    6.68
   1  -6  12    2.46    4.69
  -1   6  12    5.44    6.57
  -1   6  12    6.43    4.86
   1   6 -12   11.05    4.64
   1   6  12    9.99    6.82
   1  -6  13    1.92    6.86
   1   6  13    2.97    6.70
  -1  -6  13    7.32    4.93
   1   6 -13   -1.07    6.66
  -1   6 -13    1.96    5.06
   1   6  13    3.14    6.96
   1  -6  13    5.02    6.76
  -1   6  13    5.27    4.67
  -1   6  13    5.99    6.88
  -1  -6  13    4.68    6.81
   1   6  14   99.58    7.26
   1  -6  14   89.57    5.56
   1   6  14   86.83    5.33
  -1  -6  14   96.36    5.33
  -1   6  14  100.35    7.27
  -1   6 -14   97.67    5.10
   1  -6  14  109.93    7.18
  -1  -6  14   93.37    7.22
   1   6 -14  108.17    5.40
  -1   6  14   97.43    7.40
   1   6  14   97.61    7.60
   1   6 -15   10.89    7.29
   1   6  15   14.81    7.04
   1   6  15   14.19    5.04
   1  -6  15   14.36    5.24
   1   6  15   14.52    7.21
  -1  -6  15   15.24    5.10
  -1   6  15   16.04    7.01
   1  -6  15   22.60    4.92
  -1   6  15    9.76    7.47
  -1  -6  15   15.00    5.23
  -1   6 -15   12.30    5.09
  -1   6  16    6.10    7.59
  -1   6 -16    5.98    5.17
   1  -6  16    7.24    5.23
  -1   6  16    6.77    7.32
  -1  -6  16    2.05    5.08
   1   6  16   10.66    7.29
   1   6  16    6.42    5.27
   1   6 -16    6.97    5.38
   1  -6  16    4.82    7.42
   1   6  16    1.26    7.73
  -1  -6  16    3.57    5.52
   1   6  17   -1.58    8.06
   1  -6  17    5.04    5.51
   1   6  17    4.02    7.66
  -1  -6  17    5.26    7.85
  -1   6  17    1.88    7.79
  -1   6  17   15.36    7.97
   1   6 -17   -2.26    5.50
   1   6  17    8.49    8.16
  -1   6  17    0.96    8.44
   1  -6  17    3.79    5.51
  -1  -6  17   -6.69    7.80
  -1   6 -17    1.87    7.75
  -1   6  18    5.15    6.03
   1   6  18    2.86    6.02
   1   6  18    4.49    8.66
   1   6  18    1.81    8.24
  -1   6 -18    8.99    8.28
   1  -6  18   -3.63    8.20
   1   6 -18   17.08    8.31
  -1   6  18    7.97    8.60
  -1   6  18    4.33    5.75
  -1  -6  18    2.66    5.80
  -1  -6  18   -2.54    6.17
   1  -6  18   -6.06    8.34
   1  -7   0    0.82    5.95
  -1   7   0   -3.18    4.33
   1   7   0    3.56    4.47
  -1  -7   0    3.22    4.34
   1   7   1  480.86    7.50
  -1  -7   1  510.43    8.20
  -1   7   1  485.92    7.04
   1   7  -1  501.75    8.61
  -1   7  -1  498.14    6.97
   1  -7   1  486.36    6.60
   1  -7  -1  489.33    8.12
  -1  -7  -1  492.63    7.17
  -1  -7  -2   -2.05    5.91
   1  -7   2   15.07    5.99
  -1   7  -2    3.45    4.44
  -1   7   2    5.02    6.25
   1   7  -2   10.27    4.58
   1   7   2    5.24    4.42
  -1  -7   2    2.15    4.52
   1  -7  -2   -0.13    6.11
   1  -7  -3    3.55    5.95
   1  -7   3    2.91    4.21
  -1  -7  -3   -4.24    5.90
   1   7  -3   -4.39    4.36
  -1  -7   3   13.94    6.02
  -1   7  -3    2.32    6.12
   1   7  -3   -2.07    6.50
  -1   7   3    6.15    5.89
  -1   7  -3    3.65    4.18
   1   7   3   -0.16    4.33
   1   7  -4   60.43    4.66
   1  -7   4   61.46    6.07
  -1  -7  -4   63.52    6.25
   1   7   4   57.44    6.91
   1   7  -4   57.64    8.38
   1  -7  -4   59.68    4.51
  -1  -7   4   71.13    6.32
  -1   7  -4   61.70    6.76
  -1   7   4   64.28    4.54
  -1   7  -4   55.36    6.20
  -1   7  -5   91.90    6.77
   1   7  -5   94.98    4.91
  -1   7   5   98.77    4.75
   1   7  -5   86.01    7.18
   1   7   5   98.70    6.88
  -1   7  -5   87.05    4.85
  -1  -7   5   93.47    4.73
   1  -7   5  108.98    6.42
   1  -7  -5   87.63    6.46
  -1  -7  -5   99.09    6.87
  -1   7   6    3.73    4.30
  -1   7  -6    2.27    4.64
  -1   7  -6   -0.77    6.25
   1   7  -6   -5.89    4.48
   1  -7   6   -4.80    4.44
  -1  -7  -6    0.86    6.45
  -1  -7   6    7.05    6.19
   1  -7  -6    3.15    6.20
   1   7  -6    4.11    8.07
   1   7   6   -1.21    6.33
  -1   7  -7   12.50    4.48
  -1   7   7    5.67    6.07
  -1   7  -7    5.35    6.60
  -1  -7   7    5.52    6.28
   1  -7  -7   -1.43    4.71
   1   7   7    2.74    6.14
   1   7  -7    2.20    4.50
   1  -7   7   -3.04    4.47
  -1   7  -8    8.26    4.30
   1  -7   8   -0.38    4.50
   1   7   8    2.12    6.25
  -1  -7   8   -3.01    4.44
  -1   7  -8   -3.18    6.94
  -1   7   8    3.33    6.18
   1   7   8    5.54    4.58
   1   7  -8   -0.42    4.41
   1   7   9   17.80    6.56
  -1  -7   9   24.92    6.61
  -1   7   9   18.00    4.59
   1   7  -9   17.31    4.72
  -1   7   9   21.11    4.78
  -1   7  -9   15.19    7.10
   1   7   9   18.63    6.67
  -1   7  -9   20.70    4.67
   1  -7   9   18.66    4.50
  -1   7 -10    8.48    4.55
   1   7 -10    4.37    6.35
   1  -7  10   14.90    4.52
   1   7  10   12.16    6.54
  -1   7  10   10.59    6.56
  -1  -7  10   12.31    4.63
   1   7  10    6.27    6.44
  -1   7  10   13.37    6.85
   1   7  11  458.24    9.94
  -1   7 -11  445.64    6.47
   1   7  11  463.52    9.57
  -1   7  11  439.88    7.39
   1  -7  11  461.28    7.94
  -1  -7  11  440.79    9.21
  -1   7  11  464.09    9.06
   1   7 -11  451.23    6.44
  -1  -7  11  447.48    6.38
  -1  -7  12   82.11    5.02
  -1   7 -12   83.06    5.45
   1  -7  12   82.35    4.95
   1   7 -12   82.81    5.00
  -1   7  12   90.23    7.44
  -1  -7  12   85.72    7.51
   1   7  12   83.42    7.18
   1   7  12   84.29    7.46
  -1   7  12   92.62    6.86
  -1  -7  13   23.35    7.07
   1   7  13   26.97    7.01
  -1   7  13   20.92    7.13
  -1   7 -13   21.96    4.89
  -1   7  13   24.45    4.94
   1  -7  13   18.38    6.99
   1   7 -13   25.09    6.87
   1  -7  13   24.09    4.82
  -1  -7  13   28.68    6.95
   1   7  13   24.51    6.87
  -1   7  14   14.69    5.02
   1  -7  14    7.34    7.09
   1  -7  14    6.47    6.93
  -1  -7  14    5.20    7.21
  -1   7 -14   14.56    4.95
   1   7  14    8.58    4.85
  -1  -7  14    8.50    5.03
  -1   7  14   16.15    6.75
   1   7  14   14.80    7.38
   1   7 -14   11.72    4.92
   1   7  14    9.72    7.11
  -1   7 -15    8.66    5.27
  -1  -7  15    4.59    5.16
  -1   7  15    6.87    7.72
  -1   7  15    6.96    5.02
   1  -7  15   14.02    7.21
   1   7  15    4.28    7.88
  -1  -7  15    1.06    5.14
   1  -7  15   18.34    7.44
   1   7 -15   14.61    7.32
   1   7  15   -2.22    7.53
   1   7  15    8.64    7.24
  -1   7 -16    1.48    7.70
   1   7  16   -1.73    7.54
   1  -7  16    4.08    5.29
  -1  -7  16   -1.37    5.63
   1  -7  16    6.00    5.54
  -1   7  16    0.43    5.35
   1   7  16   -7.22    5.73
   1   7 -16    4.66    5.31
   1   7  16    0.08    7.83
  -1  -7  16   -3.17    7.57
  -1   7  16   -3.99    8.05
   1   7  17    3.89    5.90
   1   7 -17   -4.60    5.73
   1  -7  17   -0.47    5.75
  -1   7  17    5.05    5.58
  -1  -7  17    1.19    5.38
  -1   7 -17   11.34    8.13
   1   7  17    5.12    8.59
   1  -7  17   14.75    7.80
  -1   7  17   -4.58    6.04
   1   7  17    3.28    8.02
  -1  -7  17    5.04    5.72
  -1   7  17    1.15    8.55
   1  -8   0    6.68    6.02
  -1   8   0    0.07    4.47
  -1  -8   0    0.02    4.39
   1   8   0   -2.90    6.66
  -1  -8  -1    2.22    5.99
  -1   8   1   -1.59    6.35
  -1  -8   1   -0.86    4.43
   1   8   1   11.05    5.97
   1  -8   1   -0.12    4.11
   1  -8  -1    4.49    4.25
  -1   8  -1    2.35    6.27
   1   8  -1    3.40    4.54
   1   8  -2    2.30    4.57
  -1   8   2    4.49    6.37
  -1   8  -2    9.75    4.32
   1  -8   2    9.05    4.07
   1   8   2    5.34    4.54
  -1  -8   2    5.40    4.45
   1  -8  -2    6.99    6.07
  -1  -8  -2    3.96    4.38
  -1   8  -3  328.86    6.88
  -1   8  -3  334.04    7.31
  -1  -8   3  347.19    7.68
   1   8  -3  331.16    6.25
   1  -8   3  331.35    5.80
   1   8   3  357.79    8.20
  -1  -8  -3  348.00    7.96
  -1   8   3  339.64    6.28
   1   8  -3  324.04    9.25
   1  -8  -3  324.68    6.19
  -1  -8  -4    5.20    6.41
   1   8   4    5.74    6.45
   1   8  -4    4.49    6.65
  -1   8  -4    4.24    4.36
  -1  -8   4    1.78    6.34
   1   8  -4    7.75    4.34
   1  -8   4   23.82    6.04
  -1   8  -4   13.69    6.32
  -1   8   4    7.59    4.58
   1  -8  -4    3.57    6.17
  -1   8   5   18.03    6.18
   1  -8  -5   10.87    6.54
   1   8  -5   14.57    8.32
  -1   8  -5   13.25    4.45
  -1  -8   5   19.10    4.43
  -1   8  -5   15.29    4.64
   1   8   5   12.88    6.46
   1   8  -5   13.47    4.44
  -1  -8  -5   18.92    6.39
   1  -8   5   21.28    4.33
  -1  -8   6   18.35    6.25
   1  -8   6   14.61    4.56
   1   8  -6   20.20    6.86
  -1   8   6   19.41    4.76
  -1  -8  -6   24.44    4.63
   1   8  -6   23.40    4.51
   1   8   6   24.75    6.34
   1  -8  -6   26.38    6.78
  -1   8  -6   43.80    6.22
  -1   8  -6   24.96    4.76
   1   8   7    0.55    6.31
   1   8  -7   11.45    6.21
  -1   8  -7   13.22    6.31
  -1   8  -7    5.89    6.50
   1  -8  -7    4.25    4.69
  -1   8   7   12.71    6.40
   1  -8   7    6.66    4.47
  -1  -8  -7    8.18    6.61
  -1  -8   7   11.61    6.40
  -1   8  -8    6.27    6.46
   1  -8   8   16.76    4.57
  -1  -8   8   27.17    6.53
   1   8   8   12.59    6.79
   1  -8  -8   14.30    4.64
  -1   8  -8   11.46    6.86
   1   8   8   19.04    6.46
  -1   8   8   11.68    6.37
   1   8  -8   16.93    4.43
  -1  -8   9  196.14    5.32
  -1   8   9  225.95    7.69
  -1   8  -9  181.43    6.10
   1   8   9  200.99    8.14
  -1   8  -9  183.35    5.35
  -1   8   9  204.89    7.58
   1  -8   9  198.11    6.96
   1   8   9  206.29    8.00
   1   8  -9  203.67    5.39
  -1  -8  10    5.35    4.52
   1   8  10    2.16    6.74
  -1   8  10    3.22    6.48
  -1   8  10    2.51    4.62
   1   8  10    4.39    6.53
   1   8 -10   13.69    6.52
  -1   8 -10   -1.36    4.80
   1  -8  10    1.84    4.54
   1   8 -11   13.14    6.47
  -1   8  11   10.06    6.50
  -1   8 -11   11.45    6.55
  -1   8  11   15.27    6.74
   1   8  11    8.53    6.66
  -1  -8  11    4.97    6.52
   1  -8  11   10.32    6.56
   1   8  11   10.51    6.73
   1   8 -12   64.47    5.11
  -1   8  12   78.19    7.07
   1   8  12   76.08    9.18
   1  -8  12   77.46    5.19
  -1  -8  12   71.13    6.87
   1   8  12   68.91    7.31
  -1   8  12   69.90    7.53
  -1   8 -12   64.32    6.85
   1   8  13   24.08    7.02
  -1  -8  13   15.33    6.96
   1  -8  13   27.99    5.06
   1   8  13   29.62    7.24
   1   8 -13   33.42    6.96
  -1   8  13   29.80    7.48
  -1   8 -13   21.44    6.95
  -1   8  13   25.63    6.73
   1   8  14   11.75    7.10
   1   8 -14   15.11    5.14
  -1   8  14   13.89    5.01
  -1   8 -14   15.61    5.11
   1  -8  14    8.56    5.18
  -1   8  14   12.56    7.51
   1   8  14    6.80    5.39
   1   8  14   11.92    7.61
  -1  -8  14   17.56    5.02
   1   8 -15    2.55    5.23
  -1   8  15   -4.35    5.56
  -1   8 -15   -5.67    5.28
   1  -8  15    9.01    7.61
   1   8  15    2.16    8.98
  -1   8  15    2.59    7.36
   1   8  15   -1.63    7.82
  -1  -8  15    2.29    5.29
   1   8  15   -1.84    5.65
   1   8 -16    8.97    5.64
  -1   8 -16   -0.72    5.52
   1   8  16    3.55    7.67
   1  -8  16    4.70    5.66
  -1   8  16    7.08    8.52
  -1  -8  16    1.39    8.01
   1   8  16   -0.16    8.20
   1   8  16    2.22    8.08
  -1   8  16    1.59    7.77
   1   9   0   -3.92    6.27
   1  -9   0    3.16    6.06
  -1  -9   0   -4.30    4.21
  -1   9   0   -4.93    4.55
  -1  -9   1   48.64    4.72
  -1   9   1   55.98    6.62
  -1   9  -1   57.93    4.97
   1  -9  -1   54.21    4.43
  -1  -9  -1   53.39    4.68
   1   9  -1   55.92    6.53
   1  -9   1   49.93    6.37
   1   9   1   53.05    4.80
   1  -9   2  144.20    4.89
  -1  -9   2  124.72    5.18
  -1  -9  -2  136.96    6.91
  -1   9   2  131.81    5.40
   1   9   2  142.31    7.54
   1   9  -2  146.70    7.09
  -1   9  -2  145.45    6.71
   1  -9  -2  142.73    6.74
  -1   9  -3   27.26    6.36
  -1  -9   3   29.89    4.54
   1   9  -3   22.39    6.86
  -1  -9  -3   26.84    4.68
  -1   9  -3   21.34    6.47
  -1   9   3   16.15    4.61
   1  -9   3   26.39    6.10
   1   9  -3   20.08    6.63
   1  -9  -3   25.39    4.72
   1   9   3   27.30    6.73
   1  -9  -4   19.01    6.50
   1   9  -4   15.22    4.48
   1   9   4   19.92    6.58
  -1   9   4   21.82    6.45
  -1   9  -4   19.15    6.38
   1   9  -4   16.27    8.07
  -1  -9  -4   13.41    6.65
   1  -9   4   19.14    6.03
  -1  -9   4   12.95    4.46
  -1   9  -4   12.70    7.09
   1  -9  -5   42.44    6.83
  -1  -9   5   58.47    6.47
  -1   9  -5   50.57    7.04
   1   9   5   46.74    6.78
   1   9  -5   44.55    4.86
   1   9  -5   40.00    7.15
  -1   9  -5   44.73    4.53
  -1  -9  -5   40.66    6.77
   1  -9   5   38.58    4.72
  -1   9   5   44.84    6.61
   1  -9   6   26.14    6.29
   1   9  -6   10.36    6.37
  -1   9   6   28.54    6.38
   1  -9  -6   21.31    6.64
   1   9   6   19.93    6.81
   1   9  -6   23.84    7.05
  -1   9  -6   19.10    4.62
  -1  -9  -6   19.39    6.53
  -1  -9   6   15.44    4.56
  -1   9  -6   26.36    6.78
   1   9   7    6.40    6.53
  -1   9  -7    1.46    6.68
   1  -9   7   -4.37    4.51
  -1  -9  -7    0.27    6.52
   1   9  -7    1.76    4.49
   1  -9  -7   -2.65    6.52
  -1   9   7    4.90    6.43
  -1   9  -7   -1.62    4.50
  -1  -9   7   -2.44    4.46
   1  -9  -8  175.69    5.85
  -1   9  -8  184.42    6.95
   1  -9   8  180.99    5.25
  -1  -9   8  180.09    5.32
  -1   9  -8  170.60    7.82
   1   9   8  183.39    7.82
  -1   9   8  178.39    7.42
   1   9  -8  182.87    5.23
  -1   9   9    2.23    6.53
  -1   9  -9   -3.32    6.43
   1  -9   9    5.25    6.46
   1   9   9    2.61    6.60
  -1  -9   9    0.26    6.48
   1   9  -9    7.88    6.50
   1   9   9    3.24    6.68
  -1   9  -9   -0.81    6.84
   1  -9  10   91.74    4.91
  -1   9  10   71.27    7.18
   1   9  10   74.29    7.44
   1   9  10   75.23    7.30
  -1  -9  10   79.16    4.98
   1   9 -10   69.88    4.77
  -1   9 -10   77.54    6.64
  -1   9  10   73.56    7.19
   1   9  11  112.19    7.63
   1   9  11  103.44    8.02
  -1   9  11  115.14    7.62
   1   9 -11  115.81    5.16
  -1   9  11  104.18    5.63
   1  -9  11  121.48    7.04
  -1   9 -11   95.69    7.01
  -1  -9  11   98.58    5.14
   1   9 -12   21.31    6.83
  -1  -9  12   10.24    4.89
   1   9  12   12.59    9.16
  -1   9  12   12.33    5.25
   1   9  12   11.17    6.88
  -1   9 -12   21.34    4.90
  -1   9  12   18.72    5.04
   1  -9  12   19.61    4.84
  -1   9 -13    6.09    5.03
  -1   9  13    3.37    5.00
   1   9 -13   -2.69    4.94
  -1  -9  13   -4.28    5.01
   1  -9  13    2.95    4.94
   1   9  13    3.74    9.37
  -1   9  13    6.48    7.43
   1   9  13    3.33    6.89
  -1  -9  14   11.82    5.08
   1   9 -14    7.30    7.68
  -1   9  14    7.58    5.68
   1   9  14    6.24    7.39
   1  -9  14    3.51    5.31
   1   9  14   -1.93    5.56
  -1   9  14    5.02    7.58
   1   9  14    6.64    7.81
  -1   9 -14    5.59    5.27
   1   9 -15    5.91    5.69
   1   9  15   -2.33    5.63
   1   9  15    1.52    7.66
  -1   9  15    3.84    7.89
   1   9  15    1.07    8.33
   1  -9  15    8.56    5.43
  -1   9 -15   -2.25    7.79
  -1   9  15   -3.61    8.24
  -1  -9  15   -6.06    5.78
   1   9  16   10.22    8.40
  -1   9  16   10.36    5.83
  -1   9  16   12.82    8.90
   1   9  16   16.41    8.55
  -1   9 -16    3.11    5.84
   1   9 -16   10.67    8.12
  -1  -9  16   17.99    8.38
   1   9  16    9.13   10.84
  -1 -10   0    4.83    4.53
   1  10   0   -0.26    4.78
   1 -10   0   -0.72    4.35
  -1  10   0   -6.17    6.46
   1  10  -1   34.96    6.90
   1 -10  -1   31.57    4.53
  -1 -10  -1   42.35    6.48
   1 -10   1   38.14    4.60
   1  10   1   40.07    4.84
  -1  10  -1   41.81    6.70
  -1  10   1   39.70    6.82
  -1 -10   1   41.35    4.87
  -1  10  -2   15.46    6.58
   1 -10  -2   25.79    6.40
   1 -10   2   28.78    6.36
   1  10   2   22.46    6.83
  -1 -10   2   42.38    6.32
  -1 -10  -2   27.43    6.30
   1  10  -2   24.69    4.63
  -1  10   2   37.92    6.53
  -1  10  -3    6.76    6.81
  -1 -10  -3    2.21    6.35
   1 -10  -3    2.76    4.42
  -1  10   3    2.42    6.58
   1  10   3    2.55    6.48
   1  10  -3    8.38    4.65
   1  10  -3    2.22    8.25
  -1 -10   3    3.63    6.35
  -1  10  -3   12.55    6.67
   1 -10   3    4.25    4.34
  -1  10  -4   70.83    6.83
   1 -10  -4   66.29    4.91
   1  10  -4   61.51    7.07
  -1 -10  -4   78.07    6.97
  -1 -10   4   63.79    6.48
   1  10   4   67.35    5.03
  -1  10   4   59.39    4.90
   1  10  -4   59.91    8.43
  -1  10  -4   67.00    7.08
   1 -10   4   67.88    6.67
   1  10  -5    3.79    4.70
   1 -10  -5    9.56    6.68
   1  10   5   13.02    6.62
  -1 -10   5   13.48    4.60
  -1  10  -5    6.34    6.80
   1 -10   5    3.85    4.48
  -1  10  -5   14.88    6.52
  -1 -10  -5    0.27    6.62
  -1  10   5   15.31    4.71
   1  10  -5    5.32    6.61
  -1 -10  -6    5.74    6.74
  -1  10  -6    5.31    4.59
  -1 -10   6    9.95    6.53
   1  10  -6    1.41    4.45
   1  10   6    6.47    6.37
  -1  10  -6    8.18    6.65
   1 -10   6   10.81    6.33
  -1  10   6   -0.64    4.66
   1 -10  -6   -1.30    4.74
   1  10  -6    8.16    8.37
  -1  10  -7   23.22    4.54
   1  10  -7   26.27    6.66
   1 -10   7   26.28    4.62
  -1  10   7   14.32    6.77
  -1 -10   7   18.97    6.25
   1  10   7   15.68    6.75
  -1  10  -7   18.02    6.60
   1 -10  -7    8.45    6.72
  -1 -10  -7   20.92    6.52
  -1  10  -8    7.11    4.61
  -1 -10  -8    5.13    7.07
  -1  10   8   12.57    6.66
   1 -10  -8    7.33    4.87
  -1 -10   8    7.26    6.53
   1 -10   8    4.62    4.54
  -1  10  -8   12.46    6.87
   1  10  -8   16.70    4.75
   1  10   8    5.99    6.85
   1  10  -9   58.50    7.05
   1  10   9   57.45    7.05
  -1  10  -9   57.21    7.32
   1 -10   9   66.38    6.66
  -1  10   9   57.08    7.14
  -1  10  -9   54.89    4.87
   1  10   9   60.11    7.20
  -1 -10   9   58.54    5.03
  -1  10 -10   36.30    6.56
   1 -10  10   25.86    4.75
  -1 -10  10   17.25    6.87
   1  10  10   15.83    6.93
   1  10  10   17.87    8.90
   1  10 -10   20.75    4.80
  -1  10  10   18.96    4.94
  -1  10  10   20.11    5.00
  -1 -10  11   89.51    5.57
   1  10  11   99.56    8.15
  -1  10  11   92.66    7.64
   1  10  11  104.53    7.79
  -1  10  11   95.78    5.57
   1 -10  11  107.34    7.00
   1  10 -11   94.42    7.28
  -1  10 -11   89.37    5.27
   1  10  12   24.81    7.32
  -1  10 -12   20.31    5.08
  -1  10  12   27.12    7.57
  -1  10  12   23.20    5.23
   1 -10  12   27.52    5.10
   1  10 -12   19.28    5.07
   1  10  12   20.80    7.62
  -1 -10  12   24.90    5.04
  -1 -10  13    0.89    5.19
  -1  10  13    4.75    7.43
   1  10  13    4.00    9.17
   1 -10  13    8.34    5.39
   1  10  13    4.12    7.85
  -1  10 -13   -0.77    5.24
   1  10 -13   13.36    7.44
  -1  10  13    8.91    7.92
   1  10  14   -1.16   10.29
  -1  10  14   -1.07    8.37
   1  10 -14    2.67    5.59
  -1 -10  14   -4.51    5.59
  -1  10  14   -3.03    7.73
   1 -10  14    1.75    5.57
   1  10  14    3.59    5.74
   1  10  14    2.01    9.49
  -1  10 -14   14.71    7.83
   1  10  15    0.72   10.08
  -1  10  15    3.01    8.25
   1  10  15   -1.91   10.97
  -1  10  15   -1.24    8.86
  -1  10 -15   -2.38    5.75
   1 -10  15    1.16    6.00
  -1 -10  15   -0.87    5.81
   1  10  15   -0.19    6.09
   1  11   0    2.58    4.72
   1 -11   0    4.43    4.47
  -1  11   0    0.29    6.41
  -1 -11   0    2.94    4.48
  -1  11   1    1.93    6.43
  -1 -11   1    3.58    4.48
   1 -11   1    2.88    6.24
  -1  11  -1   -2.92    4.45
  -1 -11  -1   -1.55    4.47
   1  11  -1   -3.55    6.57
   1  11   1    3.94    6.64
   1 -11  -1    2.09    4.29
  -1  11   2   26.42    4.73
   1 -11   2   25.98    4.57
   1 -11  -2   28.10    4.54
  -1 -11  -2   29.22    6.52
  -1  11  -2   28.44    4.85
   1  11  -2   26.07    4.86
  -1 -11   2   27.65    6.49
   1  11   2   29.75    4.82
  -1  11  -3   12.57    6.60
  -1  11  -3   13.64    4.86
   1 -11   3   15.47    4.59
  -1  11   3   17.40    4.84
  -1 -11   3   17.83    6.40
   1  11  -3   23.43    6.63
  -1 -11  -3    9.37    6.63
   1 -11  -3   11.83    6.52
   1  11  -3   12.93    6.92
   1  11   3   12.07    4.90
   1  11   4    1.38    6.47
  -1 -11   4    9.66    4.44
   1 -11   4   -0.75    4.49
   1  11  -4    3.91    6.58
   1  11  -4   -6.03    4.59
  -1 -11  -4   -1.19    4.72
  -1  11  -4    2.13    6.54
  -1  11  -4   -4.46    6.38
   1 -11  -4    3.05    6.49
  -1  11   4    2.57    6.65
  -1  11  -5    0.81    6.85
  -1  11   5    1.13    4.62
  -1 -11  -5    7.57    6.50
  -1  11  -5    2.03    4.69
   1 -11  -5    5.69    6.57
  -1 -11   5    4.01    4.45
   1  11   5   -1.93    4.62
   1  11  -5   10.47    6.57
   1  11  -5    5.08    8.13
   1 -11   5    3.59    6.66
   1  11  -6    3.71    4.83
  -1 -11  -6   -1.55    4.62
   1 -11  -6   -1.88    6.72
   1  11   6   -1.36    6.59
  -1  11  -6    3.82    4.54
  -1  11   6   -7.05    6.71
   1  11  -6   -1.09    8.64
  -1 -11   6   -3.26    4.57
   1 -11   6   -1.56    6.64
  -1  11  -6    1.57    6.94
   1  11   7    6.17    6.67
  -1 -11  -7   -0.07    6.66
  -1 -11   7    3.75    4.80
  -1  11  -7    3.56    6.75
   1 -11  -7   -2.38    6.81
   1 -11   7    5.68    4.65
  -1  11  -7    7.40    6.60
   1  11  -7    5.21    6.65
  -1  11   7   -0.47    4.85
  -1 -11  -8   39.40    5.35
   1 -11   8   49.44    4.85
  -1  11   8   39.13    7.07
   1 -11  -8   43.44    5.21
  -1 -11   8   49.05    5.08
   1  11   8   40.71    7.17
  -1  11  -8   39.46    6.91
   1  11  -8   47.13    4.97
  -1  11  -8   39.28    7.21
   1  11  -9   61.55    6.81
   1  11   9  104.60    7.85
  -1 -11   9   96.26    5.32
  -1  11   9  106.78    7.50
  -1  11  -9   89.22    5.22
  -1  11  -9   91.97    7.79
   1  11   9   99.59    7.71
   1 -11   9  104.27    7.18
  -1  11  10   16.58    7.29
  -1  11 -10   16.35    5.22
   1  11  10   15.67    7.53
   1  11  10   18.63    7.21
   1  11 -10   -0.67    4.53
  -1 -11  10   12.26    5.18
   1 -11  10   13.16    4.79
  -1  11  10    8.07    5.17
   1 -11  11    6.91    7.34
   1  11  11    6.18    7.73
   1  11  11    4.09    7.25
  -1  11  11    0.27    7.46
  -1 -11  11    3.30    7.09
  -1  11  11   -2.56    7.61
   1  11 -11    5.64    6.78
  -1  11 -11    4.44    7.15
   1  11  12    1.28    8.07
  -1  11 -12   -3.52    5.39
  -1  11  12    2.39    7.52
  -1  11  12   -0.44    7.77
   1 -11  12   -1.05    5.33
  -1 -11  12    3.03    5.52
   1  11  12    1.54    9.16
   1  11 -12   -3.94    5.08
  -1 -11  13   11.77    5.76
   1 -11  13    8.69    5.75
   1  11 -13    4.92    7.53
  -1  11  13    7.70    8.00
   1  11  13    5.69    9.61
  -1  11 -13    3.11    5.58
   1  11  13    4.03   10.30
  -1  11  13    4.58    5.97
  -1  11 -14    1.38    8.47
  -1  12   0   -0.73    4.63
  -1 -12   0    0.08    4.70
   1 -12   0    5.54    6.47
   1  12   0   -2.15    6.91
   1 -12   1    6.75    4.50
   1  12  -1    4.72    4.97
  -1  12   1   15.68    6.55
  -1 -12   1    3.52    4.72
   1 -12  -1   -0.01    4.65
   1  12   1    8.49    6.76
  -1 -12  -1    5.12    4.68
  -1  12  -1   14.17    4.79
  -1 -12   2   22.06    4.75
  -1  12   2   27.10    4.79
   1  12  -2   18.62    6.87
   1 -12  -2   20.08    4.62
  -1  12  -2   28.80    6.73
   1 -12   2   18.45    4.61
  -1 -12  -2   13.68    4.86
   1  12   2   23.03    5.01
   1  12  -2   20.66    4.79
  -1 -12   3   -2.43    4.75
   1 -12   3    4.54    4.59
   1  12  -3   -4.74    6.87
   1  12   3   -0.04    4.77
   1  12  -3    1.31    8.35
  -1  12  -3    2.12    6.79
  -1 -12  -3    1.38    4.72
  -1  12   3   -0.98    6.87
  -1  12  -3   -4.33    4.75
   1 -12  -3    6.27    6.65
  -1  12  -4    9.94    6.97
   1 -12   4   10.71    4.86
  -1 -12  -4    6.47    4.71
   1  12   4    5.87    6.79
  -1 -12   4   14.49    4.61
   1  12  -4    5.39    6.98
  -1  12  -4   -0.62    6.69
   1 -12  -4    7.98    4.81
  -1  12   4    5.17    6.75
   1  12  -4    4.69    4.69
   1  12  -5    3.40    8.46
  -1  12   5    2.39    4.89
   1 -12   5   15.22    6.72
   1  12  -5   13.49    4.94
   1 -12  -5   12.94    6.81
  -1  12  -5    5.65    6.91
  -1 -12   5    9.04    6.67
  -1  12  -5    7.20    4.57
  -1 -12  -5    5.44    6.83
   1  12   5    5.81    6.63
   1  12  -6    7.53    6.74
   1  12  -6   11.26   10.54
   1 -12  -6   10.93    7.01
   1 -12   6   11.47    4.79
  -1  12  -6    9.92    6.96
  -1 -12  -6    8.18    5.02
   1  12   6    7.14    6.94
  -1 -12   6   11.97    4.74
  -1  12  -6    1.43    4.62
  -1  12   6   14.63    6.98
   1  12   7    3.26    7.09
  -1  12   7    1.29    6.82
  -1 -12   7   -2.69    4.75
   1 -12  -7    1.25    6.83
  -1 -12  -7   -0.92    5.02
  -1  12  -7    0.23    7.13
   1 -12   7   -6.47    4.97
  -1  12  -7   -0.71    4.45
   1  12  -7    1.86    4.49
   1 -12   8   57.46    5.39
  -1 -12   8   51.21    5.22
   1  12   8   46.28    5.43
  -1 -12  -8   49.80    7.53
  -1  12  -8   47.16    7.74
   1 -12  -8   49.76    7.52
  -1  12   8   51.19    7.44
   1  12  -8   -5.37    6.50
  -1  12  -8    9.79    4.53
  -1 -12   9    5.91    7.38
  -1  12  -9    2.21    7.70
   1 -12  -9    0.71    5.38
  -1  12  -9   -0.89    6.78
   1 -12   9   18.98    7.24
   1  12  -9   -0.91    4.80
   1  12   9   -0.28    7.17
  -1  12   9    1.19    7.39
   1 -12  10   45.10    5.63
   1  12  10   36.58    8.02
  -1 -12  10   48.62    5.48
  -1  12 -10    3.76    4.81
  -1  12  10   42.11    7.89
  -1  12  10   44.00    7.88
   1  12  10   43.99    8.25
   1  12 -10   -1.80    4.89
  -1 -12  11   -3.31    7.91
  -1  12  11    2.52    7.99
   1 -12  11    4.04    5.51
   1  12 -11    5.02    7.39
   1  12  11    5.10    9.69
  -1  12  11    3.29    5.60
  -1  12 -11    0.77    5.17
   1  12  11    3.26    8.13
  -1  12  12    4.52    8.39
  -1 -12  12   -3.55    5.75
   1  12 -12   -1.12    5.56
  -1  12  12    4.94    8.21
  -1  12 -12   -0.32    5.47
   1  12  12    5.23    8.20
   1 -12  12    3.36    5.86
   1  12  12    4.46    8.54
  -1  13   0   -5.56    4.91
   1 -13   0    4.00    4.79
   1  13   0    6.42    5.03
  -1 -13   0   -7.89    6.63
   1 -13  -1   11.63    6.62
  -1 -13   1   10.50    4.72
  -1  13  -1    8.98    6.97
  -1 -13  -1    6.59    6.76
  -1  13   1   -1.20    6.94
   1 -13   1   13.79    6.81
   1  13   1    8.32    4.97
   1  13  -1    6.56    4.96
  -1 -13   2    5.89    4.78
  -1  13   2    9.67    7.01
   1 -13  -2   -2.03    6.81
   1  13   2    7.49    4.78
   1 -13   2    8.70    6.76
  -1  13  -2    3.19    5.12
   1  13  -2    0.28    8.72
  -1 -13  -2    5.27    6.79
  -1  13  -2   -3.14    5.07
   1  13  -2    8.30    5.02
  -1 -13  -3   -2.44    4.81
   1  13  -3    5.57    7.18
   1 -13  -3   -2.83    6.97
  -1 -13   3    0.54    4.80
  -1  13  -3    5.26    4.74
   1  13  -3    0.25    6.91
   1  13   3   -1.31    5.00
   1 -13   3    0.19    6.83
  -1  13   3    3.59    4.95
  -1  13  -3    2.10    5.16
  -1  13  -4   -0.99    4.60
  -1 -13  -4    4.11    4.99
  -1  13   4    2.47    5.12
  -1  13  -4    9.31    7.16
   1 -13  -4   11.54    6.88
   1  13  -4    5.21    5.10
   1  13   4    7.86    5.10
   1 -13   4   -1.68    5.00
   1  13  -4    7.84    8.74
  -1 -13   4    9.32    4.91
   1  13  -5   -0.42    4.57
  -1  13  -5    2.58    4.59
  -1 -13  -5    4.27    5.12
  -1  13  -5    1.50    7.29
   1 -13   5    0.03    6.91
   1 -13  -5    2.80    5.01
  -1 -13   5    8.68    5.05
   1  13   5    1.46    5.04
   1  13  -5    0.39    9.20
  -1  13   5   -2.37    7.12
  -1  13  -6    2.47    6.67
  -1  13  -6   -0.15    7.20
   1  13  -6    3.43    4.75
  -1 -13  -6   -0.92    7.43
   1 -13  -6    1.50    5.08
  -1  13   6    0.41    7.30
   1 -13   6   -4.91    5.00
   1  13   6    4.59    7.30
  -1 -13   6   12.51    7.09
   1 -13   7   39.70    5.43
  -1  13   7   26.29    7.51
   1 -13  -7   28.79    7.65
   1  13   7   25.26    7.67
  -1  13  -7   26.75    7.77
  -1 -13  -7   24.54    7.62
  -1  13  -7   -2.03    4.72
   1  13  -7    2.33    6.93
  -1 -13   7   22.56    7.52
  -1  13  -8   -0.80    9.51
   1 -13   8   -7.39    5.28
  -1  13   8    1.52    7.57
  -1 -13  -8    7.76    7.68
   1 -13  -8    6.81    7.58
  -1 -13   8    0.81    7.31
   1  13   8    2.23    7.66
   1  13  -8   -2.21    5.02
  -1  13  -8    3.79    7.11
  -1  13   9   65.52    6.05
   1  13  -9   -2.19    5.15
  -1  13  -9   64.45    8.82
   1  13   9   65.79    8.58
  -1  13  -9    3.43    5.17
   1 -13  -9   66.33    8.26
   1 -13   9   67.75    5.67
  -1 -13   9   79.42    5.78
   1  13 -10   -1.66    7.76
  -1 -13  10    8.24    5.74
   1 -13  10    1.56    7.91
   1  13  10   -1.59    8.53
   1  13  10   -2.19    8.17
  -1  13  10    2.96    8.26
  -1  13  10   -3.36    5.79
  -1  13 -10    5.86    7.47
  -1 -14   0    6.93    7.25
   1  14   0    8.33    7.56
  -1  14   0    2.64    5.22
   1 -14   0    5.99    7.17
   1 -14  -1    7.94    5.14
  -1  14  -1    8.29    5.32
  -1 -14   1   10.99    5.18
  -1  14   1   28.58    7.41
   1  14   1   11.45    7.41
  -1 -14  -1    9.34    5.19
   1 -14   1   19.08    5.20
   1  14  -1   -2.57    7.58
  -1 -14   2   13.37    5.15
   1  14  -2    4.65    7.56
  -1  14   2    9.78    7.63
  -1  14  -2    2.82    6.83
   1 -14   2    7.44    5.18
   1  14  -2    5.87    7.43
  -1  14  -2    4.19    7.62
   1 -14  -2    0.42    7.29
   1  14   2   10.12    7.39
  -1 -14  -2    8.22    5.20
   1 -14  -3    4.53    7.46
  -1 -14   3    9.82    5.16
  -1  14  -3    5.20    6.91
  -1  14  -3   10.60    7.66
   1  14  -3   18.17    7.52
   1 -14   3   18.40    7.41
  -1  14   3    8.84    7.68
   1  14   3    2.67    7.25
   1  14  -3    8.35    9.21
  -1 -14  -3   12.60    7.39
   1  14  -4   -1.10    5.02
   1 -14   4    3.38    5.25
   1 -14  -4   -6.36    7.51
  -1  14  -4   -1.82    5.04
  -1  14   4   -4.66    7.55
   1  14   4    2.29    5.39
  -1 -14   4    7.84    7.43
   1  14  -4    3.63   10.92
  -1  14  -4   -0.69    7.62
  -1 -14  -4   -4.10    5.26
   1 -14   5   -8.29    5.38
  -1 -14  -5    3.31    5.44
   1 -14  -5    3.95    5.39
  -1  14  -5   -0.66    5.06
  -1  14   5    4.97    7.70
   1  14   5    1.00    7.80
  -1 -14   5    7.81    5.42
  -1  14  -5    4.03    7.75
   1  14  -5   -0.74    5.13
  -1  14   6    1.86    7.75
   1  14  -6    0.90    5.21
   1  14   6   -0.67    5.56
   1 -14   6    4.71    5.34
  -1  14  -6    1.93    7.83
  -1  14  -6    5.66    7.26
   1 -14  -6    8.11    8.01
  -1 -14  -6    3.44    5.50
  -1 -14   6    8.18    7.74
  -1 -14   7    3.68    7.73
   1 -14  -7    7.13    5.65
  -1 -14  -7    4.70    8.16
   1 -14   7   -2.90    5.74
  -1  14   7    2.43    7.98
  -1  14  -7    6.84    8.38
  -1  14  -7    3.48    5.27
   1  14   7   -1.57    8.17
   1  14  -7   -3.14    7.59
  -1  14  -8   -3.42    7.71
  -1  14   8    4.64    5.95
  -1 -14   8    8.20    8.06
   1  14   8    1.66    8.23
   1 -14   8    1.97    5.62
  -1  14  -8   -0.68    8.56
   1  14  -8    3.74    7.80
   1 -14  -8    5.83    5.99
  -1 -14  -8   -2.58    8.16
  -1  15   0   -2.69    7.93
   1 -15   0   -0.17    5.51
  -1 -15   0   -7.71    7.62
   1  15   0    7.06    5.64
  -1 -15   1    2.39    5.43
   1 -15   1   14.52    5.70
  -1 -15  -1   14.41    5.74
  -1  15  -1   13.60    8.18
   1 -15  -1   11.27    8.05
  -1  15  -1    3.74    5.47
   1  15  -1    7.75    8.17
   1  15   1    6.05    5.67
  -1  15   1   10.66    8.16
   1  15  -1   16.88    5.96
  -1 -15   2   31.72    5.63
   1  15   2   19.09    8.29
   1  15  -2   26.61   10.24
  -1  15   2   15.04    8.27
   1  15  -2   15.52    5.82
  -1  15  -2    2.07    5.41
  -1 -15  -2   31.66    5.91
   1 -15   2   27.23    5.58
  -1  15  -2   23.18    8.35
   1 -15  -2   28.60    5.65
   1 -15  -3   21.11    8.05
   1  15   3   10.95    5.95
   1  15  -3   -2.12    5.63
   1  15  -3   15.42   10.14
  -1  15  -3   15.60    8.35
  -1 -15   3   17.36    5.74
   1 -15   3   19.00    5.75
  -1 -15  -3   18.61    5.80
  -1  15  -3    0.73    5.45
  -1  15   3   14.49    8.20
   1  15  -4   -2.56    5.56
  -1  15   4   -1.69    5.67
   1 -15  -4   -0.44    7.99
   1  15   4    2.06    8.20
  -1 -15  -4   -5.24    8.17
   1 -15   4   -4.70    8.00
  -1 -15   4   11.64    8.09
  -1  15  -4    1.89    5.44
  -1  15  -4    5.81    8.38
   1  15  -5    2.38    5.67
  -1  15  -5    2.27   10.27
   1  15   5    5.02    5.97
  -1  15   5    4.23    6.08
  -1  15  -5   -1.25    8.04
  -1 -15   5    3.42    5.58
   1 -15  -5    7.13    5.77
   1 -15   5    8.85    5.85
   2   0   0  289.66   11.11
  -2   0   0  316.56   13.34
   2   0   1    1.06    7.40
  -2   0   1    4.19    7.60
  -2   0  -1    2.32    9.97
  -2   0   1    3.97    7.51
   2   0   1   -3.90   11.19
  -2   0  -1    6.78   10.97
   2   0   2  204.11    9.29
   2   0   2  199.82    9.84
   2   0  -2  216.96    8.62
  -2   0  -2  214.21   12.31
  -2   0  -2  230.12   12.29
  -2   0   2  215.74    8.84
  -2   0  -3    0.03    9.21
   2   0   3   -5.83    9.14
  -2   0   3    3.88    5.88
  -2   0  -3    0.95    5.79
   2   0  -3    0.81    5.71
   2   0   3   -1.04    8.07
  -2   0  -4   36.31    5.76
   2   0   4   30.85    7.94
   2   0   4   33.05    7.10
  -2   0  -4   34.49    7.28
   2   0  -4   37.02    5.32
  -2   0   4   32.54    5.24
   2   0   5    4.11    7.73
  -2   0  -5   -3.97    7.17
   2   0  -5    6.41    4.94
  -2   0  -5   -1.64    5.51
  -2   0   5   -2.05    5.17
   2   0   5   -2.05    4.98
   2   0   6   50.72    6.35
   2   0   6   66.47    8.87
  -2   0  -6   44.28    6.34
  -2   0   6   55.86    7.90
   2   0  -6   50.27    8.25
   2   0   7    3.86    5.91
  -2   0  -7    1.90    8.00
  -2   0   7   -1.94    5.12
   2   0  -7   -0.52    7.19
   2   0   7   11.63    7.93
   2   0   8  505.52    7.50
   2   0  -8  551.60    8.64
   2   0   8  518.11    8.14
  -2   0   8  530.72    7.30
  -2   0  -8  547.64    9.65
   2   0  -9    3.60    4.30
  -2   0  -9    1.80    4.40
   2   0   9   -3.29    4.59
   2   0   9    0.46    6.24
  -2   0   9   -2.46    4.45
  -2   0 -10   21.34    6.12
   2   0  10   24.47    4.57
  -2   0  10   24.09    6.44
   2   0  10   23.90    4.71
   2   0 -10   20.54    6.10
   2   0 -11   -2.72    4.55
   2   0  11   -7.34    6.57
  -2   0  11    6.88    6.53
   2   0  11   -9.88    6.58
  -2   0 -11   -3.14    6.32
   2   0  12   73.74    4.94
   2   0 -12   72.92    4.79
  -2   0 -12   77.72    6.87
   2   0  12   76.83    5.11
  -2   0  12   82.77    5.09
   2   0 -13    0.76    6.27
   2   0  13   15.40    6.48
  -2   0  13   11.15    6.92
  -2   0  13    5.61    6.51
   2   0  13   -3.90    6.39
  -2   0 -13    6.90    6.58
  -2   0  14   86.31    5.25
   2   0  14   81.91    7.08
  -2   0  14  100.24    6.96
   2   0 -14  106.89    6.80
   2   0  14   78.65    7.06
  -2   0 -14   80.36    5.19
  -2   0  15    3.99    4.66
   2   0 -15   -1.81    6.51
  -2   0  15   10.00    6.74
   2   0  15   -4.14    4.83
  -2   0 -15   -0.78    4.75
   2   0  15    6.23    6.74
  -2   0  16   -9.01    4.98
   2   0 -16   -0.97    6.67
   2   0  16    6.19    4.83
   2   0  16    1.46    4.84
  -2   0  16    1.64    6.83
  -2   0 -16   -1.25    6.89
  -2   0 -17    1.92    5.06
   2   0 -17    1.76    4.99
  -2   0  17   13.18    7.43
   2   0  17    4.52    7.24
   2   0  17    2.29    7.14
  -2   0  17   -6.09    5.01
   2   0  18   10.80    7.46
  -2   0 -18    9.09    5.38
  -2   0  18   10.12    5.61
   2   0 -18    6.52    5.41
  -2   0  18    7.57    7.54
   2   0  18    1.98    7.86
   2   0  19  -10.77    8.12
   2   0  19   -7.49    7.98
  -2   0 -19   -1.73    8.05
  -2   0  19   -6.10    8.18
  -2   0  19   -4.11    5.64
  -2  -1   0  459.99   15.83
   2  -1   0  450.74   12.98
  -2  -1   0  445.51   12.72
   2   1   0  451.84   15.60
   2   1   0  450.59   12.51
  -2   1   0  475.55   13.05
  -2  -1   1 1137.96   17.27
  -2  -1  -1 1203.79   24.34
   2  -1  -1 1151.10   16.53
  -2  -1  -1 1163.36   17.01
  -2   1   1 1197.11   15.00
  -2  -1  -1 1166.64   24.46
  -2   1  -1 1186.03   15.30
   2   1   1 1172.71   18.75
   2   1  -1 1106.74   15.47
  -2   1  -1 1163.15   15.32
   2  -1   1 1150.42   16.56
   2   1   2  103.47   13.81
   2   1   2  105.97    7.98
   2  -1  -2  100.93   10.62
   2  -1   2  106.84    7.50
  -2  -1  -2  108.27    8.31
  -2  -1   2  102.06    7.73
   2  -1   2  115.73   10.65
  -2   1  -2  106.03    7.43
  -2   1   2  107.27    7.85
   2   1  -2  106.08    7.56
  -2   1  -2  107.13    7.86
  -2  -1  -2  104.03   13.87
  -2  -1  -3 1207.35   23.82
  -2   1   3 1281.91   14.27
  -2  -1   3 1210.39   13.72
  -2   1  -3 1210.35   13.00
   2  -1   3 1220.76   14.74
   2   1   3 1166.49   12.80
   2   1   3 1195.94   23.08
  -2   1   3 1203.75   12.75
  -2  -1  -3 1203.58   14.35
   2  -1   3 1186.62   12.73
  -2   1  -3 1252.82   13.77
   2   1  -3 1250.43   12.75
   2   1  -4  134.42    6.12
  -2   1  -4  129.89    8.05
  -2   1   4  127.50    6.07
   2  -1   4  133.41    6.39
  -2  -1  -4  135.01    9.98
   2   1   4  128.03    8.22
  -2   1  -4  129.24    6.25
   2  -1   4  127.65    6.25
  -2  -1   4  126.21    7.93
   2   1   4  127.45    8.63
  -2  -1   5    6.76    5.35
   2  -1   5    3.85    7.78
  -2   1   5   10.71    7.17
   2   1   5    3.05    6.97
   2  -1  -5    2.41    5.32
   2   1   5    8.77    8.01
  -2   1  -5   -1.53    7.25
  -2  -1  -5    2.14    6.88
   2  -1   5    5.28    7.24
   2   1  -5    9.79    5.36
  -2   1  -5    7.75    5.85
   2   1  -6   33.36    5.81
   2  -1  -6   20.65    8.16
  -2  -1  -6   25.99    6.08
   2   1   6   25.92    6.54
  -2   1  -6   20.23    6.05
   2  -1   6   25.45    5.88
   2   1   6   26.67    8.52
  -2  -1   6   30.26    8.21
  -2   1  -6   31.36    8.83
   2  -1   6   33.23    8.66
  -2   1   6   24.50    8.09
   2   1   7  912.41   12.60
   2   1   7  885.41    9.35
  -2  -1  -7  928.15   12.77
   2   1  -7  899.22    9.29
  -2   1   7  919.81   10.63
   2  -1  -7  888.57    9.19
   2  -1   7  933.79   11.38
  -2  -1   7  901.17    9.14
   2  -1   7  900.62   11.07
  -2   1  -7  917.15   10.00
  -2   1   8    5.48    4.57
   2   1  -8    6.04    6.50
   2  -1  -8   -1.37    6.29
  -2  -1  -8   -1.01    6.66
   2  -1   8    6.14    4.91
   2  -1   8    1.43    4.41
  -2  -1   8    8.82    6.55
   2   1   8   -2.12    7.26
   2   1   8   -1.05    6.89
  -2   1  -8   -1.18    4.88
   2   1   9  118.16    7.03
  -2   1   9  121.97    6.93
  -2  -1   9  116.70    5.08
  -2  -1  -9  118.96    5.20
   2   1   9  116.80    5.11
   2  -1   9  120.57    6.93
   2   1  -9  134.08    6.68
   2  -1  -9  122.55    5.28
  -2   1  -9  113.92    5.17
   2  -1   9  124.90    6.89
  -2  -1 -10   18.48    6.11
   2  -1 -10   15.82    6.22
  -2   1 -10   10.97    6.41
  -2  -1  10   10.87    4.28
   2  -1  10   15.80    6.40
  -2   1  10   14.44    4.69
   2  -1  10    4.54    6.31
   2   1  10   15.29    4.65
   2   1 -10   12.04    4.20
   2   1  10   14.43    6.31
   2  -1  11   54.64    6.70
   2  -1 -11   50.66    6.46
   2   1  11   45.29    4.86
   2   1 -11   46.00    4.88
   2  -1  11   55.52    6.53
  -2  -1  11   44.44    7.00
  -2   1  11   44.78    4.93
  -2  -1  11   35.53    6.75
  -2  -1 -11   52.37    6.54
  -2   1 -11   50.82    4.94
   2   1  11   42.41    4.82
  -2  -1  12   -0.26    4.66
  -2  -1 -12   -0.91    6.54
   2  -1  12   -1.14    4.63
   2  -1  12    3.29    4.56
   2  -1 -12    3.83    4.48
   2   1  12    7.84    6.57
   2   1 -12   -6.77    4.63
  -2  -1  12   -1.83    4.73
  -2   1 -12   -1.01    4.62
   2   1  12    5.41    6.59
  -2   1  12    6.87    4.46
  -2   1 -13   12.94    4.73
  -2  -1 -13   10.07    4.76
   2  -1 -13   17.65    6.48
  -2  -1  13   16.42    6.67
   2   1  13    2.27    6.63
  -2  -1  13    6.44    6.46
  -2   1  13    8.85    4.66
   2  -1  13    5.95    6.51
   2  -1  13    6.55    4.72
   2   1  13    7.75    6.74
   2   1 -13   11.28    4.50
  -2  -1  14  158.57    5.66
   2   1  14  163.83    5.78
  -2   1 -14  163.37    5.67
   2   1  14  164.90    5.34
  -2  -1 -14  179.52    7.54
   2  -1  14  164.45    5.52
  -2   1  14  169.81    5.62
  -2   1  14  155.31    5.60
  -2  -1  14  157.73    5.40
   2   1 -14  165.25    5.38
   2  -1  14  172.23    5.80
   2  -1 -14  166.09    7.31
  -2   1  15    0.38    6.70
   2   1  15   -2.79    4.73
  -2   1 -15   -3.01    4.87
  -2  -1 -15    1.37    6.57
  -2  -1  15   -1.29    4.71
   2  -1 -15    3.88    4.74
   2  -1  15    4.22    4.75
   2   1 -15   -0.49    6.48
  -2   1  15    2.73    6.88
  -2  -1  15   -2.30    4.71
   2   1  15    7.75    4.82
   2  -1  15   -1.61    6.76
   2  -1  16    7.91    6.84
  -2  -1  16    4.17    6.96
   2   1 -16    4.70    6.70
   2   1  16    3.67    4.87
   2   1  16   -6.64    4.92
  -2  -1 -16   -0.15    7.01
  -2   1  16    2.32    7.00
  -2   1 -16   -0.89    4.98
  -2  -1  16    5.64    6.85
  -2   1  16    2.28    4.91
   2  -1  16   -0.61    4.95
  -2  -1  17   15.49    5.14
   2   1 -17    7.96    7.23
   2   1  17   13.54    5.27
   2  -1  17    6.86    6.97
   2  -1  17   15.03    5.20
  -2   1  17    8.65    5.24
  -2  -1 -17    7.12    7.18
  -2   1 -17    5.68    7.20
  -2  -1  17   12.90    5.40
   2   1  17    8.29    7.21
  -2   1  17   20.18    7.23
   2   1 -18    6.15    5.39
   2   1  18    6.95    7.66
  -2  -1 -18    4.34    5.43
   2  -1  18   10.08    7.51
  -2   1 -18   13.12    7.55
  -2   1  18    2.99    5.44
  -2   1  18   -0.62    5.47
   2  -1  18   -6.86    7.74
   2   1  18    2.48    5.35
  -2   1  18    3.92    5.52
  -2  -1  18    5.92    5.42
  -2  -1  18    3.88    5.44
   2  -1  19   15.86    8.37
  -2   1  19   22.96    8.28
  -2   1  19   26.71    5.81
   2   1 -19    9.96    8.24
   2   1  19   -3.97    5.99
  -2   1 -19   24.53    8.17
  -2  -1  19   21.04    8.20
  -2   1  19   19.10    8.29
   2  -1  19   13.97    8.10
  -2  -1  19   19.52    8.30
   2   1  19   25.46    5.79
   2   2   0   98.71    8.00
  -2  -2   0   95.01   10.75
   2   2   0   94.57   11.15
  -2   2   0   96.86    7.03
  -2  -2   0   94.88   11.62
   2  -2   0   92.95    7.11
  -2   2  -1 9425.19   35.97
  -2   2   1 9535.62   37.22
  -2  -2   1 9081.57   40.32
   2   2  -1 8582.68   38.60
   2  -2  -1 9353.40   36.76
   2  -2   1 9267.27   36.09
   2  -2  -2  118.29    6.71
  -2   2   2  121.29    6.49
   2   2   2  117.08    9.40
  -2   2  -2  116.02    6.77
  -2   2  -2  126.98    8.45
  -2  -2   2  115.96    9.18
   2  -2   2  120.06    8.58
   2   2  -2  116.33    9.04
  -2  -2   3   27.77    7.89
  -2   2  -3   26.23    7.21
   2  -2   3   24.93    7.19
   2   2   3   28.91    5.82
  -2   2   3   23.68    5.34
   2  -2   3   24.90    5.53
   2  -2  -3   26.25    5.41
   2   2  -3   29.68    5.58
  -2   2  -3   27.31    5.67
  -2   2  -4   30.63    7.54
   2   2   4   29.21    9.17
   2   2   4   29.15    9.18
   2  -2   4   31.43    5.12
   2  -2   4   24.10    7.43
   2   2  -4   32.66    5.25
  -2   2   4   29.61    5.17
   2   2   4   30.35    7.89
  -2  -2   4   29.78    5.27
  -2   2  -4   33.54    5.27
  -2   2   5   17.22    5.55
  -2  -2  -5   16.07    9.38
  -2   2   5   14.36    7.75
   2   2  -5   16.95    5.77
  -2   2  -5   17.38    5.55
   2   2   5   12.55    6.24
  -2   2  -5   17.38    5.95
  -2  -2   5   34.46    8.20
   2   2   5   11.21    8.15
   2  -2   5   18.08    5.51
   2  -2   5   15.33    5.76
   2   2  -6   -1.21    5.67
  -2  -2  -6    3.97    8.24
  -2   2   6    0.56    5.43
   2  -2   6    0.68    5.68
  -2   2   6    4.40    7.77
  -2   2  -6    3.75    5.58
   2  -2   6    3.21    5.75
  -2   2  -6   -2.56    8.49
  -2  -2   6    5.18    5.83
   2   2   6    3.69    8.37
   2   2   6    9.28    8.68
   2  -2   7  559.49    9.20
  -2   2   7  556.68    7.72
   2  -2   7  545.02    9.33
   2   2   7  533.41    8.02
  -2   2  -7  556.73    7.94
  -2   2  -7  524.52    7.91
  -2   2   7  531.78    7.69
   2   2   7  535.46   11.34
  -2  -2  -7  567.76   11.29
  -2  -2   7  550.85    7.92
   2   2  -7  560.44    8.04
  -2   2  -8   35.81    4.96
   2   2  -8   31.94    4.88
  -2   2   8   48.68    6.37
  -2   2   8   41.27    4.71
   2   2   8   32.02    7.02
  -2  -2   8   34.04    7.09
  -2   2  -8   32.89    4.91
   2  -2   8   38.41    4.95
  -2  -2   8   33.26    4.84
  -2  -2  -8   40.03    6.64
   2   2   8   34.37    7.00
   2  -2   8   37.60    6.66
  -2   2   9   65.16    4.76
  -2  -2   9   67.42    4.79
  -2   2   9   69.99    6.49
   2  -2   9   62.65    6.66
  -2  -2   9   62.60    5.06
   2  -2   9   66.77    4.74
   2   2  -9   73.81    6.33
  -2   2  -9   71.96    4.93
   2   2   9   59.19    5.01
  -2  -2  -9   69.07    6.99
   2   2   9   70.81    6.99
   2   2  10   24.67    6.38
   2   2  10   27.13    4.68
  -2  -2 -10   19.62    6.26
   2  -2  10   17.48    6.48
   2   2 -10   17.19    6.19
  -2   2  10   21.27    4.70
  -2   2  10   24.48    4.62
  -2   2 -10   12.71    4.66
   2  -2  10   21.37    4.51
  -2  -2  10   17.93    4.42
  -2  -2  10   17.11    4.83
   2   2 -11  135.21    6.84
  -2  -2  11  124.06    7.21
   2  -2  11  127.89    6.84
  -2  -2  11  128.47    5.25
   2   2  11  136.23    7.14
   2  -2  11  121.16    5.30
   2   2  11  127.75    7.19
  -2   2 -11  126.19    5.26
  -2  -2 -11  132.27    7.13
  -2   2  11  129.69    5.23
  -2   2 -12   14.15    6.54
  -2  -2 -12    8.05    6.55
  -2   2  12   15.12    4.52
  -2   2  12    2.39    4.63
   2  -2  12    7.49    4.74
   2   2  12    3.57    6.69
  -2  -2  12    9.87    6.73
   2   2 -12    8.77    4.29
   2   2  12    6.96    6.85
  -2  -2  12    5.91    4.74
   2  -2  12    3.24    4.60
  -2   2 -13    0.58    6.55
  -2  -2 -13    2.17    6.61
   2  -2  13   -9.77    4.68
   2   2  13    9.33    6.45
   2  -2  13    4.64    4.75
  -2   2  13    2.28    6.46
  -2   2  13   -0.89    4.62
   2   2  13   -0.07    6.70
   2   2 -13    4.48    4.47
  -2  -2  13    4.41    4.56
  -2  -2  13    7.40    6.95
   2  -2  14   40.56    6.87
   2   2 -14   32.76    4.69
  -2   2  14   45.43    6.87
   2   2  14   41.22    4.72
  -2   2  14   38.41    6.95
   2   2  14   34.34    6.89
  -2   2 -14   32.67    4.98
  -2  -2  14   36.76    4.67
  -2  -2 -14   46.00    6.79
   2  -2  14   33.15    6.71
  -2  -2  14   37.09    4.97
  -2   2  15    8.42    6.81
  -2  -2 -15    2.71    6.65
   2  -2  15    6.77    4.64
   2  -2  15    0.53    4.79
  -2  -2  15   -0.53    4.60
  -2   2  15    7.30    4.82
   2   2  15   10.25    6.80
   2   2 -15    5.45    6.68
  -2   2 -15    6.39    4.87
   2   2  15    2.44    4.83
  -2  -2  15    1.03    4.89
  -2   2  15    7.64    4.83
   2   2 -16   10.05    4.79
  -2   2 -16   15.12    6.93
   2  -2  16    6.04    6.96
  -2   2  16    9.57    7.30
   2   2  16    8.85    5.16
  -2   2  16   15.10    6.93
  -2  -2  16   19.21    6.85
  -2   2  16    5.15    4.99
   2  -2  16   10.41    4.87
  -2  -2  16    5.75    6.98
   2   2  16   11.84    4.71
  -2   2 -17   -2.84    7.27
   2  -2  17    9.05    5.36
   2   2 -17   -2.67    4.95
   2   2  17   -0.42    5.26
  -2  -2  17   14.20    7.26
  -2  -2  17   10.08    5.34
  -2   2  17    4.37    5.25
   2  -2  17    8.25    7.17
   2   2  17    8.02    7.28
  -2   2  17    8.11    7.16
  -2   2  17   -3.52    7.61
  -2  -2  18    4.69    7.73
  -2   2  18    9.07    7.90
  -2   2 -18   21.68    7.69
  -2   2  18   22.01    7.75
  -2   2  18   16.18    7.73
   2  -2  18   22.69    7.46
   2   2 -18    8.68    7.68
   2   2  18   20.11    7.86
   2   2  18   12.78    5.32
   2   2  18   13.75    5.47
   2  -2  18   11.40    5.50
  -2  -2  18   20.82    5.49
  -2  -2  19   10.36    5.83
  -2   2  19   10.09    5.83
  -2   2 -19   12.26    8.29
   2   2  19   16.25    8.36
  -2  -2  19   -6.69    8.16
   2   2  19    8.56    5.89
   2  -2  19   11.92    7.93
   2  -2  19   12.13    8.21
  -2   2  19   -3.86    8.06
   2   2 -19    8.80    5.78
   2   2  19    9.98    5.88
  -2   2  19   12.79    5.91
  -2   3  -1  603.62   10.11
   2   3  -1  558.85    9.55
   2  -3  -1  568.96    8.67
  -2   3   1  568.83    8.64
  -2  -3   1  584.25    9.89
  -2  -3  -1  591.40   12.69
   2  -3   1  576.54    8.61
   2   3   1  573.68   12.74
   2  -3   2  177.69    7.85
   2   3  -2  157.78    6.57
  -2  -3   2  163.53    8.49
  -2   3   2  173.50    7.78
  -2   3  -2  169.73    6.12
   2  -3  -2  175.89    7.96
   2   3   2  163.59    9.51
  -2  -3  -2  172.82   10.37
  -2   3  -3   14.33    5.21
  -2   3  -3   10.50    7.13
   2  -3  -3   13.63    5.02
   2   3   3   11.74    9.04
  -2   3   3   15.16    4.80
  -2  -3   3   12.98    9.04
   2  -3   3   13.02    5.02
  -2  -3   3   14.31    5.24
   2   3  -3   11.86    7.51
  -2  -3  -3   13.94   10.15
  -2   3  -4  422.79    8.28
  -2  -3   4  452.32    9.87
   2   3   4  437.59   17.42
  -2   3  -4  449.06    9.60
   2  -3   4  439.44    9.83
   2   3  -4  463.55    8.18
   2  -3   4  438.21    7.74
  -2   3   4  439.18    8.07
   2  -3  -4  440.51    9.72
  -2  -3   4  437.33   12.63
   2   3   4  446.09   17.36
  -2  -3   5   62.97    6.28
   2   3   5   56.91   10.87
   2  -3   5   65.85    8.35
  -2   3  -5   51.90    6.02
   2  -3   5   55.06    8.14
  -2  -3   5   58.65    9.45
  -2   3   5   55.70    5.87
  -2   3  -5   66.79    6.19
   2   3  -5   71.92    8.56
   2   3   5   60.41    8.70
   2  -3   6  415.54    7.50
  -2  -3   6  422.85    7.48
  -2   3   6  415.99    7.43
  -2   3   6  457.04    9.04
   2   3   6  446.30   13.20
  -2   3  -6  429.34    7.31
  -2   3  -6  432.44    7.75
   2  -3   6  450.14    9.21
  -2  -3   6  398.98   10.89
   2   3  -6  442.84    7.55
   2   3   6  413.70   13.08
   2   3  -7  103.71    7.56
  -2   3  -7  107.86    5.50
  -2   3   7   97.79    5.27
  -2  -3   7  111.51    7.52
  -2  -3   7  108.59    7.76
  -2   3   7  105.57    5.22
   2  -3   7  103.68    5.20
   2  -3   7  102.17    5.58
  -2   3  -7  104.52    5.52
   2   3   7  106.06    7.92
   2   3   7  104.39    5.69
   2   3   7  102.05    7.84
   2   3   8   23.60    6.74
  -2   3  -8   19.30    6.37
   2  -3   8   24.51    4.47
   2   3   8   21.08    6.75
  -2  -3   8   18.84    4.71
  -2   3  -8   20.15    6.73
   2   3  -8   23.30    4.50
   2   3   8   22.93    4.91
  -2  -3   8   24.48    4.53
  -2   3   8   26.43    4.53
  -2   3   8   23.99    6.36
   2  -3   8   23.69    4.79
   2   3   9    4.53    6.25
   2   3  -9    0.60    4.34
  -2   3   9    1.59    6.30
  -2   3  -9    5.70    6.29
   2  -3   9    5.76    4.57
  -2   3   9    7.62    4.40
   2   3   9    1.11    6.42
  -2  -3   9   10.00    6.35
  -2  -3   9   -2.05    6.33
   2  -3   9    1.48    4.53
   2   3   9    7.64    4.54
  -2  -3  10   14.02    4.84
   2   3  10   17.17    6.37
   2   3  10   12.19    6.46
   2  -3  10   13.58    4.72
  -2   3  10   11.55    6.38
  -2   3 -10   19.24    4.72
   2  -3  10   22.84    4.85
  -2  -3  10   13.83    4.49
  -2   3  10   18.99    6.32
   2   3  10   20.08    4.81
   2   3 -10   29.67    6.37
   2  -3  11   93.33    6.86
  -2   3  11  100.57    7.02
  -2  -3  11   82.40    5.55
  -2  -3  11   94.85    5.02
   2  -3  11   86.29    7.32
   2   3  11   88.41    7.02
  -2   3  11   96.49    5.27
  -2   3 -11   98.65    7.11
   2   3 -11   90.22    4.88
   2   3  11   87.92    7.14
   2   3  11   88.08    5.08
  -2  -3  12  284.21    7.96
  -2   3 -12  271.20    5.97
  -2   3  12  280.40    6.07
   2  -3  12  285.70    7.56
   2   3  12  273.23    6.74
   2   3  12  290.26    8.44
  -2  -3  12  290.22    7.39
   2  -3  12  277.09    7.66
   2   3  12  287.48    7.66
  -2   3  12  294.00    7.87
   2   3 -12  305.03    6.04
  -2   3 -13    8.42    4.94
   2  -3  13    6.32    4.75
   2   3 -13    6.22    6.75
  -2  -3  13   12.52    6.37
  -2   3  13    7.51    4.79
   2  -3  13    6.01    6.75
   2   3  13    4.04    6.49
   2   3  13    5.82    4.73
  -2  -3  13   13.12    6.86
  -2   3  13   16.13    6.56
   2   3  13    5.92    6.60
   2   3  14    3.52    6.56
  -2   3  14   -2.33    4.71
  -2   3  14    1.22    4.60
   2   3  14    5.26    4.63
   2   3 -14   -7.67    4.52
   2  -3  14    4.85    4.62
   2  -3  14    7.23    6.73
   2   3  14    2.32    6.71
  -2  -3  14    0.74    6.42
  -2   3 -14    3.01    4.75
  -2  -3  14    7.89    6.79
  -2   3  15   21.99    6.81
   2   3 -15   14.40    4.97
   2  -3  15   15.38    6.65
  -2   3 -15   10.39    5.02
  -2  -3  15   20.29    6.69
   2  -3  15   13.38    4.90
   2   3  15   21.28    6.82
  -2   3  15   14.44    6.88
  -2  -3  15    8.32    6.91
   2   3  15   14.07    6.88
   2   3  15   13.44    6.80
  -2   3  16   21.60    5.05
   2   3  16   24.63    5.24
  -2   3  16   23.08    5.21
  -2  -3  16   24.35    7.00
  -2   3  16   21.09    7.11
   2   3 -16   25.83    6.82
   2  -3  16   20.18    6.91
   2   3  16   18.03    7.15
   2  -3  16   29.52    7.09
  -2  -3  16   31.13    7.14
  -2   3 -16   21.43    4.99
   2   3  16   16.61    6.97
   2   3 -17    6.10    5.15
  -2   3 -17    5.46    5.25
  -2   3  17    6.32    7.47
   2  -3  17    2.62    5.23
  -2  -3  17    7.59    7.39
   2  -3  17    5.05    5.11
   2   3  17    5.01    5.26
  -2  -3  17    5.66    7.47
  -2   3  17    9.87    7.39
   2   3  17    4.19    7.41
  -2   3  17    2.16    7.56
   2   3  17   11.18    7.29
   2   3  18    7.50    5.45
  -2   3 -18    1.12    5.49
  -2  -3  18    4.96    7.75
  -2   3  18    6.64    5.34
   2  -3  18    1.38    8.04
   2   3  18    3.82    7.75
   2   3 -18   -0.35    5.63
   2  -3  18   -0.87    5.55
  -2   3  18    0.05    5.47
   2   3  18    2.26    7.73
  -2  -3  18    8.51    5.45
  -2   3  18    1.64    7.58
   2   3  19    1.58    5.94
  -2   3  19   10.73    6.07
  -2   3 -19    4.30    6.07
  -2   3  19    2.37    8.50
   2   3  19    8.65    8.55
   2  -3  19    7.50    5.93
   2  -3  19    2.05    5.89
  -2  -3  19    3.79    5.74
  -2   3  19   18.49    8.45
  -2  -3  19    2.46    8.21
   2   3  19    6.26    6.09
   2   3 -19    2.84    8.16
   2   4   0  177.16    8.32
  -2   4   0  177.04    6.13
   2  -4   0  178.77    6.06
  -2  -4   0  181.27    6.76
  -2   4  -1 3429.94   17.23
   2  -4   1 3407.53   16.98
  -2  -4  -1 3500.74   23.48
   2   4   1 3329.39   23.41
  -2  -4   1 3480.81   20.20
   2   4  -1 3307.34   19.98
   2  -4  -1 3402.27   17.65
  -2   4   1 3465.19   18.45
  -2   4   2  545.76    8.27
   2   4  -2  540.11   10.27
  -2  -4   2  549.75    8.79
  -2   4  -2  580.11    8.31
   2  -4   2  563.26    8.06
  -2  -4  -2  559.17   11.94
   2   4   2  560.16   12.34
   2  -4  -2  565.45    9.76
  -2   4  -3  276.80    9.44
   2   4  -3  271.70    9.41
   2  -4   3  289.02    7.13
  -2   4   3  282.30    7.02
  -2   4  -3  286.47    7.22
  -2  -4  -3  282.48   10.82
   2  -4  -3  280.33    7.11
   2   4   3  284.41   12.57
  -2  -4   3  269.53    7.35
   2  -4   4    1.89    5.53
  -2  -4  -4    4.18    9.83
   2  -4  -4    2.74    7.51
  -2   4   4    2.33    7.39
   2   4  -4   -0.85    8.05
   2   4   4    1.21    8.02
  -2  -4   4    2.22   10.01
  -2   4  -4    1.69    7.95
  -2   4  -4   -0.74    5.74
  -2  -4   4    3.01    5.86
   2   4   5  400.85   12.92
   2   4  -5  403.84    7.29
   2  -4   5  400.79    9.01
   2  -4  -5  377.42    7.35
  -2   4  -5  380.38    9.39
  -2   4   5  383.70    7.18
  -2  -4   5  406.01    7.51
  -2   4  -5  411.80    7.50
   2   4   5  405.25   13.02
  -2  -4   5  395.41   12.86
  -2  -4   6    2.92    7.14
  -2  -4   6    7.17    6.99
   2   4  -6    4.49    5.01
  -2   4  -6   -1.27    5.09
   2  -4   6    0.31    6.93
   2  -4   6    2.58    4.73
  -2   4  -6    6.41    7.12
  -2   4   6    9.26    6.30
   2   4   6    2.18    6.53
   2   4   6    2.88    6.60
   2   4   7  491.51   11.24
  -2   4   7  492.21    7.41
  -2  -4   7  472.51    9.85
   2  -4   7  485.78    8.55
  -2   4   7  524.74    8.73
   2   4  -7  500.54    8.50
  -2  -4   7  497.68    8.52
   2  -4   7  517.09    6.93
  -2   4  -7  473.88    8.28
  -2   4  -7  469.64    7.48
   2   4   7  501.22   11.17
   2  -4   8  127.83    6.91
  -2  -4   8  125.74    7.52
  -2   4   8  130.73    6.88
   2   4  -8  142.75    5.27
  -2   4  -8  138.72    6.66
   2  -4   8  136.05    5.06
  -2   4  -8  126.38    5.56
  -2   4   8  131.04    5.25
   2   4   8  139.03    8.88
   2   4   8  133.94    9.08
  -2  -4   8  132.88    6.70
   2  -4   9  142.54    5.32
   2   4   9  141.32    5.43
  -2   4   9  151.78    6.90
  -2   4   9  161.93    6.96
   2   4   9  151.72    7.77
  -2  -4   9  142.11    5.21
   2  -4   9  165.23    6.79
   2   4   9  152.90    7.62
  -2   4  -9  154.77    6.79
   2   4  -9  153.21    6.90
  -2  -4   9  143.77    5.80
  -2   4  -9  151.55    7.33
  -2   4 -10   13.14    5.01
   2   4 -10   19.16    4.53
  -2  -4  10   13.10    4.65
  -2   4  10   17.18    4.75
   2  -4  10   16.65    4.93
   2  -4  10   13.91    6.52
   2   4  10   17.39    4.80
  -2  -4  10   20.25    4.80
  -2   4  10   21.02    6.39
   2   4  10   14.23    6.74
   2   4  10   13.39    6.42
  -2   4  11  300.18    7.95
  -2   4  11  309.11    7.77
   2   4 -11  317.62    7.42
   2  -4  11  321.13    7.69
   2  -4  11  289.26    6.15
  -2  -4  11  292.22    5.75
  -2  -4  11  283.76    6.50
   2   4  11  294.69    6.01
  -2   4 -11  297.76    7.78
   2   4  11  287.95    7.30
   2   4  11  291.54    8.59
   2   4 -12  236.98    5.79
  -2   4  12  221.12    5.86
   2  -4  12  214.33    7.68
   2   4  12  214.11    8.17
  -2   4  12  224.72    7.54
  -2  -4  12  211.46    7.54
  -2  -4  12  233.62    7.96
   2   4  12  235.61    8.09
   2  -4  12  227.08    7.28
   2   4  12  223.40    5.62
  -2   4 -12  244.26    7.52
   2   4  13   11.33    4.78
  -2  -4  13   14.19    4.80
   2  -4  13   14.05    4.77
  -2  -4  13    6.70    4.64
   2   4  13    9.66    6.52
  -2   4  13   18.55    6.83
  -2   4 -13   14.99    4.84
   2   4  13   12.77    6.69
   2  -4  13   22.66    6.52
   2   4 -13    7.66    4.65
  -2   4  13    7.24    4.73
   2  -4  14    5.92    4.70
  -2   4  14    3.14    4.82
   2   4  14    9.36    6.89
   2  -4  14   12.70    4.67
  -2  -4  14    0.75    6.91
   2   4  14    1.34    4.65
   2   4  14    8.60    6.56
   2   4 -14   19.52    6.77
  -2   4  14    5.15    4.77
  -2  -4  14   12.75    4.76
  -2   4 -14   -1.39    4.78
  -2   4 -15   13.23    4.95
   2   4 -15   18.48    4.62
  -2  -4  15   12.40    4.75
  -2  -4  15    9.92    4.87
   2  -4  15    9.16    6.91
   2   4  15   10.91    6.95
   2  -4  15   10.89    5.02
  -2   4  15   12.99    4.79
   2   4  15    3.12    6.77
  -2   4  15   10.72    7.12
   2   4  15    9.36    7.19
   2   4  16    7.83    6.96
  -2  -4  16    9.24    7.03
  -2   4  16    3.83    5.26
  -2  -4  16    3.88    5.00
   2   4 -16   13.21    7.01
   2   4  16    8.28    7.13
   2  -4  16   -5.30    5.10
   2   4  16    5.51    6.92
  -2   4 -16   -1.61    5.12
   2  -4  16    4.13    7.15
  -2   4  16   11.55    7.20
   2  -4  17   12.51    5.29
   2   4  17    7.98    7.57
  -2   4 -17   11.65    5.36
  -2  -4  17   13.02    5.24
  -2   4  17    5.48    7.79
  -2  -4  17    6.17    7.43
   2   4 -17   13.96    5.35
   2   4  17   12.89    5.43
   2  -4  17   13.25    7.32
   2   4  17   16.03    7.43
  -2   4  17   16.84    5.53
  -2   4  17   14.14    5.26
  -2   4 -18    7.92    5.65
   2   4  18    5.54    7.94
   2  -4  18    4.93    8.19
  -2   4  18   12.68    8.06
   2   4 -18   -5.73    5.52
   2  -4  18    5.85    5.42
   2   4  18    1.70    8.11
  -2  -4  18   -7.81    7.81
  -2  -4  18    2.09    5.67
  -2   4  18    9.51    7.90
   2   4  18    2.30    7.81
  -2   4  18    7.72    5.88
  -2  -4  19   -1.15    8.43
  -2  -5   0  264.13    7.46
   2   5   0  266.95    7.76
   2  -5   0  275.20    8.47
  -2   5   0  259.90    6.85
  -2   5   1  135.21    8.07
  -2   5  -1  125.37    8.28
  -2  -5  -1  129.52    8.99
  -2  -5   1  138.69    8.66
   2  -5   1  129.21    6.00
   2   5  -1  119.75    6.23
   2  -5  -1  133.30    8.21
   2   5   1  128.07    7.08
  -2  -5   2   38.62    8.16
  -2   5   2   41.39    5.43
  -2   5  -2   40.09    7.91
   2   5  -2   32.64   10.44
   2  -5   2   30.10    5.54
  -2  -5  -2   36.51    5.86
   2  -5  -2   32.38    5.44
   2   5   2   27.95    8.68
   2   5  -2   36.70    5.59
   2   5  -3   18.69    5.26
  -2  -5  -3   20.62    7.43
   2  -5   3   20.60    7.57
  -2  -5   3   23.56    5.33
  -2   5   3   17.64    4.96
  -2   5  -3   25.24    5.70
   2  -5  -3   20.99    5.15
   2   5   3   22.23    8.21
  -2   5  -3   27.77    7.79
   2   5  -4  108.27    5.43
   2  -5  -4  105.68    7.09
   2  -5   4  116.34    5.57
   2   5   4  103.17    8.12
  -2  -5  -4  109.82    8.06
  -2   5   4  106.94    5.20
  -2   5  -4  111.27    5.51
  -2   5  -4  112.51    7.69
  -2  -5   4  111.78    7.89
  -2  -5  -5   31.26    6.89
   2   5  -5   31.93    5.02
   2   5   5   30.31    6.76
  -2   5  -5   29.39    6.93
  -2  -5   5   18.93    6.93
   2  -5  -5   24.93    4.60
  -2   5   5   18.45    6.47
   2  -5   5   21.88    6.81
  -2   5  -5   30.99    5.06
   2   5   6   27.03    7.82
   2   5  -6   34.30    6.46
   2  -5   6   20.82    6.37
  -2  -5   6   25.46    8.21
  -2   5  -6   24.15    6.41
  -2   5   6   24.83    6.22
   2   5   6   27.89    7.80
  -2   5  -6   25.19    6.70
  -2  -5   6   17.22    6.57
   2  -5  -6   27.57    6.28
  -2  -5   7  105.15    5.11
   2   5  -7  107.27    5.04
   2  -5   7  102.25    4.75
   2   5   7  101.18    7.35
   2   5   7   95.31    7.42
  -2  -5   7   95.04    7.39
  -2   5  -7   91.03    6.41
  -2   5   7   98.90    6.21
  -2   5  -7   91.86    4.93
  -2  -5   8   57.71    4.79
   2   5  -8   59.16    4.80
  -2   5  -8   61.82    6.49
  -2  -5   8   53.79    6.87
   2  -5   8   65.67    4.64
   2   5   8   49.97    6.88
   2   5   8   53.21    6.79
  -2   5   8   55.02    4.85
  -2   5   8   62.20    6.33
   2  -5   8   50.87    6.64
  -2   5  -8   51.66    5.09
  -2   5   9   -2.85    4.42
  -2  -5   9   -2.00    4.59
   2   5   9    0.05    6.32
  -2  -5   9    0.33    6.47
  -2   5  -9   10.83    6.55
   2   5   9    2.10    6.14
   2   5  -9    2.52    6.36
   2  -5   9    7.32    6.23
  -2   5  -9   -1.29    4.54
   2  -5   9    5.97    4.39
  -2   5   9    2.64    6.10
   2   5 -10   73.12    4.77
   2  -5  10   78.51    6.79
  -2   5  10   73.97    4.84
   2  -5  10   68.48    4.82
   2   5  10   69.91    7.11
  -2  -5  10   76.14    6.90
   2   5  10   76.80    4.99
  -2   5 -10   75.71    6.66
  -2  -5  10   63.15    6.76
   2   5  10   68.31    7.34
  -2   5 -10   77.86    7.00
  -2   5  10   83.28    6.74
   2   5  11    4.34    8.25
   2  -5  11    8.26    6.58
  -2   5  11    8.94    6.59
   2   5 -11   14.48    6.47
   2  -5  11   14.87    6.59
  -2  -5  11    8.92    6.52
   2   5  11   16.52    4.68
   2   5  11   10.71    6.56
  -2   5 -11    4.58    4.57
  -2  -5  11   11.46    4.94
  -2   5  11    9.27    6.64
   2   5  12   61.90    6.86
  -2  -5  12   58.08    4.81
  -2  -5  12   50.60    5.28
  -2   5  12   54.35    5.09
   2   5  12   55.35    4.95
   2  -5  12   51.69    6.92
   2   5 -12   63.72    4.72
   2   5  12   53.24    7.16
  -2   5  12   67.69    6.77
   2  -5  12   57.54    6.83
  -2   5 -12   57.16    4.99
   2   5  13    5.12    4.65
  -2   5 -13    7.35    4.81
  -2  -5  13    8.74    6.80
  -2   5  13    3.50    4.89
  -2  -5  13    1.65    4.73
   2  -5  13   -6.79    6.34
  -2   5  13    4.29    4.76
   2   5  13    5.81    6.94
   2   5 -13   -2.81    6.71
   2  -5  13   -2.07    4.79
   2   5  13    1.17    6.43
   2   5 -14   28.98    4.88
  -2   5  14   19.67    7.09
   2  -5  14   29.06    6.78
  -2  -5  14   31.64    4.91
  -2  -5  14   19.53    5.01
   2   5  14   26.47    6.91
   2   5  14   19.53    4.89
  -2   5  14   21.20    4.97
  -2   5 -14   36.33    6.90
   2  -5  14   26.70    6.99
   2   5  14   21.66    6.89
   2   5  15   27.69    6.90
  -2  -5  15   33.68    7.14
   2   5  15   29.52    6.97
   2   5 -15   25.64    4.92
  -2   5  15   38.25    7.21
  -2  -5  15   32.09    5.07
  -2   5  15   22.96    5.25
   2  -5  15   37.34    4.94
  -2   5 -15   16.94    7.19
   2   5  15   33.40    7.38
   2  -5  15   27.21    7.25
  -2  -5  16   10.20    5.28
   2   5 -16    4.67    7.21
  -2   5 -16   -4.09    7.20
  -2   5  16    4.25    5.06
  -2   5  16   -1.51    5.24
   2   5  16   -5.84    7.19
   2   5  16    3.64    7.46
   2  -5  16    5.15    7.03
   2  -5  16   10.72    5.30
   2   5  16    8.99    7.06
  -2  -5  16    5.14    5.21
   2   5  17   11.43    7.70
  -2   5  17    3.61    7.74
   2   5  17    1.92    7.37
   2  -5  17   -3.73    5.31
  -2   5 -17    0.36    7.69
   2   5 -17    4.14    5.30
  -2   5  17    5.27    7.93
  -2  -5  17    9.78    7.51
   2  -5  17    6.38    5.51
   2   5  17    1.76    7.70
  -2  -5  17   -4.08    7.63
   2   5  18    2.30    7.89
   2  -5  18   -8.98    7.89
   2  -5  18   10.36    8.05
   2   5 -18    2.55    8.02
  -2   5  18   -0.12    5.98
  -2   5  18   12.96    8.50
   2   5  18    0.57    8.33
   2   5  18    2.88    5.82
  -2   5  18   -1.22    5.72
  -2  -5  18   13.97    7.98
  -2   5 -18    6.53    5.91
  -2  -5  18   11.33    8.17
   2   6   0   14.39    4.94
  -2  -6   0   12.38    4.91
   2  -6   0   18.76    6.60
  -2   6   0   10.35    5.07
  -2   6   1   -0.16    4.55
  -2  -6  -1    1.91    6.70
   2  -6   1   10.60    6.76
   2   6   1    8.88    6.95
  -2  -6   1    8.60    4.68
  -2   6  -1   20.17    7.06
   2   6  -1    6.60    6.99
   2  -6  -1    7.67    4.42
   2   6   2  549.22   10.26
   2  -6  -2  527.73    8.43
  -2   6  -2  527.57    7.14
   2  -6   2  529.06    7.10
  -2  -6   2  533.23    8.94
  -2  -6  -2  545.38    9.70
  -2   6   2  546.73    8.51
   2   6  -2  514.96    8.82
   2   6   3   42.78    7.13
   2   6  -3   40.96    6.65
  -2  -6   3   39.42    4.93
  -2   6  -3   47.85    4.90
  -2  -6  -3   42.02    5.05
  -2   6   3   42.55    4.65
   2   6  -3   40.53   10.05
  -2   6  -3   45.68    6.88
   2  -6  -3   39.28    4.75
   2  -6   3   44.22    4.74
  -2   6  -4  104.92    5.47
  -2   6   4  114.18    6.71
  -2  -6   4  119.80    6.75
  -2  -6  -4  114.62    7.31
   2  -6   4  110.41    6.77
   2   6   4  112.63    7.60
  -2   6  -4  116.97    6.75
   2   6  -4  114.74    6.70
   2  -6  -4  104.39    5.20
  -2   6   5  175.60    5.27
  -2  -6  -5  180.54    8.03
   2  -6   5  177.44    6.93
  -2  -6   5  171.92    5.47
   2  -6  -5  165.24    5.26
   2   6   5  184.93    7.89
  -2   6  -5  166.72    5.74
  -2   6  -5  167.65    6.88
   2   6  -5  170.58    5.30
  -2   6  -6    7.10    6.23
   2   6   6    2.18    7.57
   2  -6   6    2.86    6.09
   2   6  -6   -1.16    4.42
  -2   6   6   -0.49    4.19
  -2  -6   6    5.26    4.38
   2  -6  -6    5.23    6.07
  -2   6  -6    0.69    6.13
   2   6   7   31.26    7.86
  -2   6  -7   23.90    4.83
   2   6   7   26.94    7.75
  -2   6  -7   31.67    4.42
   2  -6   7   33.28    4.50
  -2  -6   7   28.95    4.60
   2  -6  -7   25.74    4.60
   2   6  -7   31.46    6.26
  -2   6   7   31.06    6.17
  -2   6  -8   27.76    6.76
  -2  -6   8   24.69    6.67
  -2   6   8   21.50    4.71
   2   6  -8   30.02    4.64
   2   6   8   20.48    6.54
  -2   6   8   23.52    6.47
   2  -6   8   27.41    4.46
  -2   6  -8   17.46    6.30
   2   6   8   23.26    7.96
  -2  -6   8   18.65    6.58
  -2  -6   9    0.84    6.41
  -2   6  -9    4.51    4.81
   2   6   9    2.77    6.40
   2  -6   9    9.21    6.07
   2   6  -9    2.05    4.43
  -2   6  -9    6.37    4.43
   2   6   9    2.16    7.95
  -2   6   9    0.47    4.53
  -2   6   9    8.99    6.39
  -2  -6   9    1.98    4.46
   2   6  10   58.22    7.20
  -2   6 -10   83.50    6.79
  -2   6  10   64.98    5.05
  -2   6 -10   61.41    6.99
  -2  -6  10   57.83    4.85
  -2  -6  10   53.54    7.14
   2   6  10   61.24    8.37
   2  -6  10   52.67    6.87
   2  -6  10   59.68    4.86
   2   6 -10   51.05    6.55
  -2   6  10   57.70    4.86
  -2   6  11    1.25    4.52
  -2   6  11   -2.18    4.38
   2   6 -11   -6.28    4.54
  -2  -6  11   -1.15    4.81
   2  -6  11   -0.93    4.69
   2  -6  11   -6.78    6.49
  -2   6 -11   -3.97    6.58
  -2  -6  11   -5.59    6.43
   2   6  11    1.43    4.79
   2   6  11    0.08    6.39
   2   6  11    2.83    6.56
  -2   6  12  105.62    5.19
   2   6 -12  109.93    5.00
   2   6  12  106.04    7.62
  -2  -6  12  122.71    6.85
   2   6  12  110.36    8.79
  -2   6 -12  104.42    5.08
   2  -6  12  105.84    5.43
   2  -6  12   98.38    5.06
  -2   6  12  117.47    7.19
   2   6  12   87.27    5.18
  -2  -6  12   96.60    5.46
  -2   6  13   39.38    6.82
  -2   6 -13   26.22    4.85
  -2  -6  13   29.90    4.74
   2  -6  13   23.74    6.88
   2   6  13   24.57    5.15
   2   6  13   25.65    7.22
  -2  -6  13   27.49    6.85
  -2   6  13   28.86    6.81
   2   6 -13   33.79    4.68
   2  -6  13   34.81    4.82
   2   6  13   25.25    6.87
   2   6  14   22.74    6.91
  -2   6  14   21.68    4.87
  -2   6  14   27.45    6.93
  -2   6 -14   31.38    4.89
   2   6  14   26.21    7.18
   2  -6  14   32.15    6.97
  -2  -6  14   29.96    7.23
   2   6  14   26.46    7.11
   2   6 -14   21.99    4.99
   2  -6  14   27.14    4.95
  -2  -6  14   15.96    6.83
   2   6  15    2.73    6.81
   2   6 -15    2.27    4.99
   2   6  15    9.78    7.23
   2  -6  15   -0.89    7.08
   2  -6  15   -3.18    7.26
  -2   6  15    1.50    7.24
   2   6  15    2.17    7.17
  -2   6 -15    7.60    4.90
  -2   6  15    3.11    4.94
  -2  -6  15    2.30    4.99
  -2  -6  15   -1.13    7.33
  -2   6 -16    1.79    5.35
   2   6  16    3.29    7.20
   2  -6  16    6.35    5.19
   2   6  16    2.04    7.87
  -2  -6  16    3.95    7.63
   2  -6  16   14.23    7.43
  -2   6  16   15.98    7.85
   2   6 -16    3.04    5.28
  -2   6  16    2.83    5.23
  -2  -6  16   -0.93    7.34
   2   6  16    2.26    7.54
  -2   6 -17   10.25    5.70
  -2   6  17    6.03    8.40
   2  -6  17    0.65    7.68
   2   6 -17   17.98    7.79
   2   6  17    3.00    7.69
   2  -6  17   11.64    7.91
  -2  -6  17    6.08    5.72
   2   6  17    5.43    8.21
  -2   6  17   12.67    5.51
   2   6  17   -3.66    5.74
  -2  -6  17   16.85    7.81
   2   6 -18    3.81    5.71
  -2  -6  18    5.03    5.67
   2   6  18   -1.89    8.46
  -2   6  18   -4.90    8.25
   2   6  18   -3.39    8.08
   2  -6  18   -0.81    8.49
  -2   6  18   -2.01    6.23
   2   6  18    3.24    6.23
  -2   7   0  130.05    6.49
   2  -7   0  127.01    4.85
  -2  -7   0  121.72    6.64
   2   7   0  117.07    7.00
  -2  -7   1    8.80    6.14
  -2   7   1    7.57    4.32
   2   7   1    8.05    6.21
   2  -7  -1    5.09    5.71
   2   7  -1    8.45    4.67
  -2   7  -1    4.38    6.08
  -2  -7  -1    4.78    4.15
   2  -7   1    7.97    4.18
   2  -7  -2   21.04    4.33
   2   7  -2   27.17    4.40
  -2   7   2   24.11    4.51
   2   7   2   21.43    4.58
  -2  -7  -2   26.41    5.98
   2  -7   2   22.12    4.27
  -2  -7   2   20.92    6.42
  -2   7  -2   25.47    6.18
   2  -7  -3  578.61    8.53
  -2   7  -3  590.74    6.69
   2   7  -3  552.80   14.61
  -2  -7   3  585.66    7.11
   2  -7   3  619.82    7.96
  -2  -7  -3  608.03    9.95
   2   7  -3  569.62    8.46
   2   7   3  588.03   10.32
  -2   7   3  585.85    7.22
  -2   7   4    5.41    4.34
   2  -7  -4    4.25    6.17
   2   7   4   12.57    6.28
   2   7  -4   17.85    6.11
  -2  -7   4   10.14    4.41
   2   7  -4    8.15   10.24
   2  -7   4    6.05    4.30
  -2   7  -4   14.06    4.30
  -2  -7  -4    7.64    4.49
  -2   7  -4    8.45    6.17
   2  -7   5   12.78    4.32
   2  -7  -5    5.89    4.27
  -2  -7  -5   11.11    6.30
   2   7   5   11.63    6.30
  -2   7  -5    6.59    6.30
  -2  -7   5    9.83    6.22
  -2   7   5   12.48    4.21
   2   7  -5    5.22    4.28
  -2   7  -5   12.67    4.41
   2  -7   6   53.25    6.23
  -2   7  -6   46.06    6.77
  -2   7  -6   36.81    6.34
   2   7   6   46.33    6.64
   2  -7  -6   42.03    4.70
  -2  -7   6   41.19    6.40
   2   7  -6   46.17    4.61
  -2  -7  -6   52.92    6.82
  -2   7   6   55.39    6.27
   2  -7   7    9.54    4.40
  -2   7   7   16.01    4.56
   2   7   7   13.20    6.49
  -2   7  -7   15.28    6.62
  -2   7  -7   16.92    4.45
   2   7  -7   16.24    6.36
   2   7   7   10.80    6.48
  -2  -7   7   17.86    4.49
   2  -7  -7   16.51    6.33
   2   7   8   31.81    8.17
   2  -7   8   30.87    4.46
   2   7  -8   26.92    4.53
  -2   7   8   24.26    4.63
  -2   7  -8   18.06    4.59
  -2  -7   8   19.36    6.58
   2   7   8   28.55    6.72
  -2   7  -8   26.40    4.95
  -2   7   9  275.79    7.70
   2  -7   9  263.71    5.51
  -2   7  -9  271.73    7.38
  -2  -7   9  265.85    5.67
  -2   7   9  272.20    7.67
   2   7   9  265.67   10.34
  -2   7  -9  248.28    6.26
   2   7  -9  268.03    7.36
   2   7   9  258.19    8.78
  -2   7  10   25.02    6.54
  -2   7 -10   22.00    4.55
   2   7 -10   23.31    4.62
  -2   7  10   23.18    6.59
  -2   7 -10   24.84    6.80
   2   7  10   20.34    6.37
   2  -7  10   32.15    6.33
  -2  -7  10   18.31    4.58
   2   7  10   21.11    8.34
   2   7 -11    7.34    6.55
   2  -7  11   14.93    4.55
  -2   7  11    7.95    6.71
  -2  -7  11    8.60    6.77
   2   7  11   10.04    6.92
  -2   7  11   14.62    6.48
   2   7  11   13.08    8.05
  -2   7 -11    8.13    4.60
  -2  -7  11   10.58    4.64
   2   7 -12    9.64    4.51
  -2   7  12    1.09    4.81
  -2  -7  12   -2.38    4.58
  -2   7  12    3.57    6.38
   2   7  12   -0.47    6.85
  -2  -7  12    8.08    6.62
   2  -7  12    1.77    4.45
  -2   7 -12   -5.33    4.76
   2   7  12   10.56    7.15
   2   7  12    2.44    6.33
   2  -7  13    4.03    4.77
  -2   7  13    4.31    6.88
  -2   7 -13    4.14    4.88
   2   7  13    2.44    8.08
   2   7 -13   20.46    6.73
  -2  -7  13    8.18    6.67
  -2   7  13   -4.40    6.74
  -2  -7  13   -2.83    7.13
   2   7  13    4.08    7.12
   2   7  13   11.89    6.97
  -2   7  14    8.78    5.22
   2  -7  14    3.47    5.14
   2  -7  14    4.45    4.83
  -2   7  14    1.76    4.94
  -2  -7  14    5.22    7.26
   2   7  14    4.66    9.02
  -2  -7  14   11.21    5.16
  -2   7 -14    4.49    4.92
   2   7  14    6.78    8.30
   2   7  14   10.54    4.95
   2   7 -14   12.12    4.77
   2   7  15    9.43    8.80
   2   7 -15    7.54    7.27
  -2   7 -15   10.27    5.20
   2  -7  15    6.76    7.51
   2  -7  15   10.76    5.28
   2   7  15    7.14    7.45
  -2   7  15    6.95    5.13
   2   7  15   10.45    5.45
  -2   7  15    7.10    7.86
  -2  -7  15   12.67    5.31
  -2  -7  15    4.58    5.32
   2   7 -16   -3.68    5.34
  -2   7  16   -0.20    8.13
  -2  -7  16    2.51    5.58
   2  -7  16   -3.86    7.72
  -2   7  16    4.68    5.26
   2   7  16    4.65    5.50
   2   7  16    2.11    9.62
   2  -7  16    4.55    7.61
  -2  -7  16    3.50    5.28
   2   7  16   -3.53    9.47
  -2   7 -16    4.80    5.54
  -2   7 -17    5.26    5.82
   2  -7  17    1.28    5.92
   2  -7  17    7.00    5.66
   2   7 -17    4.20    8.25
  -2  -7  17   11.77    8.09
   2   7  17    5.59   10.09
  -2  -7  17    4.12    5.98
   2   7  17    3.10    9.69
   2   7  17   11.25    5.74
  -2   7  17    4.98    8.74
  -2   7  17    2.42    5.70
  -2  -8   0  109.95    4.95
   2  -8   0  121.23    6.34
   2   8   0  108.57    5.26
  -2   8   0  113.22    6.68
  -2   8   1   96.80    4.57
  -2  -8   1   98.70    6.67
   2  -8   1   84.37    4.52
  -2   8  -1   95.35    4.71
   2  -8  -1   90.17    4.45
   2   8   1   92.80    5.18
   2   8  -1   89.22    5.24
  -2  -8  -1   96.47    4.98
   2  -8   2  110.17    6.19
  -2   8   2  112.13    4.96
  -2  -8   2  113.31    6.78
  -2  -8  -2  108.30    6.71
   2  -8  -2  118.17    6.60
   2   8  -2  118.30    6.78
  -2   8  -2  102.58    4.63
   2   8   2  106.06    5.34
  -2  -8  -3   39.28    6.36
   2   8   3   39.94    4.79
  -2   8   3   39.61    6.28
   2   8  -3   38.65    8.22
   2   8  -3   42.85    4.79
   2  -8  -3   38.61    4.69
  -2   8  -3   45.85    6.30
  -2  -8   3   32.79    4.87
   2  -8   3   37.98    4.30
  -2   8  -4   16.46    4.48
  -2   8  -4   19.94    4.57
  -2  -8   4   18.75    6.35
  -2  -8  -4   22.23    6.38
   2   8   4   17.64    6.27
   2   8  -4   15.74    4.44
   2  -8  -4   20.24    4.58
   2   8  -4   18.31    9.59
   2  -8   4   17.45    6.03
  -2   8   4   17.76    4.43
  -2   8  -5   -3.71    6.77
   2  -8   5    6.53    4.26
   2  -8  -5    6.34    6.38
   2   8   5   -1.73    6.31
  -2  -8  -5    1.93    6.23
  -2  -8   5    1.06    4.26
  -2   8  -5    1.84    6.12
   2   8  -5    6.70    6.17
  -2   8   5    6.84    6.28
   2  -8   6   -1.67    6.08
  -2   8  -6    6.22    4.33
  -2  -8   6    0.56    6.26
   2   8  -6    6.16    4.43
   2   8   6    6.27    6.40
   2  -8  -6   -1.15    4.56
  -2   8  -6    3.43    4.74
  -2  -8  -6    4.15    6.24
  -2   8   6    2.79    4.35
   2  -8   7    2.38    4.31
  -2  -8   7    8.93    4.43
  -2   8  -7    1.57    4.66
   2  -8  -7    2.73    6.55
   2   8  -7   -0.31    4.31
  -2  -8  -7    2.14    6.64
  -2   8  -7    3.81    6.74
   2   8   7    1.49    6.44
  -2   8   7   -1.17    4.56
   2  -8   8   81.03    4.91
  -2   8  -8   67.01    5.18
  -2   8  -8   82.04    4.90
   2   8   8   69.41    7.03
  -2   8   8   77.24    5.03
   2  -8  -8   74.18    5.13
   2   8   8   80.19    7.55
   2   8  -8   79.00    4.99
  -2  -8   8   75.97    4.89
  -2   8   9  144.16    7.00
  -2   8  -9  135.23    5.71
   2   8   9  142.08    8.11
   2  -8   9  150.68    4.96
   2   8   9  132.35    7.85
   2   8  -9  131.65    5.12
  -2   8  -9  132.55    4.88
  -2  -8   9  139.91    5.21
  -2   8   9  145.51    7.34
  -2   8 -10   55.32    7.14
  -2   8  10   58.72    5.06
  -2   8 -10   63.04    6.58
   2   8  10   60.92    7.37
   2   8  10   59.88    7.07
  -2  -8  10   65.86    6.88
  -2   8  10   62.60    6.97
   2  -8  10   71.28    6.43
   2   8 -10   66.91    4.71
  -2   8  11  285.41    7.94
  -2   8 -11  240.87    6.28
   2   8  11  249.71    9.43
   2  -8  11  260.70    5.59
  -2  -8  11  258.57    7.33
   2   8 -11  231.10    5.57
  -2   8  11  265.95    8.13
   2   8  11  239.21    9.52
  -2   8 -11  254.86    7.23
  -2   8 -12   26.57    6.78
   2  -8  12   17.10    4.70
   2   8 -12   25.68    4.73
   2   8  12   20.77    5.18
  -2  -8  12   25.45    6.77
  -2   8  12   25.05    6.74
   2   8  12   20.56    8.75
  -2   8  12   20.71    6.80
   2   8  12   20.52    6.79
  -2   8  13    3.91    5.14
  -2  -8  13   -1.06    6.78
   2   8  13    5.87    8.92
  -2   8  13    1.58    4.92
   2   8  13    7.22    7.21
   2   8 -13    2.30    4.79
   2   8  13    6.17    8.35
  -2   8 -13  -15.31    7.17
   2  -8  13    5.01    7.06
  -2   8  14    9.10    7.69
   2  -8  14   -0.10    7.11
   2   8 -14    4.98    4.87
   2   8  14    8.00    7.58
   2   8  14    2.17    8.78
  -2  -8  14   10.52    5.16
  -2   8 -14    9.48    7.23
   2   8  14    2.56    9.39
  -2   8  14    1.96    7.02
  -2  -8  15   -8.61    5.57
   2   8 -15  -11.47    7.74
  -2   8 -15    3.52    5.31
   2   8  15    9.18    7.72
  -2   8  15    3.71    5.38
   2   8  15    0.60    9.58
   2   8  15    0.73    9.00
   2  -8  15    6.12    7.46
  -2   8  15   -2.34    8.01
   2   8  16   -0.93    5.86
   2  -8  16    2.63    5.60
  -2   8  16    3.34    5.70
  -2  -8  16    7.00    5.80
   2   8 -16    6.16    5.62
   2   8  16    2.41    9.72
  -2   8  16    1.33    6.00
  -2   8 -16   13.60    5.70
   2   8  16    3.21   10.16
  -2  -9   0  193.13    7.02
   2   9   0  179.57    7.45
   2  -9   0  177.37    5.29
  -2   9   0  175.98    7.16
   2  -9  -1    0.77    6.08
  -2  -9   1    2.86    4.45
  -2   9  -1   -2.89    4.50
  -2   9   1    1.21    6.26
   2   9   1    1.46    6.83
  -2  -9  -1   -2.72    6.48
   2   9  -1   -0.79    4.45
   2  -9   1    1.57    4.04
   2  -9   2   12.49    6.13
  -2   9   2   17.39    4.37
  -2   9  -2    9.00    6.45
  -2  -9   2   16.50    6.45
   2   9  -2   10.46    6.43
   2   9   2    4.50    4.86
   2  -9  -2    9.06    4.38
  -2  -9  -2   14.23    4.56
  -2   9   3   14.92    6.40
  -2   9  -3   20.61    6.20
   2   9  -3   14.99    8.29
   2   9   3   16.15    6.41
  -2  -9   3    9.35    4.58
  -2  -9  -3    9.61    4.65
   2  -9  -3   14.88    6.29
   2   9  -3   17.60    4.71
   2  -9   3   13.16    4.29
   2  -9   4   29.48    4.44
  -2  -9  -4   31.09    4.59
   2   9  -4   31.50    4.66
  -2   9  -4   30.77    4.82
  -2  -9   4   26.85    4.66
  -2   9   4   42.27    6.41
  -2   9  -4   27.64    4.61
   2  -9  -4   30.10    6.35
   2   9  -4   29.65    9.89
   2   9   4   32.85    7.14
  -2   9  -5   27.21    6.91
  -2  -9   5   32.46    4.63
  -2   9   5   22.53    4.57
   2   9   5   27.40    6.63
   2   9  -5   22.10    4.60
  -2   9  -5   24.23    4.63
   2  -9   5   24.55    6.23
   2  -9  -5   24.13    4.73
  -2  -9  -5   21.68    6.59
   2  -9   6    2.76    4.24
  -2  -9   6   12.58    6.47
  -2   9  -6    4.19    6.68
   2  -9  -6    6.20    4.57
  -2   9   6    5.85    4.65
  -2   9  -6    6.41    4.56
   2   9   6    2.27    6.45
   2   9  -6    7.15    4.51
  -2  -9  -6    0.32    6.58
  -2   9  -7   -1.82    4.39
   2  -9   7    1.04    4.32
  -2  -9   7    9.35    6.56
   2  -9  -7    6.15    6.70
  -2  -9  -7    2.18    6.68
  -2   9   7    3.64    6.30
   2   9  -7    1.00    6.69
  -2   9  -7    2.73    4.73
   2   9   7    1.11    6.45
  -2   9  -8   53.71    6.41
   2  -9  -8   62.30    6.88
   2  -9   8   67.98    4.72
  -2   9   8   63.39    6.67
   2   9   8   62.60    7.28
  -2  -9   8   55.95    4.85
   2   9   8   56.56    7.08
   2   9  -8   50.27    4.86
  -2   9  -8   54.62    6.94
   2  -9   9    2.44    4.51
   2   9   9    2.72    6.72
  -2  -9   9    6.58    6.42
   2   9   9    0.44    6.54
  -2   9  -9    4.08    6.67
  -2   9  -9    8.51    6.39
  -2   9   9    2.41    4.74
   2   9  -9   -1.66    4.53
  -2   9 -10   36.98    6.95
   2  -9  10   48.70    6.53
   2   9  10   45.24    8.76
   2   9 -10   47.74    4.73
  -2   9  10   52.26    6.78
  -2   9  10   41.13    5.03
   2   9  10   45.63    8.57
  -2   9 -10   51.12    6.52
  -2  -9  10   41.62    4.80
  -2   9  11  113.48    7.35
  -2   9  11  100.16    5.59
  -2   9 -11  109.53    7.45
  -2  -9  11  115.69    5.14
   2   9  11  103.67    9.32
   2   9 -11  102.07    5.21
  -2   9 -11   98.65    5.06
   2  -9  11  107.55    5.17
   2   9  11  110.32    9.89
  -2   9  12    8.78    6.91
  -2   9  12   -3.66    6.96
  -2   9 -12    4.13    4.79
   2   9  12    5.63    8.38
   2   9  12    4.78    8.94
   2   9 -12   15.72    6.96
  -2  -9  12    6.13    4.97
   2  -9  12    2.68    6.87
   2   9  12   -2.39    5.14
   2   9  13    5.05   10.64
   2   9  13    3.87   10.01
  -2  -9  13   -1.66    4.98
  -2   9  13    2.48    5.19
   2   9  13    2.36    5.38
  -2   9  13    1.54    7.36
   2   9 -13   -0.88    4.96
   2  -9  13    2.04    7.24
  -2   9 -13    4.52    5.07
  -2   9  14   17.79    5.48
   2  -9  14   19.49    5.25
   2   9  14   16.56   10.71
  -2  -9  14   15.46    5.34
  -2   9  14   16.85    7.56
   2   9  14   17.05    9.94
   2   9 -14   27.31    7.60
   2   9  14   17.14    5.61
  -2   9 -14   19.57    5.23
  -2   9  15    1.58    8.49
  -2   9  15   -0.39    5.50
  -2  -9  15   13.89    7.86
   2  -9  15    5.30    7.81
   2   9 -15   -0.64    5.65
   2   9  15    0.49   13.71
   2   9  15   14.25    8.12
  -2   9 -15    5.32    5.63
   2  10   0   -4.19    4.75
   2 -10   0   -1.03    4.33
  -2  10   0   -6.48    6.38
  -2 -10   0   -7.48    6.54
  -2 -10   1    3.99    6.44
   2  10  -1    2.88    6.63
  -2  10   1    7.87    6.28
  -2  10  -1    5.24    4.47
  -2 -10  -1    4.97    6.44
   2  10   1    5.47    6.75
   2 -10  -1    1.82    4.30
   2 -10   1    1.74    6.12
  -2  10   2   57.93    6.61
  -2  10  -2   48.95    4.91
  -2 -10   2   56.05    4.91
   2  10   2   49.79    6.72
   2 -10   2   51.12    4.69
   2 -10  -2   55.82    6.41
   2  10  -2   50.77    5.05
  -2 -10  -2   53.47    6.65
   2 -10  -3   13.41    4.72
   2  10  -3   13.08    6.38
  -2  10   3   21.30    6.62
  -2  10  -3    4.55    4.45
  -2 -10   3   12.69    4.65
   2 -10   3   14.84    4.29
  -2 -10  -3   13.76    4.61
  -2  10  -3    9.91    6.73
   2  10   3   15.59    4.67
   2  10  -3   13.11    8.06
   2  10  -4    7.26    9.81
  -2 -10  -4    6.81    6.41
  -2 -10   4    9.39    4.53
  -2  10  -4    1.14    4.65
   2 -10  -4   10.91    6.52
  -2  10   4    8.09    6.50
   2  10  -4    9.37    4.71
   2 -10   4    4.71    4.59
   2  10   4   11.57    6.78
  -2  10  -4    6.18    6.81
  -2 -10  -5   39.42    6.67
   2 -10  -5   47.16    6.65
   2 -10   5   36.82    4.69
  -2  10   5   47.86    6.62
  -2 -10   5   48.42    6.56
   2  10   5   36.77    6.84
  -2  10  -5   36.15    4.57
  -2  10  -5   34.82    6.95
   2  10  -5   40.57    6.87
  -2 -10   6   -5.50    4.62
  -2  10  -6    1.76    4.51
  -2  10  -6    4.32    6.91
  -2  10   6    3.24    4.68
   2 -10  -6    0.32    6.46
   2  10  -6    6.80    4.60
  -2 -10  -6    0.54    6.84
   2  10   6   -2.22    6.85
   2 -10   6    1.96    4.49
  -2  10   7    7.25    6.51
   2 -10  -7    7.03    6.68
  -2  10  -7   -6.70    4.62
  -2 -10  -7   -1.41    6.92
  -2 -10   7    1.39    4.50
   2  10   7    2.05    6.78
   2  10  -7   -0.82    4.78
  -2  10  -7    3.81    4.88
   2 -10   7   -2.36    6.41
  -2 -10   8   38.83    6.73
   2 -10  -8   50.65    6.81
  -2  10   8   45.27    4.85
  -2  10  -8   33.23    7.05
   2  10   8   37.18    6.79
   2 -10   8   42.85    6.38
  -2  10  -8   33.29    4.64
   2  10  -8   34.50    6.67
   2 -10   9   46.89    4.74
  -2 -10   9   58.36    5.07
   2  10   9   49.56    7.05
   2  10   9   51.52    8.74
   2  10  -9   49.46    5.12
  -2  10   9   51.47    6.98
  -2  10  -9   59.23    6.69
  -2  10  -9   42.17    7.24
  -2 -10  10   -6.46    6.85
   2 -10  10    2.64    4.59
  -2  10  10    4.76    6.97
  -2  10 -10    4.06    7.10
   2  10  10    1.50    7.10
  -2  10  10    3.71    6.79
   2  10  10   -1.43    8.30
  -2  10 -10    6.23    6.57
   2  10 -10    5.08    6.75
   2  10  11   78.45    8.38
   2 -10  11   95.68    7.03
  -2  10  11   80.30    5.46
  -2  10  11   92.05    7.48
  -2 -10  11   88.28    5.43
  -2  10 -11   73.20    7.55
   2  10  11   80.59    9.44
  -2  10 -11   77.64    5.09
   2  10 -11   84.34    5.43
   2  10 -12   63.06    5.27
   2  10  12   62.25    9.76
  -2  10  12   60.39    7.78
  -2  10 -12   71.70    5.44
   2  10  12   54.05    5.71
   2  10  12   63.16   10.23
  -2  10  12   66.55    7.56
   2 -10  12   64.52    5.42
  -2 -10  12   71.45    5.33
  -2 -10  13   -1.11    5.37
  -2  10 -13    8.07    5.40
   2 -10  13   11.60    5.30
  -2  10  13    7.80    7.80
   2  10  13    1.23   12.16
   2  10 -13    5.52    7.61
   2  10  13    3.19    5.60
   2  10  13    3.36   12.55
  -2  10  13   -0.10    7.59
   2  10 -14    1.42    5.49
  -2  10  14    0.78    8.27
   2 -10  14   12.08    5.64
   2  10  14    3.57    5.84
  -2 -10  14    7.42    5.49
  -2  10  14   11.03    7.95
  -2  10 -14    8.92    5.53
   2  10  15   15.37    8.69
  -2 -11   0   36.71    4.64
   2  11   0   38.78    4.96
  -2  11   0   41.38    6.68
   2 -11   0   36.51    4.49
  -2  11  -1    9.92    6.42
   2 -11  -1    2.93    4.46
  -2  11   1   10.88    4.61
   2 -11   1    9.92    6.26
  -2 -11  -1    2.04    4.59
   2  11   1    4.60    4.74
  -2 -11   1    3.88    4.46
   2  11  -1    5.00    6.73
   2 -11   2   10.62    6.41
   2  11  -2   22.39    8.37
  -2 -11  -2   21.63    4.66
  -2  11   2   15.33    4.71
  -2 -11   2   30.31    6.52
  -2  11  -2   12.13    6.58
   2  11  -2   20.96    6.67
   2 -11  -2   20.55    4.67
   2  11   2   28.74    6.77
  -2  11  -3    6.27    4.86
   2  11   3    6.90    6.72
  -2 -11  -3    8.22    6.39
  -2  11   3    9.71    6.49
   2  11  -3   -1.08    8.21
   2 -11  -3   -0.09    4.54
   2  11  -3   -2.57    4.74
   2 -11   3    2.31    6.23
  -2  11  -3    1.22    4.73
  -2 -11   3    7.62    6.40
   2  11  -4   37.29    6.82
   2  11   4   28.53    6.92
  -2 -11  -4   22.87    4.85
  -2 -11   4   33.36    6.49
   2  11  -4   27.14   11.31
  -2  11  -4   25.14    4.83
  -2  11  -4   28.81    4.90
   2 -11  -4   30.66    6.67
  -2  11   4   38.34    6.86
   2 -11   4   29.61    6.65
   2  11  -5    6.77    6.52
  -2  11  -5    3.06    6.82
  -2 -11   5    5.28    4.51
  -2  11   5    7.74    4.62
   2 -11  -5    8.02    6.64
   2  11   5    4.00    6.75
  -2  11  -5   -2.99    4.73
   2 -11   5   -4.70    4.70
  -2 -11  -5   -0.85    6.52
   2  11  -6   12.02    4.96
   2 -11  -6   12.79    4.87
  -2 -11   6    3.74    4.88
  -2  11  -6    1.81    6.45
  -2  11   6   20.61    6.68
  -2 -11  -6    9.38    6.74
  -2  11  -6   17.46    6.87
   2  11   6   10.59    6.66
   2 -11   6   19.56    6.37
  -2  11   7   35.70    4.93
  -2 -11   7   34.62    4.92
  -2  11  -7   38.52    7.18
   2  11   7   38.23    6.85
  -2  11  -7   35.63    6.65
  -2 -11  -7   30.93    7.04
   2 -11  -7   33.53    5.11
   2  11  -7   29.77    6.85
   2 -11   7   43.57    6.71
   2 -11   8   14.76    6.77
  -2 -11   8   -4.51    4.71
   2  11  -8   17.82    6.83
   2  11   8    3.27    6.92
  -2  11  -8    3.03    6.94
   2 -11  -8   -8.13    6.94
  -2  11   8    5.72    6.76
  -2  11  -8   -1.28    4.62
  -2  11   9    0.84    7.09
  -2 -11   9  -11.04    7.10
   2 -11   9    4.70    6.68
   2  11   9    0.75    7.01
   2 -11  -9    2.56    7.06
   2  11  -9   -1.57    4.54
  -2  11  -9    0.83    4.94
   2  11   9   12.18    8.88
  -2  11  -9    1.11    5.14
  -2  11  10   32.63    7.23
   2 -11  10   26.12    5.04
   2  11 -10   -3.74    6.64
  -2 -11  10   30.26    5.03
   2  11  10   27.33    7.76
   2  11  10   26.30    9.12
  -2  11 -10   32.60    4.99
  -2  11 -10   26.02    7.49
  -2  11  10   25.90    7.36
   2  11 -11    0.95    6.91
   2 -11  11   19.89    7.35
   2  11  11   11.73    9.52
  -2  11  11    7.28    7.50
   2  11  11    7.99    7.64
  -2 -11  11   13.92    7.54
  -2  11 -11   13.33    7.49
  -2  11  11   10.33    7.42
   2  11 -12    1.33    5.20
  -2  11  12    6.05    7.77
  -2 -11  12   10.88    7.67
   2 -11  12    5.58    5.37
   2  11  12    0.94    8.21
   2  11  12    1.95   11.00
  -2  11 -12   -3.25    5.38
   2  11  12    0.69   11.46
  -2  11  12   -4.30    7.83
   2 -11  13    8.65    5.79
  -2  11  13    3.62    8.27
  -2 -11  13   12.91    8.06
   2  11  13   15.22    8.32
  -2  11 -13   -0.58    5.82
   2  11 -13    2.60    7.75
  -2  11  13   16.00    8.07
   2  12   0   12.88    4.93
   2 -12   0    9.76    6.44
  -2 -12   0    9.72    4.71
  -2  12   0   13.66    6.66
   2 -12  -1   21.43    4.71
   2 -12   1   19.25    4.57
  -2  12   1   25.86    4.78
  -2 -12  -1   15.95    4.76
   2  12  -1   23.08    6.88
  -2 -12   1   21.45    6.58
   2  12   1   18.24    4.99
  -2  12  -1   26.74    4.69
  -2  12   2   64.55    7.01
  -2 -12   2   50.53    5.04
   2 -12   2   52.97    4.92
   2  12  -2   49.87    7.28
   2 -12  -2   58.72    6.75
   2  12  -2   65.01    7.07
   2  12   2   51.81    5.13
  -2  12  -2   53.95    4.97
  -2 -12  -2   58.21    6.77
  -2 -12  -3    1.96    6.55
   2  12  -3    1.64    8.18
  -2  12  -3    5.00    6.75
  -2 -12   3   -2.38    4.52
   2 -12   3   -2.89    4.59
   2 -12  -3   -1.88    4.70
   2  12   3   -3.31    6.70
   2  12  -3    1.71    6.79
  -2  12  -3   -2.92    6.56
  -2  12   3    7.12    4.85
   2  12   4    2.23    6.81
  -2 -12  -4    3.56    4.68
  -2 -12   4    0.15    4.94
   2  12  -4    6.77    4.89
  -2  12   4   12.45    6.74
   2 -12  -4   -2.49    4.86
   2 -12   4    6.40    4.75
  -2  12  -4    4.73    4.80
  -2  12  -4   -0.83    4.88
  -2  12  -5   64.75    7.35
  -2  12  -5   63.56    5.10
   2  12  -5   58.29    5.23
  -2 -12   5   50.31    6.98
  -2  12   5   58.51    5.33
   2  12   5   56.91    7.14
   2 -12  -5   58.22    7.03
  -2 -12  -5   65.88    6.99
   2 -12   5   68.72    6.89
  -2 -12   6   -6.08    7.01
  -2 -12  -6    3.72    6.90
   2  12  -6    7.58    6.98
  -2  12  -6    5.79    6.48
   2  12   6    2.04    4.92
  -2  12  -6    3.47    6.83
   2 -12  -6    6.95    4.83
  -2  12   6   -0.78    7.07
   2 -12   6    6.29    4.86
   2  12  -7    4.32    6.34
  -2 -12   7    8.78    6.97
   2 -12  -7    3.01    7.24
  -2  12   7    4.53    7.06
   2 -12   7    4.76    4.85
  -2 -12  -7    8.50    7.21
   2  12   7    7.58    7.06
  -2  12  -7   -7.00    4.58
  -2  12  -7   12.52    7.11
   2 -12  -8    6.56    7.22
  -2 -12   8    9.60    7.13
  -2  12   8    7.83    7.11
  -2  12  -8   -4.94    7.32
   2  12   8    4.43    7.40
   2  12  -8    2.30    4.67
  -2  12  -8   -0.24    4.69
   2 -12   8    4.91    5.21
  -2 -12  -8    1.86    7.26
  -2  12   9   18.00    7.58
   2  12   9   16.84    9.49
  -2  12  -9   21.00    7.53
  -2  12  -9    4.57    6.41
   2 -12  -9   16.56    7.54
   2  12  -9   -1.59    4.80
   2  12   9   16.41    7.57
  -2 -12   9    9.37    5.26
   2 -12   9   22.32    7.51
   2  12  10    3.77    9.67
  -2 -12  10    2.67    5.40
  -2  12  10   -0.38    7.61
   2 -12  10    1.29    7.38
   2  12  10    1.67    9.53
  -2  12  10    3.26    7.66
  -2  12 -10   -0.69    4.85
  -2  12 -10    4.02    7.77
   2  12 -10    3.96    7.12
   2 -12  11    6.72    5.51
  -2  12  11    3.36    7.95
  -2 -12  11    2.43    5.53
  -2  12  11    6.28    5.66
   2  12  11    1.28   10.19
   2  12  11   -2.64    5.87
   2  12  11    3.04   11.31
   2  12 -11    4.89    5.31
  -2  12 -11   -4.31    5.26
   2 -12  12   -1.30    5.91
  -2  12  12   10.64    5.88
  -2  12  12   10.41    5.96
   2  12  12    7.81    6.05
  -2 -12  12    8.13    8.12
   2  12  12    5.82   14.84
  -2  12 -12    1.41    8.18
   2  12  12    6.75   16.44
   2  12 -12   -3.12    5.54
  -2 -13   0   22.38    4.96
  -2  13   0   16.70    7.02
   2 -13   0   18.13    6.80
   2  13   0   11.32    7.14
  -2  13   1   51.08    5.22
   2 -13   1   51.72    4.93
   2  13  -1   47.89    7.21
   2 -13  -1   45.18    5.03
  -2  13  -1   49.40    5.20
  -2 -13   1   48.89    7.09
   2  13   1   46.48    7.11
  -2 -13  -1   44.29    5.03
   2  13  -2   18.89    8.77
   2 -13  -2   29.82    6.87
  -2 -13  -2   21.47    6.91
   2 -13   2   26.49    4.88
   2  13   2   19.13    7.18
   2  13  -2   25.42    7.21
  -2 -13   2   21.57    4.92
  -2  13  -2   26.79    6.87
  -2  13   2   22.33    7.00
   2  13  -3  171.54    7.83
  -2 -13  -3  163.62    5.93
   2 -13   3  176.38    7.56
  -2 -13   3  171.70    5.83
  -2  13  -3  171.58    7.97
  -2  13   3  174.24    7.81
   2  13  -3  156.87   12.66
  -2  13  -3   -2.57    4.57
   2  13   3  149.91    5.97
   2 -13  -3  164.98    7.62
  -2  13   4   -1.19    5.16
   2 -13   4    0.80    4.92
  -2  13  -4   -2.64    7.28
   2  13  -4    9.93    6.99
   2 -13  -4    0.57    7.21
  -2  13  -4    1.11    6.20
  -2 -13   4    2.89    7.01
  -2 -13  -4    3.03    6.99
   2  13   4    4.95    7.14
   2  13   5    2.83    7.29
   2  13  -5   -1.68    6.71
  -2  13   5    6.45    5.12
  -2 -13   5   -1.40    4.94
   2 -13  -5    1.44    5.22
  -2  13  -5   -0.47    5.24
  -2  13  -5    4.79    4.55
   2 -13   5   -0.37    4.96
  -2 -13  -5    4.33    7.05
  -2 -13  -6   -1.10    7.33
   2 -13  -6    5.76    5.21
  -2 -13   6   -1.35    5.32
  -2  13   6    8.40    5.27
   2  13  -6    3.24    4.87
  -2  13  -6    4.95    7.43
  -2  13  -6   -2.91    6.61
   2 -13   6    9.65    5.15
   2  13   6    4.69    7.46
   2  13  -7   -2.25    4.86
  -2 -13   7    2.60    5.32
  -2  13   7    4.95    7.42
   2 -13  -7    3.76    7.48
  -2 -13  -7   -1.71    7.65
  -2  13  -7    4.45    7.68
  -2  13  -7   -1.81    4.76
   2  13   7    2.92    7.58
   2 -13   7    7.51    5.13
  -2 -13   8    2.56    5.44
   2 -13  -8    6.45    7.62
   2  13   8    6.33    7.72
  -2 -13  -8   -3.08    7.77
   2  13  -8   -0.14    5.16
  -2  13  -8   -2.29    7.05
  -2  13   8   -3.35    5.51
   2 -13   8   -2.83    5.45
  -2  13  -8   -2.07    7.76
  -2  13   9   83.28    6.29
   2  13   9   88.00    9.17
  -2 -13   9   92.17    6.08
   2  13  -9    0.64    7.56
   2 -13  -9   89.88    8.32
  -2  13  -9   78.03    8.57
   2  13   9   80.57    8.94
   2 -13   9   80.63    5.75
  -2  13  -9    1.12    5.16
   2  13 -10    3.27    7.53
   2  13  10   -0.23   10.58
   2 -13  10    6.12    8.16
  -2  13  10    2.75    8.23
  -2  13  10   -4.55    5.88
  -2 -13  10    7.50    7.95
  -2  13 -10    1.53    5.86
   2  13  10   -1.37   10.31
  -2  13 -10    2.62    5.44
  -2 -14   0   16.61    5.21
   2 -14   0   16.11    5.15
  -2  14   0   10.92    7.50
   2  14   0   21.75    7.49
  -2 -14  -1   11.16    5.10
   2  14  -1   15.24    9.39
  -2  14   1   15.92    5.31
   2 -14   1   19.57    5.31
  -2 -14   1   15.33    7.43
   2 -14  -1   21.60    5.10
  -2  14  -1    3.28    4.93
   2  14   1   17.01    5.35
   2  14  -1   11.13    7.59
  -2 -14  -2   19.70    5.30
   2  14  -2   19.96    9.37
  -2  14  -2   16.77    7.65
  -2  14   2   27.70    5.27
   2  14  -2   19.74    7.63
  -2  14  -2    1.66    4.79
  -2 -14   2   13.54    7.31
   2  14   2   14.59    7.28
   2 -14   2   14.72    5.21
   2 -14  -2   19.40    5.09
   2  14  -3    4.48    7.72
  -2 -14  -3    7.01    7.41
  -2  14   3    0.72    5.46
  -2  14  -3    6.17    7.62
  -2 -14   3   -0.61    7.29
   2 -14   3    1.73    5.21
  -2  14  -3    3.15    7.11
   2  14   3    3.43    7.51
   2 -14  -3    1.96    7.41
  -2  14  -4    3.67    5.01
  -2 -14  -4    2.19    7.53
   2  14   4    3.56    5.37
   2  14  -4   -4.21    7.27
   2 -14  -4    6.70    7.62
  -2 -14   4    2.67    5.28
   2 -14   4    4.68    7.56
  -2  14   4    5.00    7.73
  -2  14  -4    1.57    5.62
  -2 -14  -5    4.85    7.54
   2 -14   5    7.93    5.34
   2 -14  -5    5.96    7.62
  -2  14  -5    1.45    5.10
  -2  14  -5    9.05    7.72
  -2  14   5   -1.26    7.72
   2  14  -5    0.73    7.29
  -2 -14   5    1.21    7.55
   2  14   5    3.83    7.68
   2 -14   6   -0.10    5.62
  -2 -14   6    4.06    5.44
   2  14   6   -1.24    7.96
  -2 -14  -6   -0.42    7.87
  -2  14  -6    7.41    7.38
  -2  14   6    8.48    7.77
   2  14  -6    1.76    7.57
  -2  14  -6    3.23    7.95
   2 -14  -6    6.29    7.91
  -2 -14   7   -1.52    5.64
   2  14  -7    1.38    5.44
   2 -14   7   16.62    7.75
  -2  14  -7    2.01    5.10
   2  14   7    4.93    8.19
  -2 -14  -7    5.62    8.12
   2 -14  -7    3.85    5.59
  -2  14   7   -0.56    5.55
  -2  14  -7    3.45    8.18
  -2  14  -8    1.19    7.70
  -2 -14   8   11.83    5.78
  -2  14   8   12.26    5.89
   2  14   8    9.35    8.68
   2 -14  -8    8.51    8.15
  -2  14  -8   11.96    8.40
  -2 -14  -8   10.03    8.54
   2 -14   8    5.47    5.79
   2  14  -8    3.75    5.73
  -2  15   0    1.55    7.77
  -2 -15   0   -1.34    5.55
   2 -15   0    5.35    7.92
   2  15   0    6.18    5.59
   2  15  -1   20.19    5.92
  -2 -15   1   22.91    5.62
  -2 -15  -1   16.48    5.62
   2  15  -1   17.52    8.20
   2  15   1    1.02    8.09
   2 -15   1   20.51    5.60
  -2  15  -1   -2.47    7.55
  -2  15   1   16.01    5.73
   2 -15  -1   20.46    7.82
   2  15  -1   17.17   10.63
  -2 -15  -2    1.29    5.77
  -2  15   2    7.66    5.66
   2  15   2    1.49    5.91
   2 -15   2    2.47    7.89
  -2  15  -2    1.28    5.43
  -2  15  -2    1.18    8.34
   2  15  -2    2.73   15.70
   2  15  -2   -2.77    8.24
  -2 -15   2    6.02    7.94
   2 -15  -2   -1.21    5.73
   2  15  -3    7.73    8.38
   2  15   3    3.93    8.33
   2 -15   3   12.34    7.99
  -2  15  -3    3.10    5.46
  -2 -15   3   14.31    5.69
   2 -15  -3    6.57    8.18
  -2  15  -3    4.85    8.36
  -2  15   3   13.16    5.79
  -2 -15  -3    7.06    8.24
   2 -15   4    6.23    5.79
  -2  15  -4   -4.20    5.58
  -2 -15   4    5.81    5.73
  -2  15  -4    2.22    8.58
   2  15   4    2.54    8.36
  -2 -15  -4    5.33    5.67
  -2  15   4    2.82    6.02
   2  15  -4   -2.95    7.97
   2 -15  -4    4.11    8.28
   3   0   0    1.35    6.62
  -3   0   0    2.69    9.16
  -3   0  -1    1.24    6.12
  -3   0   1    4.76    9.11
  -3   0  -1    0.97    6.43
   3   0   1    0.34    8.76
  -3   0  -2   50.01    8.80
  -3   0   2   49.26    5.96
   3   0   2   51.47    6.25
  -3   0   2   50.09    5.98
   3   0   2   48.36    5.85
  -3   0  -2   50.72    5.86
  -3   0  -3   -0.52    5.46
   3   0   3   -2.96    6.44
  -3   0  -3    0.27    6.32
   3   0   3    8.47    7.61
  -3   0   3    3.19    7.17
   3   0  -3    1.36    5.03
   3   0   4   51.63    5.36
   3   0   4   47.50    5.53
   3   0  -4   55.22    5.32
  -3   0  -4   52.02    7.33
  -3   0  -4   53.23    5.57
  -3   0   4   54.79    5.20
   3   0   5   -6.37    8.35
  -3   0  -5    2.84    5.46
  -3   0   5   -2.79    7.58
   3   0  -5    5.13    5.46
  -3   0  -5    2.84    6.16
   3   0   5   -0.14    5.26
  -3   0  -6   42.63    9.25
   3   0  -6   51.62    7.88
   3   0   6   34.35    8.80
   3   0   6   37.64    6.09
  -3   0   6   32.84    5.60
  -3   0  -6   36.79    6.36
   3   0  -7   -0.68    5.26
  -3   0  -7    2.18    5.16
  -3   0  -7    2.61    6.07
  -3   0   7   -9.62    7.36
   3   0   7    5.82    7.31
   3   0   7    8.56    8.16
  -3   0   8    0.42    4.46
   3   0  -8    7.16    4.44
   3   0   8    3.28    6.52
   3   0   8   -2.45    4.90
  -3   0  -8    2.97    6.62
  -3   0  -9   -0.33    4.30
  -3   0   9    4.24    4.33
   3   0   9    4.59    4.43
   3   0  -9    2.67    4.29
   3   0   9    0.57    5.95
  -3   0  10   28.65    4.81
  -3   0 -10   31.55    4.81
   3   0  10   34.93    4.55
   3   0  10   24.30    6.58
   3   0 -10   35.20    4.64
  -3   0 -11    4.10    6.52
   3   0  11   -2.97    4.62
   3   0 -11    2.11    6.53
  -3   0  11  -12.93    6.58
   3   0  11    6.32    4.62
   3   0  12  119.32    5.47
  -3   0 -12  115.81    5.54
   3   0 -12  123.28    5.14
   3   0  12  112.14    5.13
  -3   0  12  109.28    7.02
   3   0  13    0.15    6.65
   3   0 -13   -0.18    4.54
  -3   0 -13   -2.06    4.73
   3   0  13  -10.87    6.51
  -3   0  13    3.74    4.45
  -3   0  14  165.40    5.42
  -3   0 -14  161.48    5.76
  -3   0  14  143.51    5.66
   3   0  14  157.84    5.43
   3   0  14  166.94    5.76
   3   0 -14  176.96    7.10
   3   0 -15    6.64    6.59
  -3   0 -15    1.48    4.62
  -3   0  15   -3.26    6.82
   3   0  15    4.48    6.67
  -3   0  15    3.31    6.84
   3   0  15   13.74    6.85
  -3   0  16    4.02    4.90
   3   0 -16    3.22    4.83
  -3   0 -16    8.10    5.10
   3   0  16   13.95    5.00
   3   0  16    4.56    6.86
  -3   0  16    5.61    5.04
   3   0  17   -5.04    7.23
   3   0 -17    4.00    5.22
  -3   0  17   -2.68    5.29
  -3   0  17    3.40    7.40
  -3   0 -17   -1.28    5.08
   3   0  17   -4.68    5.23
   3   0  18   36.85    7.79
  -3   0  18   33.76    7.88
   3   0  18   40.87    7.78
  -3   0 -18   36.63    5.73
  -3   0  18   39.90    5.73
  -3   0 -19    7.11    8.02
  -3   0  19   -7.71    8.17
   3   0  19   -5.49    8.15
   3   0  19    9.96    8.15
  -3   0  19   -7.00    5.87
  -3  -1   0   -0.34    6.17
  -3  -1   0    1.63    5.89
   3  -1   0   -0.07    5.80
  -3   1   0    0.95    5.76
  -3  -1   0    1.79    6.10
   3  -1   1 1292.97   14.93
   3   1  -1 1321.90   15.47
  -3  -1  -1 1337.27   16.44
  -3   1   1 1356.08   13.51
   3   1   1 1323.96   16.47
  -3  -1  -1 1362.21   18.90
  -3   1  -1 1342.86   15.19
   3  -1  -1 1291.84   13.28
  -3  -1   1 1274.62   14.19
  -3  -1  -2    2.64    6.88
   3   1  -2    2.23    5.49
  -3  -1   2   -1.46    7.71
   3  -1   2    2.43    5.30
   3   1   2    4.50    5.81
   3  -1   2    4.49    5.36
   3   1   2    3.08    7.10
   3  -1  -2   -1.06    5.34
  -3   1   2    6.94    7.36
  -3  -1  -2    7.83    5.91
  -3   1  -2    1.31    5.43
  -3   1  -2    2.47    7.42
  -3  -1   3  101.52    7.63
   3  -1   3   99.70    5.93
  -3   1  -3  101.26    5.73
  -3   1   3   95.28    5.69
   3   1   3   98.78    9.31
  -3  -1  -3   99.05    8.15
   3   1   3   99.18    8.15
  -3  -1  -3  103.55    6.05
  -3   1   3  102.21    5.76
  -3   1  -3  104.04    6.06
   3  -1   3  100.41    5.95
   3   1  -3  105.10    7.60
  -3  -1   4   13.82    5.13
   3  -1   4   15.67    4.89
  -3   1   4   13.41    5.25
  -3   1  -4   12.95    5.12
   3   1   4   14.17    7.87
   3  -1   4   21.13    7.52
  -3   1   4   18.49    7.25
  -3  -1  -4   15.43    7.20
  -3   1  -4   14.28    5.42
   3   1  -4   12.44    7.13
   3   1   4   16.65    6.85
  -3  -1  -4   15.67    5.60
   3   1  -5   11.26    5.82
  -3  -1   5   12.00    5.78
   3  -1   5   15.38    7.93
  -3   1   5   12.32    7.99
   3  -1   5   18.90    8.28
  -3   1   5   14.12    5.47
  -3   1  -5   18.73    8.66
  -3  -1  -5   13.24    8.11
  -3  -1  -5    9.84    6.28
   3   1   5   13.25    7.79
   3   1   5   15.58    8.62
  -3   1  -5   12.59    8.26
   3  -1   6    7.97    8.02
   3   1  -6   15.74    7.91
  -3   1  -6    8.48    8.78
  -3  -1   6    4.74    5.65
   3   1   6   23.04    8.84
  -3   1   6   -0.55    7.65
   3  -1   6    6.55    5.97
  -3   1  -6    6.65    6.06
  -3  -1  -6    6.08    8.55
   3   1   6    8.57    8.13
  -3  -1  -7    5.54    7.42
   3  -1   7    7.36    5.47
   3   1  -7    6.83    5.30
   3  -1   7    6.00    5.04
  -3   1  -7    5.67    8.12
   3   1   7   -3.77    5.22
  -3  -1   7    6.03    7.53
  -3   1   7    1.59    6.73
  -3   1  -7    6.14    6.96
   3   1   7    4.32    7.26
  -3  -1  -8    3.52    6.61
  -3  -1   8    5.47    4.64
   3   1  -8   -6.60    4.45
  -3   1  -8    4.43    6.97
   3   1   8    2.59    6.45
  -3   1   8   -0.68    6.47
   3  -1  -8   -0.68    4.41
   3   1   8    2.25    4.98
   3  -1   8    7.43    4.73
   3  -1   8    0.96    6.56
  -3   1  -8    1.67    6.44
  -3   1   9   61.66    4.68
   3   1   9   61.70    4.81
   3   1  -9   58.34    6.23
   3  -1  -9   63.96    6.40
  -3  -1  -9   62.16    6.89
   3  -1   9   56.97    6.60
  -3  -1   9   63.53    4.75
   3   1   9   56.72    4.77
  -3   1  -9   57.58    4.75
   3  -1   9   55.19    4.66
  -3  -1 -10  163.52    7.38
  -3  -1  10  169.98    6.74
   3  -1  10  166.27    5.38
   3   1  10  160.99    5.45
   3   1  10  170.98    7.51
   3  -1 -10  175.28    6.98
  -3   1 -10  164.87    5.60
   3   1 -10  169.68    5.18
   3  -1  10  164.84    5.33
  -3   1  10  162.60    5.34
  -3  -1 -11  453.84    8.85
   3   1 -11  441.00    6.57
   3  -1 -11  452.53    6.68
   3  -1  11  472.78    8.15
  -3  -1  11  439.72    6.72
   3   1  11  452.37    8.85
   3   1  11  438.43    6.56
   3  -1  11  468.36    8.42
  -3   1  11  455.19    8.34
  -3   1 -11  443.51    7.12
   3  -1  12   93.99    5.20
   3   1 -12   99.97    6.64
  -3   1 -12   86.66    7.13
  -3   1  12   85.94    6.97
   3   1  12  100.21    7.10
   3   1  12  102.94    7.14
   3  -1  12   93.07    7.10
  -3  -1  12   91.68    6.68
  -3  -1 -12   95.52    7.16
   3  -1 -12   91.10    5.10
   3   1  13   23.17    4.80
  -3  -1 -13   20.83    6.59
   3   1 -13   17.65    6.76
  -3  -1  13   22.37    4.94
  -3   1  13   18.50    6.65
   3   1  13   18.28    6.64
   3  -1  13   24.71    4.83
  -3   1 -13   25.61    6.71
  -3  -1  13   20.27    4.88
   3  -1  13   22.29    6.69
  -3  -1  14   69.41    7.17
  -3  -1 -14   71.46    5.17
   3   1 -14   70.86    4.91
   3  -1  14   74.49    5.13
   3   1  14   68.79    7.11
   3   1  14   69.23    4.90
   3  -1  14   74.68    5.21
  -3   1  14   72.47    6.86
  -3  -1  14   72.74    6.75
  -3   1 -14   76.04    5.27
  -3   1 -15    2.78    4.86
   3   1  15    0.41    6.92
  -3  -1  15    9.26    4.74
   3  -1  15   -5.51    4.92
   3  -1  15    1.18    6.66
   3   1  15    1.64    6.67
  -3  -1 -15   -3.55    6.64
   3   1 -15   -2.77    4.56
  -3   1  15    1.34    4.76
  -3  -1  15    8.95    4.79
   3   1  16   13.58    7.18
  -3  -1  16    9.66    4.98
   3  -1  16   22.45    6.77
   3  -1  16   -1.23    5.19
  -3   1  16    8.12    5.10
  -3  -1 -16    8.92    6.96
   3   1  16   12.60    5.03
  -3  -1  16   18.56    7.13
   3   1 -16   11.20    4.83
  -3   1  16   12.86    5.16
  -3   1 -16   15.06    6.98
   3   1  17    0.48    7.22
   3  -1  17    2.07    5.12
   3   1 -17    6.42    7.33
  -3  -1  17    6.23    5.24
   3   1  17    2.54    5.29
  -3  -1  17    1.50    5.14
   3  -1  17    2.54    5.14
  -3   1  17    6.80    7.49
  -3  -1 -17    8.93    7.19
  -3   1 -17    1.32    7.29
  -3   1  17   -1.39    5.17
  -3   1  17    1.44    7.10
  -3   1 -18    3.77    7.64
  -3   1  18    0.50    5.50
  -3  -1 -18    2.97    5.56
  -3  -1  18   -5.82    7.91
   3  -1  18    4.05    5.42
   3   1  18    6.42    7.48
  -3   1  18    3.83    5.53
   3   1 -18    5.37    7.73
   3   1  18   -0.30    5.49
  -3  -1  18    3.53    5.43
   3  -1  18    2.24    7.94
  -3   1  18    6.51    5.36
  -3  -1  19   14.66    5.92
   3   1 -19   12.33    8.11
  -3   1 -19   12.31    5.98
  -3  -1 -19   12.85    5.99
   3   1  19   15.18    6.05
  -3   1  19   10.96    5.93
  -3  -1  19   11.08    8.12
   3  -1  19   13.20    5.81
  -3   1  19   12.43    5.71
   3   1  19   -8.49    8.06
   3  -1  19   15.00    5.83
  -3   1  19    7.70    8.31
   3  -2   0   -0.15    5.02
  -3  -2   0    1.35    5.25
   3   2   0   -0.54    7.21
  -3   2   0    0.34    4.81
   3   2   0   -2.06    4.79
  -3  -2   0    1.93    6.90
   3   2   1    6.69    5.10
   3  -2  -1    3.58    5.10
  -3   2   1    4.72    7.01
  -3  -2   1    7.98    7.11
  -3  -2   1    8.58    5.19
   3  -2   1    9.69    7.07
   3   2  -1    7.42    7.11
  -3   2  -1    4.44    5.02
  -3  -2  -1    4.01    7.18
   3   2   1    5.60    6.79
  -3  -2  -1    2.52    6.91
   3  -2   2   53.42    5.30
  -3   2  -2   50.88    5.67
   3   2  -2   52.41    5.64
  -3  -2   2   54.46    5.69
  -3  -2  -2   52.71    8.00
   3   2   2   51.57    5.98
  -3   2   2   56.85    5.35
   3  -2  -2   56.12    7.41
  -3   2  -2   56.14    5.27
  -3  -2  -2   50.47    5.92
  -3  -2  -2   54.49    9.44
   3   2  -3  867.00   10.01
  -3   2  -3  910.48   11.31
   3   2   3  876.73   11.82
  -3   2  -3  903.79   10.24
  -3   2   3  933.69   11.21
  -3  -2  -3  877.56   11.89
   3  -2   3  901.81   11.14
  -3  -2   3  862.36    9.99
   3  -2  -3  881.81   10.01
  -3   2  -4    6.40    5.35
   3  -2   4    8.67    7.72
   3   2   4   10.52    8.12
   3  -2   4    9.06    5.17
  -3  -2   4    3.19    5.54
   3   2  -4    1.15    5.47
  -3   2   4    9.12    7.51
  -3   2  -4    1.61    5.61
   3   2   5    4.45    9.72
  -3  -2  -5    6.73    8.06
   3  -2   5   -3.08    7.75
  -3   2  -5    6.77    7.99
  -3   2   5    7.56    8.09
  -3  -2   5   10.84    5.79
   3   2   5    5.75    8.79
  -3   2  -5    6.54    8.86
   3  -2   5   11.35    5.79
   3   2  -5    9.56    5.95
  -3   2   5    3.95    5.55
  -3   2  -6   29.73    5.44
   3  -2   6   24.29    7.35
  -3   2   6   30.31    5.28
   3   2   6   29.39    9.66
   3   2   6   33.97    6.19
   3  -2   6   35.45    5.51
   3   2  -6   30.14    8.11
  -3  -2  -6   29.00    7.80
  -3   2   6   32.19    7.40
  -3   2  -6   31.33    8.30
  -3  -2   6   30.61    5.74
   3   2   7  155.24    8.38
   3   2  -7  153.16    5.65
  -3  -2  -7  156.19    8.23
  -3   2  -7  158.97    7.84
  -3   2  -7  153.70    7.65
   3  -2   7  165.81    7.26
  -3   2   7  149.50    5.58
   3  -2   7  169.07    5.68
  -3  -2   7  155.23    7.65
   3   2   7  158.93    6.04
  -3   2   7  174.59    7.18
  -3   2   8   -0.43    4.25
   3  -2   8    0.33    4.53
  -3   2  -8    3.73    4.58
  -3  -2  -8   -0.05    6.10
  -3  -2   8    3.54    6.32
   3   2   8    0.07    6.27
  -3   2  -8   -0.28    6.69
   3  -2   8    2.68    4.39
   3   2   8   -0.29    4.79
   3   2  -8    0.98    4.38
  -3   2   8    3.39    6.06
   3   2   9  224.62    5.66
   3   2  -9  229.18    7.02
   3  -2   9  214.53    5.56
  -3   2  -9  223.75    7.37
   3  -2   9  227.70    5.77
  -3   2   9  223.91    5.75
  -3  -2   9  220.71    5.54
  -3  -2  -9  218.55    7.95
   3   2   9  219.15    6.59
  -3   2  -9  226.73    7.46
  -3   2   9  229.38    5.51
   3   2 -10   19.01    6.18
  -3   2  10   12.98    6.39
  -3  -2 -10    9.19    4.46
   3   2  10   13.11    6.29
   3   2  10    7.84    6.51
   3  -2  10   17.59    6.37
  -3   2  10   18.31    6.45
   3  -2  10    5.49    4.44
  -3  -2  10   11.83    4.33
  -3   2 -10   19.10    6.56
   3  -2  11   21.45    4.69
  -3  -2 -11   18.63    6.42
  -3  -2  11   13.25    4.89
  -3   2  11   12.84    4.55
  -3  -2  11   27.96    4.60
   3   2  11   14.00    4.69
   3   2 -11    6.52    6.34
   3  -2  11   13.00    4.78
  -3   2 -11   16.30    6.70
   3   2  11   11.25    4.64
  -3   2  11   12.07    6.57
  -3  -2  12  231.38    7.61
  -3   2  12  231.71    7.47
   3  -2  12  231.39    5.87
  -3  -2 -12  234.12    7.98
   3   2  12  236.60    8.09
   3  -2  12  226.25    5.75
   3   2 -12  235.03    7.33
  -3  -2  12  240.37    7.36
  -3   2 -12  231.87    5.91
  -3   2  12  239.28    7.47
   3   2  12  227.59    7.35
   3   2  13    2.11    4.54
   3   2 -13    9.50    6.69
  -3  -2 -13   -0.61    6.55
  -3   2 -13   -3.52    6.73
   3  -2  13    5.34    4.57
  -3   2  13    1.62    6.66
  -3   2  13    3.10    4.44
   3  -2  13    0.94    4.76
   3   2  13    4.19    4.66
  -3  -2  13    4.64    4.84
  -3  -2  13   -3.60    6.74
  -3   2 -14   22.96    6.97
   3  -2  14   17.59    6.74
   3  -2  14   20.10    4.98
   3   2  14   20.20    4.91
  -3  -2 -14   21.31    6.90
  -3   2  14   20.88    4.93
  -3  -2  14   21.69    6.98
  -3  -2  14   22.73    4.80
   3   2 -14   33.34    6.66
   3   2  14   30.86    4.82
  -3   2  14   17.31    4.77
  -3   2 -15    2.23    4.87
  -3  -2 -15    0.30    6.58
  -3   2  15    5.46    5.01
   3   2 -15    6.83    6.60
  -3  -2  15   -1.11    4.94
   3   2  15    5.40    6.75
   3  -2  15    4.79    4.77
   3  -2  15    2.16    4.72
   3   2  15   -2.47    4.67
  -3   2  15   14.20    6.87
  -3  -2  15   -2.69    4.63
   3   2 -16    1.78    6.98
  -3   2 -16    5.35    5.04
  -3   2  16    5.92    4.78
  -3  -2  16   -4.75    7.09
   3   2  16    4.67    5.11
   3   2  16    2.15    7.12
   3  -2  16    5.47    6.94
  -3   2  16   -0.77    4.94
  -3  -2 -16   -3.04    5.01
  -3  -2  16   11.68    6.93
   3  -2  16    5.89    7.11
  -3  -2  17    5.58    7.49
  -3   2 -17   -1.99    5.23
   3  -2  17   -0.10    5.12
   3   2 -17   -1.54    5.11
  -3   2  17    8.52    5.29
   3   2  17    1.19    7.40
  -3   2  17    9.38    5.23
  -3   2  17   -1.65    5.10
  -3  -2  17   -3.99    7.32
   3   2  17   -9.15    7.57
   3  -2  17   10.07    5.28
  -3   2  18   41.57    8.03
  -3  -2  18   37.01    5.57
   3   2 -18   33.49    5.71
   3   2  18   31.83    5.66
   3   2  18   50.11    5.68
   3  -2  18   42.03    5.60
  -3  -2  18   35.83    5.75
   3  -2  18   41.11    5.74
   3   2  18   32.91    7.98
  -3   2  18   30.70    7.87
  -3   2  18   37.51    5.48
  -3   2 -18   27.00    5.51
  -3  -2  19   -0.60    8.40
   3  -2  19    2.82    5.70
  -3   2 -19    0.79    5.80
  -3  -2  19   15.29    8.16
   3  -2  19   -6.03    8.42
   3   2  19    3.18    8.35
  -3   2  19   -2.99    8.24
  -3   2  19   -4.30    5.94
   3   2  19   10.75    5.86
   3   2  19   -4.53    8.42
  -3   2  19    3.97    6.02
   3   2 -19    4.72    5.80
   3  -3   0   -1.48    4.73
  -3   3   0    2.81    4.68
   3   3   0    3.53    6.76
  -3  -3   0   -2.82    6.94
   3   3   0   -0.69    7.02
   3  -3   1  610.93    8.20
  -3   3  -1  611.30    8.36
  -3  -3  -1  603.26   12.55
  -3   3   1  620.71    8.38
   3   3  -1  600.18    9.48
   3   3   1  601.52   11.73
   3  -3  -1  612.18    8.37
  -3  -3   1  591.97   17.66
  -3  -3   1  606.46    9.53
   3   3   1  606.90   12.61
  -3  -3  -2 1038.04   19.90
  -3   3  -2 1054.60   11.30
  -3   3   2 1046.41   11.42
   3   3   2 1024.77   19.74
   3   3  -2 1003.01   10.96
   3  -3  -2  993.85   10.08
   3   3   2  993.94   11.80
   3  -3   2 1017.90    9.99
  -3  -3   2  976.24   10.91
   3   3  -3  516.20    9.93
  -3   3  -3  504.34    8.25
   3   3   3  483.32    8.86
   3  -3   3  496.24    7.80
  -3   3  -3  532.72    9.84
  -3  -3   3  503.55   10.12
  -3   3   3  507.00    8.05
   3  -3  -3  499.59    8.10
   3  -3  -4  898.39   11.32
   3   3  -4  900.29    9.73
  -3   3   4  905.61    9.75
  -3   3  -4  884.01   11.66
  -3  -3   4  888.03   11.37
   3  -3   4  927.84   11.16
  -3   3  -4  927.88   11.07
   3   3   4  863.35   11.96
   3  -3   5  158.78    8.41
   3  -3   5  169.41    8.35
  -3   3   5  165.43    8.00
   3   3  -5  170.81    6.49
   3   3   5  167.73    6.62
  -3   3  -5  169.48    6.24
  -3  -3   5  163.35    6.54
  -3   3  -5  153.49    6.59
   3  -3   6  118.71    7.54
   3   3   6  118.23   11.85
   3   3   6  120.99   12.08
  -3   3   6  125.22    5.37
  -3   3  -6  125.78    7.41
  -3   3  -6  117.93    7.73
   3   3  -6  127.16    7.72
   3   3   6  129.57    5.87
   3  -3   6  126.31    5.45
  -3  -3   6  116.54    5.75
  -3   3   6  125.17    5.52
   3   3  -7   -5.62    6.51
   3   3   7   -3.14    4.93
  -3   3  -7    6.40    6.33
  -3   3   7   -4.51    4.50
  -3  -3   7    5.44    6.93
   3   3   7    2.77    7.80
  -3   3  -7    3.97    6.70
   3  -3   7    2.11    4.55
  -3  -3   7    2.63    4.70
  -3   3   7    1.65    4.55
   3  -3   7   -1.16    4.69
   3   3   7    0.63    6.42
   3  -3   8  720.10    7.78
  -3   3  -8  739.40    7.82
   3   3  -8  771.44    8.81
   3   3   8  731.83   12.91
   3   3   8  740.33    9.05
  -3  -3   8  699.59    9.01
  -3   3   8  747.42    9.18
  -3   3   8  745.86    7.99
   3  -3   8  742.20    7.84
  -3   3  -8  716.17    7.92
   3   3   8  726.40   13.01
  -3  -3   8  743.00    8.80
  -3   3   9   31.79    4.71
   3   3  -9   35.06    6.42
   3   3   9   36.93    6.81
   3  -3   9   40.91    4.67
   3  -3   9   29.72    4.98
  -3   3  -9   34.93    4.69
   3   3   9   39.38    6.71
  -3  -3   9   35.99    6.90
  -3   3   9   31.98    6.55
   3   3   9   45.88    4.89
  -3  -3   9   24.90    6.53
  -3   3  -9   39.01    4.96
  -3   3  10   31.88    6.54
  -3   3  10   37.60    6.41
   3   3  10   39.47    6.71
  -3  -3  10   32.77    7.11
   3   3  10   37.59    8.15
   3  -3  10   35.42    4.86
   3  -3  10   37.34    4.82
   3   3 -10   36.34    6.39
   3   3  10   36.69    6.74
  -3   3 -10   30.59    5.21
  -3  -3  10   39.09    6.42
  -3   3 -10   28.90    4.77
  -3  -3  11  295.92    8.19
   3   3 -11  313.99    7.37
   3   3  11  293.12    8.68
   3  -3  11  306.02    6.04
  -3   3  11  296.39    5.99
   3   3  11  302.06    8.79
   3   3  11  283.69    6.07
  -3  -3  11  308.41    5.73
  -3   3  11  297.23    6.21
   3  -3  11  307.66    7.76
  -3   3 -11  292.28    7.84
  -3   3  12   30.25    4.65
   3   3  12   32.95    6.95
   3   3 -12   33.41    6.52
   3  -3  12   21.91    4.75
  -3  -3  12   25.43    4.75
  -3   3 -12   37.53    6.85
   3   3  12   28.05    6.90
   3  -3  12   28.34    6.54
   3   3  12   22.42    4.74
  -3   3  12   25.30    4.77
  -3  -3  12   33.32    6.92
  -3   3  13    7.32    4.67
   3   3 -13    2.68    4.53
   3   3  13    7.03    6.64
   3  -3  13   15.51    6.26
   3  -3  13    6.89    4.66
  -3   3 -13   -2.48    4.69
  -3   3  13   -2.28    6.69
   3   3  13   18.77    6.50
   3   3  13    5.81    6.73
  -3  -3  13    7.71    4.58
  -3  -3  13    5.66    4.78
   3   3 -14   13.72    4.77
   3   3  14   19.49    6.79
  -3  -3  14   18.84    4.88
  -3   3  14   22.77    4.79
  -3  -3  14   19.33    4.80
   3  -3  14    9.33    4.93
   3  -3  14   22.07    4.69
   3   3  14   17.49    6.51
  -3   3  14   13.23    6.68
   3   3  14   18.91    4.73
  -3   3 -14   11.28    4.87
  -3  -3  15   14.41    7.00
  -3   3 -15   -4.23    4.84
  -3   3  15    0.41    6.75
   3  -3  15    0.24    4.65
   3   3  15   -1.15    6.97
   3   3  15    1.67    6.61
   3   3 -15  -11.56    4.86
  -3   3  15   -6.81    4.81
   3  -3  15   -1.06    4.99
  -3  -3  15    1.83    4.73
   3   3  15    1.20    4.83
   3   3  16    6.34    5.20
  -3  -3  16   16.99    7.28
  -3   3 -16   15.38    7.23
  -3   3  16   15.13    5.06
   3   3  16   15.52    7.24
   3  -3  16   13.51    7.30
   3   3  16   13.50    7.13
   3   3 -16   14.76    6.97
  -3   3  16   10.14    5.15
   3  -3  16    9.98    6.97
  -3  -3  16   19.59    7.08
  -3  -3  17    9.23    7.43
   3  -3  17   -1.41    5.13
  -3   3 -17    0.84    7.43
   3   3  17    0.09    7.52
  -3   3  17    2.93    7.30
   3   3  17   -0.40    7.40
  -3  -3  17   -4.08    7.35
   3   3 -17   -1.80    7.40
   3  -3  17   -0.24    5.38
  -3   3  17    0.22    7.50
   3   3  17   -1.65    5.28
  -3  -3  18   31.66    5.64
   3   3  18   22.08    8.04
   3  -3  18   27.55    5.46
  -3   3 -18   25.82    8.08
   3   3 -18   34.00    5.64
  -3  -3  18   28.78    5.65
  -3   3  18   30.55    5.62
   3   3  18   24.39    8.11
   3   3  18   24.51    5.70
  -3   3  18   35.03    8.31
   3  -3  18   28.17    5.73
  -3   3  18   24.63    7.91
  -3   3 -19    6.82    8.60
   3  -3  19    6.50    8.22
  -3   3  19   12.25    5.89
   3   3 -19    6.54    5.82
   3   3  19    3.55    6.09
  -3  -3  19    5.45    5.97
  -3  -3  19    2.80    6.05
   3  -4   0    3.97    7.27
  -3   4   0   -2.57    5.37
  -3  -4   0    1.39    5.54
   3   4   0    1.30    7.97
   3   4   0    1.76    7.86
   3   4   1    1.01    7.98
  -3   4  -1    0.59    5.45
  -3  -4  -1    2.70    5.75
   3  -4  -1    1.75    5.31
  -3   4   1    2.53    5.23
   3   4  -1    2.53   11.74
   3  -4   1    9.62    5.49
   3   4   1    5.71    8.37
  -3  -4   1    6.72    8.23
   3   4  -1    7.07    5.79
   3   4  -2  189.32    6.86
  -3   4  -2  204.51    6.82
  -3  -4  -2  203.40   10.12
   3   4   2  199.13   10.08
  -3  -4   2  190.63    9.06
   3  -4   2  191.16    8.69
  -3   4   2  205.16    8.39
   3   4   2  194.81   10.11
   3  -4  -2  213.82    8.45
  -3   4   3   27.34    5.59
   3   4  -3   22.46    6.08
  -3  -4  -3   24.89    9.74
   3   4   3   23.14    6.38
   3  -4  -3   22.90    5.75
  -3   4  -3   36.95    8.03
   3   4   3   24.26   10.09
  -3  -4   3   26.67    5.95
   3  -4   3   25.67    7.85
  -3   4  -3   29.95    5.55
   3   4   4   39.89    8.20
  -3  -4   4   26.95   12.76
   3   4  -4   31.73    5.44
   3  -4  -4   26.27    5.36
  -3  -4   4   28.31    7.78
   3  -4   4   19.56    5.54
  -3   4  -4   27.84    7.69
  -3   4  -4   28.14    5.65
  -3   4   4   32.11    7.18
   3   4  -5  145.30    6.16
  -3   4  -5  145.37    5.69
  -3   4  -5  141.09    5.79
   3  -4  -5  141.76    5.54
  -3  -4   5  150.13   10.65
  -3   4   5  150.11    5.42
  -3  -4   5  148.37    6.23
   3  -4   5  157.63    7.71
   3   4   5  152.33    7.90
   3  -4   6    6.45    6.31
   3  -4   6   14.15    6.52
   3   4   6    5.70    6.89
  -3   4  -6    3.75    6.61
  -3  -4   6   11.36    6.77
  -3   4  -6    7.63    6.45
   3   4  -6    8.54    6.81
  -3   4   6    8.59    6.32
  -3  -4   6    5.84    4.77
   3   4  -7   61.19    6.57
  -3   4  -7   63.17    4.75
   3  -4   7   56.04    4.85
   3   4   7   57.82   10.96
  -3   4   7   58.71    4.59
   3   4   7   60.17   10.59
   3  -4   7   55.87    4.67
  -3   4  -7   59.44    4.68
   3   4   7   49.82    4.97
  -3  -4   7   59.40    4.76
  -3  -4   7   61.28    7.21
  -3   4   7   61.84    4.61
   3   4  -8  198.47    6.85
  -3  -4   8  189.65    6.94
  -3   4   8  204.44    5.63
   3  -4   8  192.35    6.71
   3   4   8  186.03    7.27
   3   4   8  190.54   11.33
  -3   4  -8  198.84    6.89
  -3   4   8  196.17    7.21
  -3  -4   8  178.38    6.16
   3  -4   8  182.15    5.63
  -3   4  -8  191.78    5.79
   3   4   8  186.13   10.09
   3   4  -9   11.88    4.52
  -3   4   9    8.78    6.33
  -3   4   9    7.46    4.46
   3   4   9    6.86    8.08
  -3   4  -9    9.39    4.41
   3   4   9   12.84    7.85
  -3   4  -9   11.19    4.84
   3  -4   9    4.85    6.52
  -3  -4   9   10.51    6.66
   3   4   9   15.15    4.83
   3  -4   9   14.94    6.17
  -3  -4   9   11.68    4.51
  -3   4 -10   60.95    4.86
  -3   4  10   52.69    4.72
  -3   4  10   57.19    4.79
   3  -4  10   59.43    4.74
  -3  -4  10   48.96    6.55
   3   4 -10   52.89    4.79
   3   4  10   56.11    8.62
  -3   4 -10   54.50    5.16
  -3  -4  10   54.39    7.02
   3   4  10   50.74    4.98
   3   4  10   58.97    8.33
   3  -4  10   54.27    5.06
   3   4  11  146.07    9.16
   3   4 -11  156.25    5.29
   3  -4  11  135.52    5.26
   3  -4  11  152.22    7.00
  -3   4  11  149.63    5.41
  -3  -4  11  146.32    5.08
   3   4  11  147.68    9.34
   3   4  11  148.33    7.08
  -3  -4  11  135.76    5.91
  -3   4 -11  154.82    5.47
  -3   4  11  149.72    6.93
   3   4  12   31.22    4.70
  -3   4  12   28.16    4.84
   3   4 -12   18.95    6.65
   3  -4  12   35.50    6.74
   3   4  12   28.36    6.74
  -3  -4  12   32.21    7.00
   3  -4  12   30.94    4.68
  -3  -4  12   26.59    4.68
   3   4  12   31.20    6.80
  -3   4 -12   28.06    6.71
  -3   4  12   35.36    4.87
   3   4  13    2.82    6.59
   3  -4  13    4.89    4.69
  -3  -4  13   -2.83    6.93
   3   4 -13  -11.68    6.74
   3   4  13    2.26    6.61
   3   4  13   -2.86    4.77
   3  -4  13    7.09    4.70
  -3   4  13    3.22    4.68
  -3  -4  13    2.23    4.51
  -3   4  13    5.49    6.69
  -3   4 -13    0.83    6.53
   3   4  14    0.07    6.63
  -3   4  14    1.21    6.95
   3  -4  14   -1.79    4.48
   3   4 -14   -1.87    4.77
   3   4  14    2.28    4.70
  -3  -4  14    7.22    6.58
  -3  -4  14    3.55    6.81
   3  -4  14    1.29    4.59
   3   4  14    4.15    6.83
  -3   4  14   -3.13    6.78
  -3   4 -14    3.31    4.68
   3  -4  15   10.90    6.74
   3   4 -15   -3.10    4.81
  -3   4 -15    2.38    4.88
  -3   4  15    3.88    4.90
   3   4  15    0.47    7.01
  -3   4  15   -1.38    6.95
  -3  -4  15    0.00    6.85
  -3  -4  15    4.85    5.06
   3   4  15    6.91    6.77
   3  -4  15   -0.04    5.01
   3   4  15    3.98    4.71
  -3   4 -16    6.24    7.29
   3  -4  16    6.37    5.05
   3  -4  16   -4.88    5.10
  -3  -4  16    5.47    7.31
   3   4 -16    5.28    7.09
   3   4  16    0.40    7.33
   3   4  16    0.69    7.12
  -3  -4  16   -1.36    5.16
   3   4  16   -8.69    4.92
  -3   4  16   13.71    7.20
  -3   4  16    0.07    5.07
   3   4  17    0.27    7.41
   3   4  17    1.99    7.51
   3   4  17   -1.62    5.39
  -3   4 -17    2.96    7.51
   3  -4  17    1.88    7.26
   3  -4  17   -0.80    7.77
   3   4 -17    7.32    7.54
  -3  -4  17   12.16    7.42
  -3   4  17    0.42    7.75
  -3  -4  17    7.25    7.52
  -3   4  17    8.42    7.54
  -3   4 -18   -5.05    8.24
  -3   4  18    5.30    5.71
   3   4  18   -0.55    8.03
  -3   4  18    2.23    5.74
   3  -4  18    2.31    5.33
   3   4  18    3.45    5.79
   3   4 -18    3.28    5.57
   3   4  18   -4.91    8.26
  -3  -4  18   -3.70    5.67
   3  -4  18   -1.79    5.71
  -3  -4  18   -1.78    8.20
  -3   4  18   -3.59    5.65
   3   5   0   -0.61    5.77
   3   5   0    3.41    8.39
  -3  -5   0    4.75    5.67
   3  -5   0   -0.30    7.40
  -3   5   0   -0.30    7.62
  -3   5  -1   -0.55    7.66
   3   5  -1    5.88    7.37
  -3  -5  -1    4.48    8.01
   3   5  -1    2.72    9.74
   3  -5  -1   -5.14    5.15
   3  -5   1    7.44    5.38
  -3  -5   1    4.66    5.37
   3   5   1    5.99    8.05
  -3   5   1   10.46    7.31
   3   5   1    5.96    6.22
  -3  -5  -2  194.03    8.93
   3  -5  -2  195.71    6.03
  -3   5   2  200.81    7.63
  -3   5  -2  189.48    6.22
   3   5   2  183.33    9.42
   3   5   2  188.37    8.97
   3  -5   2  184.05    7.93
   3   5  -2  180.39    6.23
  -3  -5   2  192.89    8.24
  -3  -5   3  754.39    9.98
  -3   5  -3  762.41    9.65
  -3  -5  -3  767.48   13.55
  -3   5   3  773.19    9.42
   3  -5  -3  738.28    8.24
  -3   5  -3  723.84    8.71
   3   5   3  720.32    9.53
   3   5   3  741.71   14.70
   3  -5   3  752.73    8.21
   3   5  -3  728.47    8.46
  -3   5  -4  333.25    6.59
   3  -5  -4  340.21    6.41
   3   5   4  336.14   12.39
  -3   5   4  331.64    6.28
   3   5   4  335.71    7.08
  -3  -5  -4  352.02   12.32
  -3  -5   4  349.62    8.37
  -3   5  -4  349.19    8.17
   3   5  -4  340.84    8.28
   3  -5   4  344.82    6.30
   3   5  -5   68.88    6.75
  -3  -5   5   65.39    6.88
   3  -5  -5   70.64    6.69
   3   5   5   65.72    7.19
  -3   5   5   68.96    4.72
  -3   5  -5   70.26    6.67
   3  -5   5   68.43    4.76
   3   5   5   66.15   11.41
  -3   5  -5   65.17    4.85
   3   5   5   69.62   10.25
  -3   5   6  141.98    6.59
  -3  -5   6  123.37    5.02
   3  -5  -6  122.72    5.27
   3   5  -6  127.32    5.05
  -3  -5   6  126.82    9.32
   3   5   6  127.36    5.53
  -3   5  -6  143.59    7.06
  -3   5  -6  126.53    5.04
   3  -5   6  136.61    4.98
  -3  -5   7   26.72    4.67
   3  -5   7   29.14    5.94
   3   5   7   24.86   11.36
  -3   5  -7   23.11    4.74
  -3  -5   7   26.87    8.17
  -3   5  -7   35.19    6.12
   3   5   7   26.57   12.48
  -3   5   7   26.23    4.46
   3   5  -7   26.01    4.54
   3   5   7   21.49    6.50
   3   5  -8    8.79    6.35
  -3   5   8    9.62    6.60
   3   5   8   12.56    4.59
   3  -5   8   11.87    6.30
   3   5   8   10.74    8.91
   3  -5   8    6.63    4.44
  -3  -5   8   10.91    6.59
  -3   5  -8   12.91    4.95
  -3  -5   8   19.61    4.58
  -3   5  -8   12.06    6.12
   3   5   8    8.62    9.29
  -3   5   8   13.49    4.42
  -3  -5   9   61.87    6.61
   3   5   9   42.40    6.68
  -3   5   9   60.37    6.43
   3  -5   9   50.40    4.72
   3   5  -9   48.56    6.59
  -3  -5   9   48.66    6.99
   3   5   9   46.76    8.82
  -3   5   9   53.93    6.22
   3   5   9   49.22    9.66
   3  -5   9   48.11    4.75
  -3   5  -9   42.89    4.78
  -3   5  -9   47.30    6.82
  -3  -5  10  101.19    6.87
  -3  -5  10  104.41    7.30
  -3   5 -10  115.81    7.15
   3   5  10  110.27    9.44
  -3   5 -10  104.96    4.94
   3  -5  10  114.91    6.39
  -3   5  10  107.53    5.07
   3   5  10  108.74    9.52
   3   5  10  106.05    6.98
   3   5 -10  106.81    5.06
  -3   5  10  122.98    6.90
   3  -5  10  113.32    7.10
  -3  -5  11   14.08    6.88
   3   5  11    4.66    8.31
   3   5  11    5.28    7.93
  -3   5  11    1.89    6.73
   3  -5  11    5.05    4.54
   3   5  11    4.35    4.80
   3  -5  11   -0.05    4.81
   3   5 -11   -3.39    4.55
  -3  -5  11    2.86    4.57
  -3   5 -11    2.88    7.00
  -3   5  11    4.50    6.48
  -3   5 -11   -6.78    6.83
   3   5  12    6.24    4.74
   3   5 -12   -1.21    6.43
  -3   5  12    1.57    6.55
  -3   5 -12    5.57    4.51
   3  -5  12    6.25    6.70
  -3  -5  12    5.29    6.71
   3   5  12    3.70    6.74
   3   5  12    2.99    7.96
  -3  -5  12    6.66    4.50
   3  -5  12   -0.99    6.49
  -3   5  12    8.60    6.52
  -3   5  13   43.31    6.97
   3   5 -13   48.27    6.51
   3  -5  13   46.42    5.08
  -3  -5  13   49.35    7.12
  -3  -5  13   43.52    7.04
   3   5  13   46.64    4.96
   3  -5  13   64.64    6.57
   3   5  13   48.18    8.71
  -3   5  13   52.97    6.83
   3   5  13   47.97    6.97
  -3   5 -13   47.18    4.84
   3   5 -14   21.09    4.96
  -3  -5  14   20.58    7.03
   3   5  14   21.83    6.98
  -3   5  14   23.28    4.85
   3  -5  14   16.08    7.02
  -3  -5  14   33.54    5.04
   3   5  14   22.80    4.83
   3   5  14   24.53    7.03
  -3   5 -14   36.46    6.92
   3  -5  14   19.70    6.97
  -3   5  14   27.74    7.02
  -3  -5  15   -4.54    6.95
   3   5  15    0.68    8.20
   3  -5  15    2.15    7.00
   3   5  15   -0.80    7.06
  -3  -5  15   -4.92    5.08
   3   5 -15    2.75    6.99
   3  -5  15   -1.89    4.90
  -3   5  15    6.14    4.94
   3   5  15    4.97    4.89
  -3   5 -15    2.68    7.11
  -3   5  15   -0.91    5.10
   3   5 -16    1.51    7.25
   3   5  16    7.37    8.89
   3   5  16    5.83    7.71
  -3   5  16    6.27    7.45
  -3  -5  16    6.28    5.13
   3  -5  16    7.56    5.21
   3   5  16   15.27    5.04
   3  -5  16    2.94    7.44
  -3   5  16    9.53    7.21
  -3  -5  16    8.54    7.45
  -3   5 -16    4.57    7.51
  -3   5 -17   -5.64    5.55
   3   5 -17    1.72    5.43
   3  -5  17    9.23    7.63
  -3   5  17   -0.06    7.47
   3  -5  17    3.76    7.78
  -3  -5  17   -6.82    7.44
   3   5  17    0.32    9.58
   3   5  17    1.36    5.66
  -3   5  17    5.14    7.99
   3   5  17    3.19    7.42
  -3  -5  17    6.22    7.73
  -3   5 -18    3.07    5.83
   3  -5  18   -1.82    5.65
   3   5 -18   -3.05    5.73
  -3  -5  18   -3.72    8.13
   3  -5  18    2.57    5.87
  -3  -5  18    3.54    5.91
   3   5  18    1.94    5.96
  -3   5  18    6.93    8.51
   3   5  18   -0.63    8.29
   3   5  18    0.47    8.09
  -3   5  18    3.75    5.79
   3   6   0   -4.12    6.77
   3   6   0    2.60    7.02
  -3  -6   0    0.37    4.74
   3  -6   0    1.58    4.43
  -3   6   0   -0.17    6.47
   3   6  -1    2.83    8.34
  -3   6   1   -2.60    4.44
  -3  -6   1    3.68    6.75
  -3  -6  -1    3.85    6.61
   3   6  -1   -2.28    4.66
   3  -6  -1    1.05    4.44
  -3   6  -1    0.34    4.71
   3   6   1    2.85    4.67
   3  -6   1    3.13    4.52
  -3  -6  -2  451.67    9.61
   3   6  -2  434.12    8.45
  -3   6  -2  446.94    8.12
  -3  -6   2  435.43    8.46
   3   6   2  428.91    9.84
   3  -6   2  433.00    6.38
  -3   6   2  443.37    7.92
   3  -6  -2  444.23    7.96
   3   6   3   -1.12    6.43
   3  -6   3    4.18    4.38
  -3  -6  -3    1.28    6.21
  -3   6  -3   -2.85    4.42
   3  -6  -3   -7.59    4.26
  -3   6  -3    0.80    4.44
  -3  -6   3    9.24    6.52
  -3   6   3    1.53    4.26
   3   6  -3   -0.46    4.44
  -3   6  -4    5.47    4.47
  -3   6   4    1.61    4.15
  -3   6  -4    7.28    6.47
  -3  -6   4    2.31    4.45
  -3  -6  -4    2.47    6.29
   3  -6   4    3.15    6.08
   3   6  -4    5.78    4.25
   3  -6  -4    2.91    6.03
   3   6   4    3.23    6.25
   3   6   5    1.89    6.15
  -3   6  -5   -0.26    4.54
   3   6  -5    9.21    6.04
  -3  -6  -5    5.38    7.55
  -3   6   5    1.33    4.22
  -3   6  -5   -0.71    6.02
  -3  -6   5    3.43    4.36
   3  -6  -5   -3.25    4.31
   3  -6   5   -2.02    4.21
   3  -6   6  131.83    6.30
   3   6  -6  122.04    5.05
  -3   6  -6  112.57    5.42
   3   6   6  111.74    9.46
  -3   6   6  114.75    5.03
   3   6   6  113.37    9.32
  -3  -6   6  111.34    5.10
  -3   6  -6  110.45    6.48
   3  -6  -6  113.12    6.89
   3  -6   7    5.02    4.26
  -3   6   7    7.55    6.32
   3  -6  -7   -2.78    4.45
   3   6  -7    3.59    4.30
  -3  -6   7    3.04    4.39
   3   6   7    2.36    9.81
  -3   6  -7   10.02    6.62
   3   6   7   -2.80    4.79
  -3   6  -7    2.94    4.39
   3   6   7    2.44    9.96
   3   6  -8  476.01    7.90
  -3  -6   8  454.34   10.68
  -3   6   8  500.49    7.22
   3  -6   8  476.18    7.74
  -3   6  -8  467.81    6.40
  -3   6  -8  468.15    8.48
  -3  -6   8  477.06    8.04
  -3   6   8  476.05    8.06
   3   6   8  459.70   16.41
   3   6   8  464.48   17.51
   3   6   8  461.07    6.98
   3   6  -9    9.62    4.55
  -3   6   9    6.30    4.50
   3  -6   9   21.05    6.17
  -3   6  -9   14.29    6.34
  -3  -6   9    7.86    6.76
   3   6   9    8.77   10.30
  -3  -6   9   17.85    6.42
  -3   6  -9    4.42    4.76
   3   6   9    6.46    6.59
   3   6   9    8.15   10.73
  -3   6   9    8.98    4.57
  -3   6 -10  205.91    7.51
   3   6 -10  203.02    5.51
  -3   6 -10  200.85    5.29
  -3   6  10  211.27    7.24
  -3  -6  10  199.57    8.30
  -3  -6  10  198.62    5.43
   3   6  10  208.53   11.99
   3   6  10  200.83   12.38
   3   6  10  196.51    7.61
   3  -6  10  205.03    5.58
  -3   6  10  222.10    7.31
  -3   6  11    2.77    6.42
   3   6  11   -1.21    4.76
  -3   6  11    0.19    4.66
   3  -6  11    3.85    6.57
   3   6  11   -0.27    9.55
  -3  -6  11   -1.25    6.64
  -3  -6  11    2.77    4.42
  -3   6 -11    1.51    6.89
   3  -6  11    6.34    6.44
  -3   6 -11    3.62    6.58
   3   6  11    0.74    8.08
   3   6 -11    2.24    6.32
  -3  -6  12   12.39    6.78
  -3   6  12   -0.99    6.70
   3   6  12   10.28    9.70
   3   6 -12    7.12    4.59
   3  -6  12    5.92    4.49
  -3  -6  12   10.58    6.57
   3  -6  12   12.43    6.79
  -3   6 -12   21.53    6.46
   3   6  12   10.40    8.15
   3   6  12    8.77    4.73
  -3   6  12   11.45    6.75
   3   6  13   -5.31    4.91
  -3   6  13   12.82    6.84
   3   6 -13    3.75    4.56
   3   6  13   -0.99    8.52
   3  -6  13    9.97    4.67
   3  -6  13   -0.20    4.80
   3   6  13    2.06    8.12
  -3  -6  13    4.79    4.94
  -3  -6  13   10.23    4.65
  -3   6  13    2.37    4.73
  -3   6 -13   -0.48    4.63
  -3   6  14    6.47    7.12
   3  -6  14   11.32    4.79
   3  -6  14   14.31    6.89
   3   6  14    5.52    4.82
   3   6  14    6.88    8.31
   3   6  14    5.41    8.42
  -3  -6  14   11.65    7.02
   3   6 -14   13.71    6.59
  -3   6  14    3.78    6.87
  -3  -6  14    2.06    7.12
  -3   6 -14    5.93    4.93
   3   6 -15    1.72    5.19
  -3  -6  15    1.91    5.25
   3   6  15   -0.67    8.88
   3  -6  15   -3.78    5.02
  -3  -6  15    5.69    4.91
  -3   6  15    2.39    7.02
   3   6  15  -15.38    5.20
   3  -6  15   -0.28    4.99
  -3   6 -15   -3.61    5.03
   3   6  15   -1.23    7.07
  -3   6  15    5.80    7.47
   3  -6  16   19.13    5.47
   3   6 -16   18.40    5.24
  -3  -6  16   11.47    7.72
   3   6  16   15.64    9.32
  -3  -6  16   18.65    5.46
   3   6  16   16.63    9.07
  -3   6  16   13.35    7.35
   3  -6  16   15.54    7.50
   3   6  16   22.34    5.59
  -3   6  16   13.99    5.74
  -3   6 -16   12.57    7.78
   3   6 -17    7.07    7.84
   3   6  17    1.14    9.75
   3  -6  17   -0.23    5.65
   3  -6  17    5.87    5.79
  -3  -6  17    5.85    5.82
   3   6  17    3.65    9.56
   3   6  17    7.38    5.73
  -3   6  17    3.25    5.38
  -3   6  17    7.39    5.94
  -3  -6  17    0.78    7.78
  -3   6 -17   -0.86    8.08
   3   7   0   -5.40    6.10
  -3  -7   0    2.89    4.21
   3  -7   0    1.49    4.03
  -3   7   0    4.54    4.14
   3  -7   1   32.88    5.81
   3   7  -1   34.15    6.57
  -3   7  -1   36.98    4.36
  -3   7   1   29.23    4.37
  -3  -7   1   31.17    6.49
  -3  -7  -1   30.18    4.43
   3  -7  -1   35.68    5.83
   3   7  -1   33.45    8.43
   3   7   1   34.78    6.23
  -3  -7   2   47.10    6.61
   3  -7  -2   43.51    6.12
  -3   7  -2   48.22    5.97
  -3  -7  -2   47.04    4.95
   3  -7   2   47.20    5.85
   3   7   2   50.08    6.64
   3   7  -2   41.98    4.74
  -3   7   2   46.29    4.31
  -3   7  -3   -3.05    4.07
   3   7  -3    6.76    6.12
   3   7   3    5.31    6.41
  -3  -7   3    2.63    6.33
  -3  -7  -3    0.75    6.15
  -3   7   3    4.78    4.22
   3  -7  -3   -3.87    6.00
   3  -7   3   -9.45    4.17
  -3   7  -4   15.65    6.61
   3   7  -4   13.07    4.37
  -3  -7   4   13.06    4.45
  -3  -7  -4   14.86    6.19
   3  -7  -4   12.94    4.46
   3   7   4   12.48    7.82
  -3   7   4   10.96    6.02
  -3   7  -4   10.38    4.37
   3  -7   4   20.50    5.94
   3  -7  -5    3.79    4.48
  -3   7  -5   -1.20    4.36
  -3   7  -5    9.63    6.33
   3   7   5    4.17    6.25
   3   7  -5   -1.81    4.40
  -3  -7   5   14.33    6.09
  -3  -7  -5    3.92    7.70
  -3   7   5    3.44    4.22
   3  -7   5    4.27    5.90
  -3   7   6   48.96    6.24
  -3   7  -6   44.08    6.34
  -3  -7  -6   41.92    8.39
  -3   7  -6   47.01    6.61
   3   7   6   37.69    6.92
  -3  -7   6   35.98    4.85
   3   7  -6   50.44    6.44
   3  -7  -6   43.66    6.35
   3  -7   6   34.44    4.61
   3  -7   7    7.58    6.03
   3   7   7    0.65    8.26
   3  -7  -7    4.23    6.60
   3   7   7    0.49    6.52
  -3  -7   7    1.54    4.45
   3   7  -7   -0.85    4.47
  -3   7   7    4.82    5.92
  -3   7  -7   -0.65    4.91
  -3   7  -7    4.88    4.43
  -3  -7   8    5.50    4.63
   3   7   8    6.57    4.86
   3   7   8    2.07    9.33
  -3   7  -8    5.02    4.83
   3  -7   8    5.78    6.17
  -3   7   8    2.50    6.45
   3   7   8    0.92    9.28
  -3   7  -8    2.07    4.39
   3   7  -8    4.73    4.52
   3  -7   9  110.88    6.67
  -3  -7   9  118.08    6.83
  -3   7   9  109.48    7.18
  -3   7   9  100.06    5.25
  -3   7  -9   97.02    5.32
   3   7   9  104.68   13.12
  -3   7  -9   95.23    4.98
   3   7   9  104.43   12.38
   3   7  -9  110.88    6.82
   3   7   9   98.82    5.14
   3   7 -10   42.20    4.62
  -3   7 -10   44.61    6.93
   3  -7  10   31.89    6.42
  -3   7  10   38.99    6.52
  -3   7  10   38.24    6.68
   3   7  10   40.56   12.42
   3   7  10   38.03   11.88
  -3   7 -10   36.16    6.87
  -3  -7  10   55.73    6.49
   3   7  10   44.92    6.96
   3  -7  11   77.65    4.78
   3   7 -11   78.65    4.89
  -3   7  11   84.47    6.78
  -3   7  11   79.33    5.18
   3   7  11   76.55   13.83
  -3  -7  11   75.44    7.27
  -3   7 -11   76.55    7.29
   3   7  11   76.70   14.28
  -3  -7  11   85.32    4.89
  -3   7 -11   81.56    4.80
   3   7  11   93.87    6.95
  -3   7 -12   13.95    4.73
   3   7 -12   16.05    6.41
  -3   7  12   17.43    6.81
   3   7  12   17.13    6.82
  -3  -7  12    8.71    4.77
   3   7  12   11.97   12.16
  -3   7  12   11.05    6.70
   3  -7  12   14.54    4.53
   3   7  12   13.05   12.77
  -3  -7  12   15.61    7.03
  -3   7  13   10.68    6.91
  -3  -7  13    7.55    6.97
   3  -7  13    1.58    6.83
  -3  -7  13   12.34    6.71
  -3   7 -13   12.70    4.88
   3   7  13    6.91   13.35
   3   7 -13    6.31    4.68
  -3   7  13    7.30    4.84
   3   7  13    5.13    7.17
  -3   7  14   33.33    7.07
  -3   7  14   30.84    5.30
   3   7 -14   26.50    4.90
   3  -7  14   22.10    6.98
   3   7  14   40.79    7.24
  -3  -7  14   27.25    5.00
  -3   7 -14   28.85    7.22
  -3  -7  14   31.53    7.36
  -3   7  15    3.18    5.47
  -3   7  15    3.04    7.27
   3   7 -15    8.83    7.27
  -3  -7  15    9.42    7.53
  -3  -7  15   -2.23    7.24
  -3   7 -15    6.05    7.25
   3   7  15    4.79    7.61
   3  -7  15    6.88    7.36
  -3   7  16    7.90    5.26
   3   7 -16    0.82    5.54
  -3  -7  16    2.69    8.03
  -3  -7  16   -2.52    5.53
   3   7  16   16.31    7.83
   3  -7  16    6.06    5.36
  -3   7 -16    9.60    7.88
  -3   7  16    9.58    8.11
  -3   7  17   -4.06    7.97
  -3  -7  17    0.15    8.62
  -3   7  17   -1.73    8.75
   3  -7  17   -0.99    5.72
  -3  -7  17    2.34    8.13
   3   7  17   17.42    8.29
   3   7 -17    3.98    8.18
  -3   7 -17    6.18    8.25
  -3   8   0    4.85    4.12
  -3  -8   0    2.54    6.15
   3   8   0   -3.50    6.30
   3  -8   0   -1.47    4.00
  -3  -8   1    9.53    4.50
   3   8   1   14.42    6.42
  -3   8   1   14.79    4.30
  -3   8  -1   30.56    6.05
   3  -8   1   16.58    4.26
   3  -8  -1   14.70    6.05
   3   8  -1   17.28    4.60
  -3  -8  -1   15.20    4.47
  -3   8   2    7.46    6.23
   3  -8   2    4.72    5.87
   3  -8  -2    7.74    4.37
  -3  -8   2    4.85    6.22
   3   8  -2    4.80    8.91
  -3   8  -2    6.32    4.13
   3   8  -2    5.06    6.22
  -3  -8  -2    3.72    6.20
   3   8   2    6.32    4.54
   3   8  -2    3.94    9.44
   3   8   3    2.91    6.28
  -3   8  -3   19.66    6.00
  -3  -8  -3    3.66    6.11
  -3  -8   3    3.45    4.55
   3  -8   3   12.59    4.18
   3  -8  -3    2.43    4.28
   3   8  -3    6.75    6.38
  -3   8   3    2.09    4.36
  -3  -8  -4   12.82    6.32
   3  -8   4   13.99    4.24
  -3   8  -4   11.50    4.51
  -3  -8   4   21.77    6.55
   3  -8  -4    9.22    6.38
  -3   8   4   13.50    6.22
   3   8   4   10.44    6.58
   3   8  -4    5.93    4.57
  -3   8  -4   15.12    4.32
   3  -8  -5   42.18    6.45
   3  -8   5   35.28    4.28
  -3  -8  -5   39.75    6.72
  -3  -8   5   44.79    4.76
  -3   8  -5   34.05    4.95
  -3   8  -5   36.31    6.17
  -3   8   5   35.16    4.46
   3   8   5   41.82    8.07
   3   8  -5   36.99    6.46
  -3   8  -6   14.84    4.42
  -3  -8  -6   11.74    6.63
   3   8   6   12.21    6.50
   3  -8  -6   18.98    6.44
  -3   8  -6   12.57    4.86
  -3   8   6   10.41    4.38
  -3  -8   6    8.09    4.68
   3   8  -6   13.94    6.54
   3  -8   6   11.62    6.20
   3  -8   7   18.74    4.40
  -3  -8   7   16.52    6.31
   3   8   7   14.89    6.73
   3   8   7   15.44    6.83
  -3   8  -7   14.62    4.90
  -3   8   7   15.08    4.48
  -3   8  -7   18.01    6.38
   3  -8  -7   19.04    4.73
   3   8  -7   10.63    4.44
   3  -8   8   46.82    4.64
   3  -8  -8   36.22    6.92
   3   8  -8   51.88    6.49
   3   8   8   48.97    8.70
  -3   8  -8   54.00    6.97
  -3   8  -8   42.09    4.84
  -3  -8   8   55.63    4.82
   3   8   8   45.08    8.88
  -3   8   8   51.13    4.65
   3  -8   9   36.28    4.50
  -3   8  -9   34.69    5.03
   3   8   9   37.73   10.39
  -3   8  -9   36.62    4.55
   3   8   9   39.48   10.34
   3   8   9   48.85    6.92
  -3  -8   9   45.51    6.71
  -3   8   9   36.76    6.55
   3   8  -9   35.18    6.49
   3  -8  10   43.52    4.72
  -3   8 -10   55.28    7.03
   3   8 -10   57.11    4.85
   3   8  10   47.32    5.11
  -3   8  10   52.46    6.76
  -3   8  10   60.64    6.82
  -3   8 -10   52.49    4.77
  -3  -8  10   58.93    6.60
   3   8 -11   -3.10    6.56
   3  -8  11   -6.17    4.52
  -3  -8  11   -1.80    6.57
  -3   8 -11   -2.19    5.01
  -3   8  11   -1.21    4.80
  -3   8  11    4.29    4.70
  -3   8 -11    2.31    6.37
   3   8  11   -0.54    4.89
   3   8 -12   21.25    6.75
   3   8  12   20.53    5.25
   3  -8  12   22.66    6.75
  -3   8  12   25.47    7.15
  -3   8  12   23.97    6.89
  -3  -8  12   28.30    6.72
  -3   8 -12   13.27    5.05
  -3   8 -12   26.32    6.80
   3   8 -13   14.57    4.87
  -3  -8  13   16.78    4.91
  -3   8  13   16.79    5.11
  -3   8  13   16.97    6.99
   3  -8  13   20.09    4.86
  -3   8 -13    5.99    7.03
   3   8  13    5.31    5.39
   3  -8  14    6.48    5.04
  -3   8  14   -0.04    7.49
  -3   8  14    3.82    7.16
   3   8  14   -4.87    5.25
   3   8 -14   -4.31    4.93
  -3  -8  14   10.05    4.95
  -3   8 -14    2.28    7.16
  -3   8  15    0.93    7.90
   3  -8  15    5.39    5.23
  -3   8  15    2.85    5.15
  -3  -8  15    6.76    7.72
   3   8  15   -2.10    5.56
   3   8 -15   -4.81    7.53
  -3   8 -15    2.20    7.71
   3  -8  16    9.79    7.92
   3   8 -16    1.72    5.76
  -3  -8  16    2.97    5.57
   3   8  16    2.18    6.02
  -3   8  16    1.43    7.97
  -3   8 -16   -2.92    8.03
  -3   8  16   -1.22    8.66
  -3  -9   0    2.65    6.54
  -3   9   0    9.01    4.38
   3  -9   0   -7.28    6.03
   3   9   0    8.06    6.60
   3   9  -1    3.32    4.49
  -3  -9   1    5.82    6.19
  -3   9   1   19.06    6.13
   3  -9   1   -2.71    4.21
   3  -9  -1    4.62    6.25
  -3  -9  -1    9.82    6.48
  -3   9  -1    1.75    6.29
   3   9   1   13.14    6.64
  -3   9   2    9.57    6.35
   3   9  -2    3.82    9.31
   3  -9  -2    8.04    4.28
  -3  -9   2    5.18    6.49
  -3  -9  -2    0.15    6.41
   3   9   2    2.12    4.71
  -3   9  -2    9.15    6.10
   3  -9   2    3.54    4.24
   3   9  -2    3.70    9.85
   3   9  -2    5.25    4.63
   3   9  -3   21.39    6.48
   3   9   3   22.67    4.76
  -3  -9   3   19.53    6.48
  -3   9  -3   32.18    4.42
   3  -9   3   15.44    4.33
  -3  -9  -3   24.20    4.57
   3  -9  -3   29.36    6.34
  -3   9   3   26.12    4.59
   3   9  -4   13.26    6.58
  -3  -9   4   -4.78    6.53
  -3  -9  -4    3.11    6.40
   3  -9  -4    1.26    4.43
  -3   9  -4    2.59    4.55
  -3   9  -4    4.69    4.83
  -3   9   4    7.29    4.41
   3   9   4    4.52    4.77
   3  -9   4    3.19    4.51
  -3   9  -5   13.46    6.31
   3  -9  -5   10.08    4.52
  -3  -9   5    9.74    4.58
   3   9  -5   14.87    4.46
  -3  -9  -5    5.76    6.44
   3   9   5    3.29    6.52
  -3   9   5    4.23    4.45
   3  -9   5    9.98    4.40
  -3   9  -5    7.16    6.53
  -3   9  -6    5.06    6.75
   3   9  -6    1.54    4.67
   3  -9   6    6.75    4.45
   3   9   6    5.34    6.67
  -3  -9  -6    7.41    6.45
  -3  -9   6    8.87    4.50
   3  -9  -6   -2.86    6.73
  -3   9  -6    1.74    4.46
  -3   9   6   -4.58    4.59
   3  -9  -7    2.67    6.64
  -3   9  -7   -9.41    4.58
   3   9   7    3.75    6.80
   3   9  -7    2.29    6.48
  -3  -9   7    2.86    6.58
  -3   9   7    0.53    4.58
   3  -9   7    6.48    6.07
  -3   9  -7   -1.00    6.73
   3   9   8    2.94    8.05
  -3   9  -8   -1.13    4.88
  -3   9  -8    2.28    4.51
  -3   9   8   10.29    6.53
   3  -9  -8    5.77    6.61
   3   9  -8   14.41    6.34
  -3  -9   8   -2.43    4.85
   3   9   8    5.29    6.83
   3  -9   8   15.82    6.34
   3   9   9   39.16   10.26
   3  -9   9   40.00    6.39
  -3   9  -9   39.47    7.04
  -3   9  -9   36.45    4.61
   3   9   9   39.25   10.41
   3   9   9   37.10    5.07
  -3   9   9   37.38    4.79
   3   9  -9   36.27    4.87
  -3  -9   9   32.23    5.13
   3  -9  10    7.56    4.60
  -3   9  10    8.48    4.82
  -3  -9  10   17.64    4.57
   3   9  10    5.02    4.95
  -3   9 -10   11.81    4.61
  -3   9 -10   10.35    6.99
  -3   9  10   12.79    4.74
   3   9 -10   23.49    6.75
   3  -9  11    8.81    6.67
  -3   9  11    5.65    7.09
  -3   9  11    9.50    4.78
  -3  -9  11    7.56    4.92
   3   9  11    9.07    5.17
  -3   9 -11    3.48    7.22
  -3   9 -11   -8.02    6.65
   3   9 -11    5.03    6.59
  -3   9  12   31.22    5.17
  -3   9  12   22.60    7.15
  -3   9 -12   28.45    7.39
  -3  -9  12   25.94    4.99
   3   9  12   32.34    5.15
  -3   9 -12   34.58    7.03
   3   9 -12   25.08    5.20
   3  -9  12   27.07    4.85
  -3   9  13   40.42    7.38
  -3   9  13   29.79    7.44
   3  -9  13   38.15    5.32
   3   9 -13   35.88    4.98
   3   9  13   32.91    5.68
  -3  -9  13   32.30    5.40
  -3   9 -13   25.60    7.47
   3   9 -14   42.06    7.74
  -3   9  14   31.71    5.83
   3   9  14   27.11    5.70
  -3  -9  14   17.32    7.68
  -3   9  14   37.69    7.65
   3  -9  14   36.47    7.79
  -3   9 -14   35.83    7.76
  -3   9  15    4.05    8.52
   3   9 -15   14.35    5.56
   3   9  15   10.71    5.83
  -3  -9  15    3.04    7.98
  -3   9  15   12.82    7.91
   3  -9  15    3.81    7.73
  -3   9 -15   12.72    5.57
  -3  10   0    3.37    4.42
   3 -10   0   -0.35    6.08
   3  10   0    0.31    4.48
  -3 -10   0   -1.26    6.19
  -3 -10   1    2.46    6.68
   3  10   1    1.64    6.68
   3 -10  -1    7.52    4.46
  -3  10  -1   -0.12    4.69
   3 -10   1    3.93    4.42
   3  10  -1   -2.69    4.68
  -3 -10  -1   -0.54    4.48
  -3  10   1   10.47    4.34
   3  10  -2   10.58    4.56
   3 -10  -2    8.16    4.40
   3  10  -2    6.29   10.20
   3  10  -2    7.13    8.28
  -3 -10  -2    4.76    6.62
  -3  10  -2    0.03    6.49
  -3 -10   2    6.76    6.42
   3 -10   2   -1.61    6.27
   3  10   2    9.43    6.76
  -3  10   2   14.35    4.39
  -3 -10   3    1.52    6.44
  -3  10   3    6.14    4.45
  -3  10  -3   11.60    6.61
  -3  10  -3    8.50    4.59
  -3 -10  -3    4.25    6.39
   3 -10   3    9.80    4.35
   3  10   3    5.45    4.88
   3  10  -3    7.22    6.60
   3 -10  -3    5.06    6.17
  -3 -10  -4    3.19    6.51
  -3  10   4    7.32    4.58
  -3  10  -4    3.06    6.30
  -3  10  -4    6.89    6.72
   3 -10  -4   -1.73    4.63
   3  10   4   -0.59    4.77
   3 -10   4    6.70    6.08
   3  10  -4   -6.14    6.47
  -3 -10   4   13.89    6.41
  -3  10  -5    7.56    4.76
  -3  10   5    8.81    6.45
  -3  10  -5   16.61    6.37
  -3 -10   5    4.19    4.56
   3 -10  -5   10.99    6.57
   3  10   5    8.37    6.59
  -3 -10  -5    8.52    4.59
   3 -10   5   10.51    4.25
   3  10  -5    7.37    6.50
  -3  10  -6   -2.06    6.23
   3 -10  -6   -3.14    4.74
  -3 -10   6   -1.45    4.57
  -3  10  -6    2.50    6.73
   3  10   6    4.61    6.67
   3 -10   6   -1.36    4.38
   3  10  -6    1.56    4.81
  -3 -10  -6    1.12    6.49
  -3  10   6   10.46    6.49
  -3 -10   7   -0.59    4.63
  -3  10  -7   -0.47    6.92
   3 -10  -7   -7.41    6.58
  -3  10  -7    2.49    6.26
   3  10   7   -1.68    6.51
  -3 -10  -7   -0.03    7.99
   3  10  -7   11.35    4.83
  -3  10   7    1.73    4.61
   3 -10   7    4.58    4.35
  -3  10  -8    7.28    6.34
   3  10   8    4.28    6.94
   3 -10  -8    4.83    6.87
  -3  10  -8   12.53    6.88
  -3 -10   8    7.28    6.49
   3  10   8    4.83    8.47
  -3  10   8    1.36    6.65
   3  10  -8    2.72    6.76
   3 -10   8    0.91    4.49
   3  10   9   -3.11    4.99
   3  10   9    5.60    8.63
   3  10  -9   20.08    6.82
  -3  10  -9    3.48    6.89
   3  10   9    4.88    8.55
  -3  10  -9   19.22    6.49
  -3 -10   9   12.99    4.70
   3 -10  -9    1.50    4.90
  -3  10   9    7.78    6.79
   3 -10   9    2.02    4.47
   3  10 -10    7.62    4.65
  -3  10  10    8.03    4.80
  -3  10 -10   10.50    7.00
  -3 -10  10    5.74    6.98
   3  10  10    8.78    5.10
  -3  10 -10   11.77    6.84
  -3  10  10    3.43    4.80
   3 -10  10   -1.78    6.57
  -3 -10  11   81.90    7.41
  -3  10  11   80.30    7.36
   3  10  11   66.97    5.74
  -3  10 -11   66.99    7.58
   3 -10  11   87.10    5.08
   3  10 -11   -5.24    4.73
  -3  10 -11   64.97    7.09
  -3  10  11   71.71    5.47
  -3  10  12   15.50    5.27
   3 -10  12   19.28    7.31
  -3 -10  12   15.23    7.60
   3  10  12    8.76    5.53
   3  10 -12    3.83    6.56
  -3  10 -12    9.89    5.37
  -3  10  12    9.26    7.45
  -3  10 -12   25.42    7.05
   3 -10  13   23.39    5.54
  -3  10  13   31.48    7.94
  -3  10 -13   27.93    5.55
   3  10 -13    2.13    5.17
   3  10  13   23.24    5.72
  -3  10  13   15.31    7.82
  -3 -10  13   24.06    7.87
   3 -10  14    2.89    5.62
   3  10 -14    1.09    5.32
   3  10  14    7.72    5.94
  -3  10  14    2.63    5.79
  -3 -10  14    2.17    8.07
  -3  10  14   -1.75    8.09
  -3  10 -14    4.77    5.60
  -3  11   0    1.56    4.59
  -3 -11   0    1.15    4.66
   3 -11   0   -1.19    4.36
   3  11   0    4.62    6.70
   3 -11  -1   33.83    4.42
   3 -11   1   18.80    4.69
  -3  11   1   25.56    6.39
  -3  11  -1   35.87    4.56
  -3 -11  -1   35.02    6.56
   3  11   1   34.01    6.72
  -3 -11   1   31.67    4.95
   3  11  -1   35.16    6.81
  -3 -11   2   74.52    6.78
   3  11  -2   71.30   11.48
   3 -11  -2   74.68    6.69
  -3  11   2   71.52    6.85
   3 -11   2   71.96    6.81
  -3 -11  -2   83.82    6.91
   3  11  -2   71.42   10.97
   3  11   2   69.94    7.01
   3  11  -2   78.88    7.03
  -3  11  -2   70.87    5.10
   3  11   3    1.92    4.81
  -3 -11  -3   -3.60    4.47
  -3  11   3    2.78    4.55
  -3 -11   3   12.32    6.55
  -3  11  -3   -2.74    6.76
   3 -11   3   -2.04    6.58
   3  11  -3    1.48    6.79
  -3  11  -3   -5.21    4.74
   3 -11  -3   -0.91    6.50
  -3 -11  -4   31.93    6.79
  -3 -11   4   28.38    6.56
  -3  11  -4   22.61    4.50
   3  11   4   29.12    6.68
   3  11  -4   24.00    6.74
  -3  11  -4   32.40    5.07
   3 -11  -4   27.59    4.76
   3 -11   4   26.42    4.31
  -3  11   4   32.11    4.85
   3 -11  -5    1.45    4.63
  -3  11  -5   -3.60    6.73
  -3  11   5   -5.69    6.66
   3  11  -5   -0.62    4.79
   3  11   5    2.79    6.78
  -3 -11  -5    4.03    6.47
   3 -11   5   -6.20    4.41
  -3  11  -5   -1.96    6.49
  -3 -11   5   -1.37    4.66
  -3  11   6   15.39    4.78
  -3 -11  -6   12.36    4.90
  -3 -11   6   17.26    4.65
   3  11  -6   21.31    4.80
  -3  11  -6    9.76    6.51
  -3  11  -6   14.07    7.00
   3 -11   6   11.61    4.60
   3 -11  -6   14.37    6.87
   3  11   6   13.74    6.94
  -3  11   7   11.30    6.71
  -3 -11  -7   10.54    6.86
  -3 -11   7   17.67    4.72
  -3  11  -7   12.30    5.04
   3  11   7   10.67    6.91
  -3  11  -7   14.41    6.71
   3 -11  -7   11.30    4.87
   3  11  -7    6.43    4.77
   3 -11   7   20.71    6.82
  -3  11   8   72.86    7.03
  -3 -11   8   61.05    5.27
   3 -11  -8   66.19    5.35
   3  11   8   68.25    9.35
  -3  11  -8   62.00    4.83
   3  11   8   66.50    7.76
  -3  11  -8   63.39    5.50
   3 -11   8   72.58    6.81
   3  11  -8   12.25    4.91
   3  11   9    2.74    8.78
   3  11  -9    4.08    6.44
   3 -11   9    7.28    4.70
  -3  11  -9   -0.10    5.15
   3 -11  -9   -3.08    7.23
  -3 -11   9    7.19    7.03
   3  11   9   -3.06    7.47
  -3  11  -9    1.89    4.62
   3  11   9    1.91    8.94
  -3  11   9   11.04    5.01
  -3 -11  10    9.40    5.09
  -3  11 -10    5.59    7.31
  -3  11  10    4.47    5.16
  -3  11 -10    7.21    4.94
   3  11  10   11.59    7.43
   3  11 -10    0.67    6.68
  -3  11  10    4.89    5.13
   3 -11  10    9.63    4.83
  -3  11 -11    7.89    5.25
  -3  11  11    7.16    7.38
   3  11  11    6.62    5.54
  -3 -11  11    7.23    5.30
  -3  11  11    1.72    7.54
  -3  11 -11   13.56    5.33
   3 -11  11    8.26    7.43
   3  11 -11    2.19    4.84
   3  11 -12    1.31    5.27
  -3  11  12   35.09    8.19
   3  11  12   49.20    5.92
  -3 -11  12   35.86    5.52
  -3  11 -12   38.95    7.92
  -3  11  12   40.11    7.95
   3 -11  12   38.32    5.68
   3  11 -13    0.82    7.70
  -3  11  13   16.49    6.07
   3  11  13   16.57    6.01
  -3  11 -13    8.22    8.17
  -3  11  13    9.67    5.79
  -3 -11  13   12.00    5.75
   3 -11  13    8.45    5.91
  -3  12   0   10.26    6.40
   3 -12   0   -4.83    4.70
  -3 -12   0    6.06    6.72
   3  12   0    3.14    6.77
   3  12  -1    9.10    8.66
  -3  12  -1    6.55    4.73
   3  12  -1    4.72    4.95
  -3 -12   1   12.28    6.68
   3 -12  -1    6.10    6.68
  -3  12   1    9.31    6.78
  -3 -12  -1   12.72    6.64
   3 -12   1    4.49    4.75
   3  12   1    2.67    6.94
  -3 -12  -2   37.24    6.74
   3  12  -2   38.98   13.03
   3 -12   2   54.42    4.64
  -3  12  -2   28.26    6.64
  -3  12   2   41.52    5.05
  -3 -12   2   35.46    4.79
   3  12  -2   39.27   11.52
   3  12   2   34.38    7.02
   3  12  -2   39.60    4.89
   3 -12  -2   37.29    6.78
  -3 -12   3   30.18    4.69
  -3  12  -3   25.43    4.92
  -3 -12  -3   34.00    6.78
   3 -12   3   35.47    4.64
  -3  12  -3   36.60    6.68
   3  12   3   29.42    5.16
  -3  12   3   40.91    6.93
   3  12  -3   40.60    5.09
   3 -12  -3   33.05    5.03
   3 -12   4   37.69    4.82
  -3  12  -4   35.85    4.85
  -3  12  -4   31.21    5.15
  -3 -12   4   42.95    6.97
  -3  12   4   38.78    5.08
   3 -12  -4   35.68    4.97
   3  12   4   30.91    7.20
   3  12  -4   36.27    5.06
  -3 -12  -4   42.35    6.93
  -3 -12   5   17.14    5.00
  -3  12   5   22.35    6.96
   3 -12  -5   19.02    6.95
  -3  12  -5   20.18    7.16
   3  12  -5   22.02    5.11
  -3  12  -5   22.87    4.83
   3 -12   5   20.83    4.89
   3  12   5   22.38    7.26
  -3 -12  -5   22.14    6.93
  -3 -12   6   19.48    6.93
  -3  12  -6   13.73    7.42
  -3 -12  -6   10.03    5.02
  -3  12  -6   12.25    6.47
   3 -12   6   11.98    6.77
   3  12  -6   16.68    5.07
   3  12   6   12.03    6.95
  -3  12   6    9.01    7.04
   3 -12  -6    6.88    7.00
  -3 -12   7   10.36    6.96
   3 -12  -7    6.62    5.20
  -3  12   7   10.97    5.08
  -3  12  -7   13.15    7.28
  -3 -12  -7    5.24    8.85
  -3  12  -7   -6.37    6.37
   3  12   7    7.74    7.27
   3  12  -7    2.13    4.57
   3 -12   7   11.29    5.01
   3 -12  -8    2.67    7.37
   3  12   8   -2.82    7.79
  -3  12  -8   -7.56    4.72
  -3  12   8    1.78    5.12
  -3  12  -8    5.60    7.43
   3  12   8    5.36    9.13
  -3 -12   8   13.29    5.20
   3 -12   8   11.07    5.12
   3  12  -8    0.24    6.78
   3  12  -9   -3.43    6.76
  -3  12   9   15.95    5.15
   3  12   9   15.26    9.66
   3  12   9   13.54    9.74
  -3 -12   9   21.67    5.31
   3  12   9   14.06    5.56
  -3  12  -9   10.32    7.77
   3 -12  -9   11.16    5.13
  -3  12  -9   -3.77    4.84
   3 -12   9   23.13    7.20
  -3 -12  10    1.98    7.59
   3  12  10    4.77    5.64
   3  12 -10    5.37    4.95
  -3  12  10   -3.06    5.55
  -3  12 -10   -2.75    7.83
  -3  12 -10    2.26    7.38
   3 -12  10    9.42    7.52
  -3  12  11   27.00    8.35
  -3 -12  11   32.69    5.85
  -3  12  11   40.92    5.94
   3  12 -11   -1.42    5.27
  -3  12 -11   24.56    8.33
   3  12  11   39.34    8.50
  -3  12 -11   28.71    5.55
   3 -12  11   34.87    5.64
   3  12 -12   -0.21    5.45
  -3  12  12   -0.69    8.31
  -3 -12  12    4.64    5.72
   3  12  12   -2.63    8.63
  -3  12  12   -0.14    8.33
  -3  12 -12   -2.85    5.90
  -3  13   0   -3.98    6.90
  -3 -13   0    0.98    7.04
   3  13   0    3.76    8.93
   3 -13   0   -1.44    4.86
   3  13   0    3.57    5.16
   3 -13  -1  155.41    7.35
   3  13  -1  145.79   10.79
   3  13  -1  149.47    5.94
   3  13   1  141.81    8.46
   3  13  -1  148.69   10.40
   3 -13   1  160.36    5.45
  -3  13   1  151.00    5.66
  -3 -13   1  153.03    5.76
   3  13   1  157.08    7.97
  -3  13  -1   19.40    4.77
  -3 -13  -1  149.94    7.79
  -3 -13   2   12.72    6.93
  -3  13  -2    0.10    6.17
   3 -13  -2   -0.05    4.89
   3 -13   2    6.75    5.06
   3  13  -2    2.80    7.26
  -3  13   2   10.17    7.15
   3  13   2    7.86    5.09
  -3 -13  -2    9.01    4.97
  -3 -13  -3   83.69    5.51
  -3  13   3   80.55    5.51
   3  13  -3   86.23    7.64
  -3  13  -3   84.84    5.67
  -3  13  -3   -1.87    4.43
   3  13   3   91.44    7.80
   3 -13  -3   84.61    5.55
   3 -13   3   90.06    5.18
  -3 -13   3   84.34    7.46
  -3  13   4   -0.61    4.85
   3  13  -4    9.14    7.31
  -3  13  -4    2.62    6.32
   3  13   4    4.50    7.34
  -3  13  -4    7.37    5.33
   3 -13   4   17.80    7.05
  -3 -13  -4    5.71    6.94
   3 -13  -4    3.61    6.82
  -3 -13   4    5.16    4.77
  -3 -13   5   11.60    7.25
   3 -13   5   12.14    5.07
   3  13  -5   19.45    7.23
  -3  13  -5   21.32    7.51
  -3  13   5   20.42    7.30
  -3  13  -5   -0.76    4.47
  -3 -13  -5   11.36    7.33
   3  13   5   10.44    7.62
   3 -13  -5   13.96    7.32
   3  13  -6    3.51    6.91
  -3 -13   6   -3.49    5.09
   3  13   6    6.95    7.57
   3 -13   6   -3.46    5.12
  -3  13   6    5.43    7.47
  -3  13  -6    4.14    7.49
  -3  13  -6    6.06    4.66
   3  13   6    2.36    5.52
  -3 -13  -6   -0.43    7.27
   3 -13  -6   10.50    5.34
  -3 -13   7    2.54    5.24
  -3  13   7    7.99    7.59
   3  13  -7   -4.34    7.22
  -3  13  -7   -2.48    7.46
   3 -13  -7    2.78    5.32
  -3  13  -7   -0.91    4.84
   3  13   7   -0.20    7.78
   3 -13   7    7.11    5.21
   3  13   7   -0.29    9.62
  -3 -13  -7    5.33    9.50
   3  13   8    1.80    8.10
   3  13   8    0.89    5.43
  -3 -13   8    6.51    5.42
   3  13  -8   -1.07    7.27
  -3  13   8    2.65    7.64
  -3  13  -8    1.66    7.77
   3 -13  -8    4.72    7.68
  -3  13  -8   -1.69    5.13
   3 -13   8   -0.30    5.54
   3  13   9   18.46    6.03
   3  13   9   15.20   10.68
   3 -13  -9   24.66    5.56
  -3 -13   9   22.70    7.88
  -3  13  -9   15.20    8.26
   3  13  -9    2.52    5.25
   3  13   9   19.43   11.91
  -3  13  -9    5.43    7.43
   3 -13   9    7.34    5.72
  -3  13   9   20.83    8.25
  -3 -13  10   10.69    5.73
  -3  13  10   17.35    8.35
  -3  13 -10   12.21    8.55
   3  13  10    3.34    8.56
  -3  13 -10    1.10    5.47
   3 -13  10   10.24    8.07
   3  13 -10   -1.54    5.70
   3 -14   0    6.62    7.19
   3  14   0   -1.41    7.65
  -3 -14   0   11.80    5.18
  -3  14   0   -0.80    6.89
   3  14   0    0.71    7.84
   3 -14   1   -3.75    7.38
  -3  14   1   -5.99    5.07
  -3  14  -1    3.27    6.86
   3  14  -1    2.37   11.74
  -3 -14   1    0.59    7.38
   3  14   1    4.92    7.85
  -3 -14  -1   -0.11    5.05
   3  14  -1    1.49   11.22
   3  14   1   -0.50    7.51
   3  14  -1    2.42    5.38
   3 -14  -1    7.75    7.28
   3  14   2   31.25    7.72
  -3 -14  -2   33.06    5.45
  -3  14  -2   28.45    5.42
  -3  14  -2    1.24    4.92
   3 -14  -2   36.13    5.18
   3  14   2   29.20    7.96
  -3 -14   2   39.35    5.43
   3  14  -2   27.22    7.85
   3 -14   2   23.55    7.59
  -3  14   2   44.81    7.66
  -3 -14  -3   16.75    5.43
  -3  14  -3    9.00    7.83
   3 -14  -3   18.44    7.52
  -3  14   3   20.94    7.70
   3  14   3   20.63    7.86
   3  14   3   19.35    5.64
  -3 -14   3   20.87    5.41
   3 -14   3   17.30    5.31
   3  14  -3   17.48    7.84
  -3  14  -3   -1.42    6.96
   3 -14  -4   42.28    7.70
  -3  14   4   33.83    8.01
  -3  14  -4   33.79    7.89
   3  14   4   34.23    8.03
   3  14  -4   22.54    8.19
  -3  14  -4   -5.06    5.15
  -3 -14  -4   28.90    7.72
  -3 -14   4   29.62    7.68
   3  14   4   28.87    5.72
   3 -14   4   33.20    5.36
   3  14   5    4.93    8.03
  -3  14  -5   16.96    7.32
   3 -14  -5    8.16    7.72
  -3  14   5   -0.23    5.57
  -3 -14   5    2.15    5.50
  -3  14  -5    5.39    7.76
   3 -14   5    2.89    5.48
   3  14   5    2.24    5.57
  -3 -14  -5    3.65    7.71
   3  14  -5    2.80    5.29
   3 -14   6    9.67    7.83
  -3  14  -6    8.21    5.68
   3  14   6   10.88    8.20
   3  14   6   10.59    8.45
   3  14  -6   -0.61    5.44
  -3  14  -6    1.85    5.11
  -3 -14  -6    7.98    7.95
  -3  14   6   10.08    7.86
   3 -14  -6    6.16    5.69
  -3 -14   6   12.42    7.84
   3  14  -7    7.81    5.46
   3 -14   7   10.43    7.94
  -3  14   7    9.41    8.17
   3 -14  -7   10.59    8.13
   3  14   7    3.91    8.50
  -3 -14   7   10.11    7.88
  -3 -14  -7    6.81    8.35
  -3  14  -7    5.06    5.76
   3  14   7    9.10    8.54
  -3  14  -7    8.03    7.66
  -3 -14   8   14.60    8.17
   3 -14   8   -3.77    8.26
  -3  15   0   -2.98    7.74
   3  15   0    0.20    9.88
   3  15   0    0.89   10.19
  -3 -15   0   -1.22    5.55
   3 -15   0   -2.42    7.93
   3  15   0    0.31    8.25
   3 -15   1   18.26    8.06
   3  15   1   14.77    8.65
  -3  15   1   -3.15    5.56
   3  15  -1   18.15    5.91
  -3 -15  -1   17.54    5.82
  -3  15  -1   -2.37    7.85
   3  15   1   17.48    5.98
  -3 -15   1   20.92    7.89
   3 -15  -1   23.16    5.80
  -3  15  -2    6.34    5.76
   3  15   2    1.68    8.46
   3 -15   2    8.61    5.71
  -3 -15  -2    4.22    5.62
  -3  15   2    5.87    5.68
  -3  15  -2    2.32    5.41
   3  15   2    7.29    8.64
  -3 -15   2   -0.19    8.05
   3  15  -2    2.71    8.20
   3 -15  -2    4.97    5.64
  -3  15  -3   16.50    8.53
   3  15  -3   11.27    8.44
   3  15   3   21.62    8.73
  -3  15  -3    2.91    5.54
  -3  15   3   17.64    5.94
   3 -15  -3   27.54    8.33
  -3 -15   3   22.12    8.36
   3 -15   3   30.48    5.87
   3  15   3    9.24    8.56
  -3 -15  -3   21.02    8.21
   3 -15  -4   -0.47    8.42
   3  15  -4    3.88    6.00
  -3  15  -4   -1.39    8.51
  -3  15  -4    4.02    7.71
   3  15   4    2.05    6.13
  -3 -15  -4    3.09    8.25
  -4   0   0 1303.18   13.11
   4   0   0 1275.98   14.10
  -4   0  -1   -1.05    6.31
   4   0   1   -0.67    6.85
  -4   0  -1   -0.02    5.17
  -4   0   1    2.78    7.19
   4   0   2  361.72    9.33
   4   0   2  379.28    7.75
  -4   0  -2  390.22    7.84
  -4   0  -2  392.85    8.28
  -4   0   2  376.39    9.02
  -4   0   2  382.13    7.56
   4   0   3    1.86    6.39
  -4   0   3    0.03    6.85
   4   0   3    1.84    5.21
  -4   0   3   -2.13    4.98
  -4   0  -3    1.20    4.56
  -4   0  -3   -4.59    7.76
  -4   0  -4  933.27   13.02
  -4   0   4  891.06    9.53
   4   0   4  888.86    9.83
  -4   0  -4  926.12   11.74
   4   0   4  894.54   11.70
  -4   0  -5   -1.81    6.08
  -4   0   5   -1.41    5.63
   4   0  -5   13.20    5.76
   4   0   5    2.03    6.12
  -4   0  -5   -2.11    9.03
   4   0   5   10.71    8.14
  -4   0  -6    0.59    7.94
  -4   0   6   -0.75    7.46
   4   0   6   -6.19    5.69
   4   0  -6    5.49    5.26
   4   0   6    3.15    5.16
  -4   0  -6    3.19    6.04
  -4   0   7   -4.71    4.82
   4   0   7   10.39    6.47
   4   0  -7    3.73    4.82
  -4   0  -7    0.62    4.82
   4   0   7    2.33    4.93
  -4   0  -7   -3.65    5.20
  -4   0   8   27.00    6.12
   4   0  -8   28.71    6.12
  -4   0  -8   33.32    6.57
   4   0   8   18.37    4.68
   4   0   8   25.35    4.56
  -4   0  -8   23.21    4.70
   4   0  -9   -1.46    5.96
   4   0   9   -4.41    4.66
  -4   0  -9    2.68    4.32
   4   0   9   -1.50    4.16
  -4   0   9    2.30    6.07
   4   0  10  441.18    7.32
   4   0 -10  479.83    7.92
  -4   0 -10  446.45    8.72
   4   0  10  431.01    6.50
  -4   0  10  438.64    7.88
  -4   0 -11   -1.58    6.69
   4   0 -11    4.23    4.67
   4   0  11   -7.81    6.55
   4   0  11    1.51    4.63
  -4   0  11    2.88    6.47
   4   0 -12  559.93    6.94
   4   0  12  566.31    8.03
  -4   0  12  545.65    6.77
   4   0  12  562.73    6.85
  -4   0 -12  579.68    9.45
   4   0  13   -2.37    4.69
  -4   0 -13   -3.23    4.74
   4   0 -13    2.92    4.39
   4   0  13    1.68    4.50
  -4   0  13    3.29    4.71
  -4   0 -14    0.35    6.71
   4   0  14   13.82    6.68
  -4   0  14    4.54    4.68
   4   0  14   -1.39    4.67
   4   0 -14   -2.70    6.48
  -4   0  15    8.01    7.04
   4   0  15    4.15    6.59
   4   0  15   -4.05    5.02
   4   0 -15   -0.10    4.97
  -4   0 -15    4.16    6.58
  -4   0 -16    3.20    6.83
  -4   0  16   -1.41    5.00
   4   0  16    2.27    4.94
  -4   0  16    6.48    5.01
   4   0  16   10.05    7.16
  -4   0 -17   -0.85    7.40
   4   0  17    6.22    7.35
   4   0  17    2.35    5.34
  -4   0  17   -2.40    5.08
  -4   0  17    6.19    5.25
   4   0  18    6.13    7.86
  -4   0 -18    3.21    5.61
  -4   0  18    7.51    7.79
   4   0  18    0.65    7.84
  -4   0  18   10.00    8.15
  -4   0  19    6.09    7.77
  -4   0  19    4.25    5.88
  -4   0  19   -0.99    5.89
  -4   0 -19   -0.79    5.92
   4   0  19   -2.10    8.39
   4   0  19   -1.23    5.93
  -4   1   0 1304.70   12.10
  -4  -1   0 1284.15   13.90
  -4  -1   0 1281.48   14.38
  -4  -1   0 1309.64   13.56
   4  -1   0 1236.76   11.90
   4  -1  -1  120.63    6.07
  -4   1  -1  128.77    7.63
  -4  -1   1  123.13    7.54
   4   1   1  127.39    6.39
  -4  -1  -1  125.28    6.11
  -4  -1  -1  118.30    6.32
   4  -1   1  123.83    5.86
  -4   1   1  129.51    7.81
  -4  -1   1  121.01    7.75
  -4   1   2  364.95    7.37
  -4   1  -2  370.65    8.96
   4  -1   2  375.38    8.95
  -4  -1  -2  372.14    9.60
   4   1   2  370.14   10.38
   4   1  -2  381.30    9.06
  -4  -1   2  370.90    7.51
   4   1   2  365.37    9.55
  -4  -1  -2  373.02   10.10
   4  -1  -2  367.39    8.94
  -4   1  -2  381.79    9.01
  -4   1  -3  384.30    7.70
   4  -1   3  377.72    7.54
  -4  -1   3  361.28    7.12
   4  -1   3  369.11    7.56
  -4   1  -3  378.77    9.20
  -4  -1  -3  370.04    9.59
  -4   1   3  376.29    7.23
   4   1   3  360.38    9.26
   4   1   3  365.64   10.53
  -4  -1  -3  373.96   10.67
   4   1  -3  375.77    7.31
  -4   1   4    7.52    7.90
   4   1  -4    9.08    5.61
  -4  -1  -4    6.22    7.74
  -4   1   4    9.83    5.61
  -4   1  -4    8.18    6.06
   4   1   4   11.02    8.27
  -4  -1   4   13.74    7.79
   4  -1   4   16.10    7.74
  -4   1  -4   10.45    7.85
   4  -1   4    2.56    5.88
  -4  -1  -4   11.37    6.09
   4   1   4    7.19    7.35
  -4  -1   5  270.67    6.93
  -4   1   5  283.44    6.86
   4  -1   5  274.51    7.33
   4   1  -5  294.95    7.00
  -4   1  -5  280.59    9.65
  -4   1   5  264.16    7.00
   4   1   5  284.49   10.49
  -4  -1  -5  288.13   12.72
  -4  -1  -5  282.89    7.51
  -4   1  -5  292.38    9.68
   4  -1   5  282.85    7.32
   4   1   5  286.07    7.22
  -4  -1   6   26.47    5.42
  -4  -1  -6   21.42    6.24
   4  -1   6   28.14    5.23
   4  -1   6   28.40    8.01
  -4   1   6   43.62    7.31
  -4   1   6   25.51    7.77
  -4   1  -6   29.77    7.19
   4   1   6   36.12    8.17
  -4   1  -6   23.82    5.82
   4   1  -6   28.55    7.58
  -4  -1  -6   23.45    7.87
   4   1   6   25.00    7.42
   4  -1   7   -4.21    6.59
  -4   1   7   -1.68    4.64
  -4   1   7    3.70    6.51
   4   1   7    2.26    6.41
   4   1  -7    3.61    4.76
  -4   1  -7   -2.31    7.45
   4   1   7    0.38    7.03
  -4  -1   7    6.74    4.80
  -4   1  -7   -1.25    4.90
  -4  -1  -7    6.48    6.65
   4  -1   7    7.34    6.90
  -4   1   8   53.17    4.63
   4   1   8   43.09    5.12
   4   1   8   46.47    4.91
   4  -1   8   43.19    6.18
   4   1  -8   39.86    4.68
  -4  -1  -8   40.81    6.90
  -4   1  -8   48.06    6.39
  -4   1  -8   41.94    6.76
   4  -1   8   51.58    6.65
  -4  -1   8   39.40    6.20
  -4   1  -9   55.81    6.57
  -4   1   9   50.10    4.50
  -4  -1   9   57.02    6.41
   4   1  -9   62.29    6.07
   4   1   9   62.74    6.66
   4  -1   9   52.86    6.37
   4  -1   9   47.54    6.47
   4   1   9   49.91    6.76
  -4   1  -9   50.00    4.85
  -4  -1  -9   54.34    5.03
   4  -1  10   19.47    4.66
  -4   1  10   23.96    4.42
  -4   1 -10   22.55    6.54
  -4  -1 -10   17.20    4.59
   4   1 -10   13.45    4.47
   4  -1  10   18.94    6.36
   4   1  10   15.01    6.33
   4   1  10   25.30    4.68
  -4  -1  10   21.08    4.48
  -4  -1  11   77.96    6.66
  -4  -1 -11   78.85    6.94
   4   1 -11   81.36    4.85
  -4   1 -11   80.81    5.22
   4  -1  11   81.92    5.12
  -4   1  11   74.73    5.04
   4   1  11   90.03    7.01
   4   1  11   84.00    6.78
   4  -1  11   78.35    6.79
  -4   1 -12  161.85    5.80
  -4  -1  12  156.88    5.42
  -4  -1 -12  160.19    5.83
  -4   1  12  160.15    7.07
   4   1 -12  159.98    5.54
   4  -1  12  156.83    7.49
   4  -1  12  158.87    7.26
   4   1  12  163.92    7.67
   4   1  12  163.94    7.26
  -4  -1 -13   20.86    6.83
   4   1  13   29.56    4.76
   4   1 -13   40.61    6.54
   4  -1  13   25.50    6.62
   4   1  13   30.84    6.70
   4  -1  13   28.73    6.69
  -4   1  13   34.51    6.56
  -4  -1  13   22.43    4.79
  -4   1 -13   30.77    6.73
  -4   1 -14   32.17    4.92
   4  -1  14   36.13    4.84
  -4  -1 -14   27.49    6.80
   4   1  14   57.22    6.73
   4   1 -14   31.75    4.64
   4   1  14   30.82    6.83
  -4  -1  14   22.67    4.93
   4  -1  14   36.21    6.70
  -4   1  14   30.96    4.74
  -4  -1  14   27.32    4.77
  -4   1  14   27.06    6.71
  -4   1 -15   16.11    6.92
  -4   1  15   12.83    4.72
   4  -1  15   13.30    4.85
   4   1 -15   13.50    4.57
  -4  -1  15    9.51    4.96
   4   1  15   13.32    5.04
   4   1  15    5.47    4.86
  -4  -1  15   11.10    5.04
  -4  -1 -15    0.82    6.85
   4  -1  15    9.42    5.06
  -4   1  15    3.32    4.72
  -4  -1  16   29.97    7.22
  -4   1 -16   27.09    7.00
  -4  -1 -16   23.40    7.08
   4  -1  16   26.05    6.94
   4   1  16   29.11    6.93
   4   1 -16   26.28    5.04
  -4  -1  16   24.44    7.10
   4   1  16   28.35    6.93
   4  -1  16   29.17    7.36
  -4   1  16   24.07    5.12
  -4   1  16   24.45    5.11
  -4   1 -17   -6.12    5.25
   4  -1  17   -1.53    5.20
   4   1  17   -0.19    7.49
   4   1 -17   -3.49    5.29
  -4   1  17    6.36    5.33
  -4  -1 -17    7.29    7.31
   4  -1  17    4.14    5.39
   4   1  17    2.00    5.22
  -4  -1  17   -0.77    5.34
  -4  -1  17    7.76    5.22
  -4   1  17    4.31    5.13
  -4   1  17    8.34    7.26
  -4   1  18   37.30    8.04
  -4   1 -18   39.88    5.86
   4   1  18   34.05    7.92
   4   1 -18   41.19    5.72
  -4   1  18   32.61    5.69
  -4  -1  18   31.85    7.92
   4  -1  18   28.73    5.58
   4   1  18   37.95    5.63
  -4  -1 -18   34.09    8.09
  -4  -1  18   32.64    8.10
  -4   1  18    2.65    7.19
   4  -1  18   32.98    7.98
   4  -1  19   -1.73    8.13
   4   1  19    7.94    8.20
  -4   1  19    4.27    7.89
  -4   1 -19    1.13    5.95
  -4  -1 -19   -3.81    8.43
  -4  -1  19   15.30    8.46
   4  -1  19    4.42    6.08
  -4   1  19   -0.19    5.82
  -4  -1  19   -7.28    5.76
  -4   1  19   -4.80    8.29
   4   1  19    6.44    8.32
  -4  -2   0  992.80   12.96
   4   2   0 1029.98   13.08
  -4  -2   0  994.85   12.97
  -4   2   0 1020.21   10.14
   4  -2   0  977.21   10.00
  -4   2   1  275.88    8.11
   4  -2   1  271.15    6.69
  -4  -2  -1  267.14    8.05
   4   2  -1  277.35    8.39
  -4  -2   1  278.42    9.60
   4  -2  -1  266.01    8.18
  -4  -2  -1  276.71    9.31
  -4   2  -1  278.95    8.24
  -4  -2   1  265.56    8.62
  -4  -2  -1  272.88    9.02
   4   2   1  277.70    9.03
   4   2  -2   37.98    5.14
  -4  -2  -2   33.40    8.79
  -4   2  -2   34.08    5.32
  -4   2  -2   33.95    5.53
  -4  -2  -2   39.12    7.77
   4  -2   2   31.21    7.07
  -4  -2  -2   37.79    8.63
  -4  -2   2   28.61    7.43
   4   2   2   39.17    5.57
   4  -2  -2   38.66    5.32
  -4   2   2   36.75    7.18
  -4   2  -3  236.20    8.65
  -4  -2  -3  247.49   12.78
   4   2   3  235.09    7.31
  -4   2   3  243.46    6.83
  -4  -2   3  225.27    6.86
   4  -2   3  237.34    8.42
   4  -2  -3  235.10    6.82
  -4  -2  -3  232.88   12.63
   4   2  -3  243.93    7.00
  -4   2  -3  242.19    9.11
  -4  -2  -3  244.57    9.57
  -4  -2  -4  179.24    9.42
   4   2  -4  168.65    8.60
  -4   2  -4  171.72    6.86
  -4  -2  -4  162.79   15.86
   4   2   4  163.01    6.93
   4  -2   4  158.49    6.55
  -4   2  -4  177.50    6.53
  -4   2   4  175.20    6.46
   4  -2   4  162.17    6.42
   4   2   4  159.87   14.45
  -4  -2   4  157.65    8.54
  -4  -2  -5   28.76    6.31
  -4   2  -5   29.51    7.64
   4   2   5   27.99   10.91
  -4   2   5   29.83    5.74
   4   2   5   30.31    5.94
  -4   2  -5   26.61    8.37
  -4   2   5   29.41    5.51
  -4  -2  -5   27.79   11.40
   4  -2   5   32.96    8.11
   4   2  -5   32.64    5.79
   4  -2   5   32.25    5.42
  -4  -2   5   27.18    5.69
  -4  -2  -6  182.38   10.87
   4  -2   6  184.53    5.71
   4  -2   6  183.99    7.87
  -4   2  -6  175.70    7.69
  -4   2   6  183.45    6.16
  -4   2  -6  174.62    6.15
   4   2   6  180.70    6.47
   4   2  -6  175.71    5.83
   4   2   6  174.58    9.28
  -4   2   6  178.53    8.05
  -4  -2   6  168.16    5.90
   4   2  -7    2.47    4.64
  -4  -2  -7    1.22    6.30
   4  -2   7    3.96    4.27
  -4   2  -7    2.98    6.48
   4  -2   7    8.74    6.53
  -4   2   7    5.33    4.41
  -4   2  -7   14.55    6.81
   4   2   7   -8.24    6.94
  -4   2   7    0.54    6.33
  -4  -2   7    5.56    6.60
   4   2   7    0.79    6.06
  -4  -2  -8    0.10    6.50
   4   2   8   -1.37    6.31
  -4   2   8   -7.29    4.26
   4  -2   8   -0.90    4.42
   4  -2   8    3.39    4.30
  -4   2  -8    0.34    4.50
   4   2  -8    4.60    5.94
   4   2   8    1.88    4.44
  -4   2   8    6.19    5.93
  -4   2  -8   -6.03    6.47
  -4  -2   8  -10.57    4.37
  -4   2   9   70.65    4.55
  -4  -2  -9   69.33    6.94
  -4   2   9   69.68    4.86
   4   2  -9   65.24    4.71
   4   2   9   71.79    6.85
  -4   2  -9   69.78    4.97
   4  -2   9   72.88    4.69
   4   2   9   75.62    5.01
  -4   2  -9   68.61    5.06
   4  -2   9   69.76    6.53
  -4  -2   9   76.90    4.77
   4   2 -10  343.46    7.46
  -4   2 -10  328.43    7.98
  -4   2  10  313.62    5.98
   4   2  10  339.46    8.97
   4   2  10  312.80    6.03
   4  -2  10  328.05    5.96
   4  -2  10  339.40    7.71
  -4  -2  10  336.92    7.51
  -4  -2 -10  313.47    8.94
  -4   2 -10  310.42    7.92
  -4   2  10  320.69    6.17
   4   2  11    9.33    4.73
   4   2 -11    6.96    4.45
  -4  -2 -11    5.23    6.31
  -4   2  11    9.78    4.51
   4   2  11    6.77    6.41
   4  -2  11    4.18    6.72
   4  -2  11    8.32    4.63
  -4   2  11    8.96    4.54
  -4  -2  11    7.14    4.41
  -4   2 -11    2.87    6.83
   4   2  12  100.93    6.88
   4  -2  12   98.63    6.99
  -4  -2 -12   95.63    7.22
   4   2 -12   84.34    4.89
   4  -2  12   97.51    6.89
   4   2  12  100.61    7.14
  -4   2  12   86.73    4.96
  -4  -2  12   85.28    5.10
  -4   2 -12   93.98    7.02
  -4   2  12   93.65    6.72
  -4   2  13   78.03    5.04
   4   2 -13   78.35    6.67
  -4  -2 -13   76.79    7.08
   4  -2  13   81.75    6.91
   4   2  13   83.02    7.17
   4   2  13   81.12    5.09
   4  -2  13   79.68    5.13
  -4  -2  13   74.66    7.15
  -4  -2  13   90.66    6.86
  -4   2 -13   78.33    5.40
  -4   2  13   85.73    4.99
  -4   2 -14   52.04    6.97
  -4   2  14   43.76    4.99
  -4   2  14   37.34    6.62
   4  -2  14   41.45    6.75
  -4  -2 -14   42.51    6.91
   4   2 -14   42.80    6.69
   4   2  14   51.56    6.93
   4  -2  14   43.54    5.32
   4   2  14   53.48    6.61
  -4  -2  14   46.02    4.90
  -4  -2  14   44.38    5.26
   4  -2  15   11.70    7.01
   4   2 -15   12.79    6.62
   4  -2  15    9.52    4.82
  -4  -2 -15    9.04    6.86
   4   2  15   -0.10    4.97
  -4   2 -15   11.06    4.93
  -4  -2  15   12.14    6.82
  -4   2  15    4.06    4.77
  -4  -2  15    8.01    4.73
   4   2  15    3.26    4.87
  -4   2  15    8.97    5.07
   4   2 -16   22.81    6.91
   4  -2  16   17.16    4.97
   4   2  16   15.29    6.96
  -4  -2 -16    4.91    7.08
  -4   2  16   16.78    5.16
  -4   2  16   14.15    5.06
  -4   2 -16   18.78    7.26
  -4  -2  16   13.97    7.32
   4   2  16   16.44    5.18
   4  -2  16    2.98    5.18
  -4  -2  16   20.86    6.95
   4   2  17   10.49    7.38
  -4   2 -17   17.49    7.47
   4  -2  17   16.07    5.14
   4   2  17   15.02    7.44
   4   2 -17   19.89    7.31
  -4  -2  17   19.13    5.23
   4  -2  17   21.68    5.48
  -4  -2  17   17.40    5.44
  -4   2  17   19.10    5.36
  -4   2  17   20.71    5.42
  -4  -2  18   -2.58    5.49
   4  -2  18   10.28    8.02
   4   2  18    0.91    7.80
   4   2  18   10.39    7.97
   4   2 -18   -4.67    7.72
  -4   2 -18   -2.39    5.58
  -4  -2  18   10.75    8.14
  -4   2  18   10.03    5.73
   4   2  18    1.65    5.52
  -4   2  18    5.72    5.61
   4  -2  18   -9.53    7.76
  -4   2  18   -2.19    7.96
  -4   2  19   16.03    8.22
   4   2  19    9.79    8.35
   4   2  19    9.00    5.98
   4  -2  19    0.38    5.89
  -4   2  19    5.58    6.08
  -4  -2  19    4.94    8.35
   4  -3   0    3.95    5.23
   4   3   0   -1.06    5.18
  -4   3   0    0.90    5.08
   4   3   0    5.52    7.43
  -4  -3   0    4.41    7.89
  -4  -3   0    3.27    7.29
   4   3  -1  213.11    8.82
   4   3   1  216.49    9.10
   4  -3   1  221.36    6.39
  -4   3   1  230.95    6.48
  -4  -3  -1  214.91    7.67
   4   3   1  219.29    9.35
  -4  -3   1  209.42    7.02
   4  -3  -1  219.32    6.46
  -4   3  -1  235.05    8.43
  -4  -3   1  215.14   10.23
  -4  -3  -1  221.00    9.56
   4   3  -2  485.92   10.05
   4  -3  -2  491.94    9.58
  -4  -3   2  462.21   13.82
  -4  -3  -2  487.10    9.40
  -4   3   2  505.68    9.56
   4   3   2  484.45    9.20
  -4  -3  -2  491.04   13.43
  -4  -3   2  462.75    8.26
   4  -3   2  489.52    7.88
  -4   3  -2  509.88    7.92
  -4   3  -3    4.42    7.86
   4   3   3    1.43    8.44
  -4   3  -3    7.40    5.80
  -4  -3  -3    6.06   11.81
   4   3  -3    7.31    8.37
   4  -3  -3   11.54    5.63
   4  -3   3   10.52    5.33
  -4   3   3    3.17    7.68
  -4  -3   3    9.41    5.61
  -4  -3  -3    6.95   11.15
  -4   3  -4  162.24    8.75
   4   3  -4  179.44    8.59
  -4   3  -4  164.04    8.43
  -4   3   4  170.12    6.30
   4   3   4  162.20    8.92
   4  -3  -4  164.43    6.45
   4  -3   4  169.25    6.28
  -4  -3   4  166.29    6.60
   4   3  -5  113.12    7.87
  -4   3  -5  108.11    5.43
   4  -3   5  111.11    5.94
   4   3   5  114.05    5.96
  -4   3  -5  101.95    7.72
  -4   3   5  107.93    5.90
  -4  -3   5  100.68    8.05
   4  -3   5  106.07    5.25
   4  -3   6    8.75    4.64
   4  -3   6   21.13    6.22
   4   3   6    8.29    5.01
  -4   3   6   15.94    4.62
   4   3  -6   14.44    4.72
  -4   3  -6   18.88    6.36
  -4  -3   6   14.05    4.85
  -4   3   6   13.40    4.49
  -4   3  -6   16.22    4.88
   4   3  -7   18.10    6.39
   4   3   7   14.38    4.70
  -4   3   7   13.37    4.46
   4  -3   7   12.16    4.47
  -4   3  -7   16.03    4.70
  -4   3  -7   13.64    4.59
  -4  -3   7   16.08    4.68
   4  -3   7   12.68    6.18
  -4   3   7   20.95    4.42
   4  -3   8   94.28    4.86
   4   3   8   84.84    8.92
   4  -3   8   80.17    4.90
  -4   3  -8   88.65    6.70
  -4   3   8   89.55    6.37
   4   3  -8   91.07    4.78
  -4   3  -8   83.94    6.47
  -4   3   8   75.72    4.85
  -4  -3   8   77.99    4.84
   4   3   8   83.92    6.79
   4   3   8   86.76    8.89
   4   3  -9   24.84    6.41
  -4   3   9   26.28    6.43
   4  -3   9   33.86    6.36
   4   3   9   21.62    8.12
   4   3   9   28.32    4.73
   4  -3   9   38.16    6.48
  -4   3  -9   30.10    6.98
  -4   3   9   23.16    4.63
  -4   3  -9   29.48    4.78
   4   3   9   28.40    8.17
  -4  -3   9   32.28    4.50
   4  -3  10  145.41    6.77
  -4   3  10  149.15    7.07
   4  -3  10  131.91    7.15
   4   3 -10  141.33    6.86
   4   3  10  146.35    5.26
   4   3  10  136.46    7.92
  -4  -3  10  128.73    7.47
  -4   3 -10  135.86    7.43
  -4   3  10  141.56    5.20
  -4   3 -10  140.91    5.27
  -4  -3  10  128.29    5.07
  -4   3  11    8.67    6.42
   4   3 -11    3.45    4.55
  -4   3  11   -3.07    6.58
   4  -3  11    1.81    4.47
   4   3  11   -3.75    6.89
  -4   3 -11   -1.82    4.83
   4  -3  11   -3.41    4.50
  -4  -3  11   -3.42    7.01
  -4  -3  11    3.27    4.57
  -4   3 -11    4.11    4.65
   4   3  11    5.02    8.05
  -4   3  12   17.61    4.59
   4   3 -12   22.58    4.61
  -4   3  12   30.78    4.79
   4   3  12   25.21    6.57
   4   3  12   19.52    4.68
   4  -3  12   26.99    6.61
   4  -3  12   17.85    6.55
  -4  -3  12   20.20    5.05
   4   3  12   20.78    6.70
  -4  -3  12   21.05    4.61
  -4   3 -12   23.04    4.74
   4   3  13   72.70    6.74
   4   3 -13   64.23    5.00
  -4   3  13   68.48    4.84
   4   3  13   77.40    7.25
   4  -3  13   78.49    6.83
   4  -3  13   71.37    5.11
  -4   3  13   79.54    6.74
  -4  -3  13   73.25    6.96
  -4  -3  13   78.05    4.77
   4   3  13   70.93    7.21
  -4   3 -13   72.64    7.09
   4   3  14   18.21    6.76
   4   3 -14    8.67    4.70
   4  -3  14   18.95    6.66
   4  -3  14   18.30    4.89
  -4   3  14   21.69    4.83
   4   3  14   29.82    4.79
   4   3  14   18.22    6.90
  -4  -3  14    9.01    4.99
  -4  -3  14   22.03    5.07
  -4   3 -14   19.75    4.94
  -4   3  14   20.14    6.79
   4   3  15    7.38    6.81
  -4  -3  15    3.64    7.12
   4   3  15   16.30    6.73
   4  -3  15   10.95    5.01
  -4  -3  15   12.36    6.91
   4   3 -15    4.22    4.93
   4  -3  15    7.10    4.82
  -4   3  15   10.45    6.92
   4   3  15    6.22    6.81
  -4   3  15    5.71    5.05
  -4   3 -15   13.10    6.97
  -4   3 -16    5.57    5.01
  -4  -3  16   11.65    7.17
   4   3 -16    1.62    5.06
   4   3  16    4.64    7.14
   4  -3  16   -3.56    7.36
   4  -3  16    5.87    4.91
  -4   3  16    3.93    5.15
   4   3  16   16.34    6.94
  -4  -3  16   -0.77    7.26
   4   3  16    3.91    7.26
  -4   3  16    0.44    5.21
  -4   3 -17    2.17    5.51
   4   3 -17   -5.55    5.42
   4  -3  17   14.03    7.69
   4   3  17    0.43    7.34
   4   3  17    3.32    5.47
  -4  -3  17   -0.80    5.44
   4  -3  17    0.57    7.35
  -4   3  17    0.94    7.51
  -4   3  17   -1.57    7.68
   4   3  17   -0.01    7.48
  -4  -3  17    3.65    5.18
  -4   3 -18   -1.66    7.91
   4   3  18    8.46    8.02
   4   3  18   -0.78    8.02
  -4  -3  18    2.49    7.92
   4  -3  18    3.82    5.66
  -4   3  18    2.80    5.36
   4   3 -18    5.10    7.92
  -4  -3  18   -0.71    5.57
   4   3  18    3.03    5.56
  -4   3  18   -1.19    8.16
   4  -3  18   -0.66    5.44
   4   4   0 1151.49   14.07
  -4  -4   0 1094.98   12.58
   4   4   0 1104.73   16.12
  -4   4   0 1218.49   11.60
   4  -4   0 1142.32   11.18
   4   4   1  104.19    8.86
  -4  -4   1  103.84    6.83
   4  -4   1  110.61    5.96
   4   4   1  101.00    7.19
  -4   4   1  116.81    5.91
  -4  -4  -1  105.91    9.17
   4   4  -1  110.24    8.64
  -4   4  -1  110.84    6.07
   4  -4  -1  111.05    5.92
  -4   4  -2   43.63    7.88
   4   4  -2   35.02    5.73
  -4  -4  -2   42.08    8.69
  -4  -4   2   34.62    7.91
   4   4   2   37.30    8.83
   4  -4  -2   41.71    5.69
   4  -4   2   39.99    5.41
   4   4   2   46.18    8.14
  -4   4   2   39.61    5.57
  -4  -4  -3 1699.53   26.08
   4   4  -3 1607.23   11.86
   4  -4  -3 1639.04   12.53
  -4   4  -3 1635.82   11.31
  -4   4   3 1680.93   11.61
   4   4   3 1602.22   12.91
   4   4   3 1688.67   26.67
  -4  -4   3 1575.47   11.80
  -4   4  -3 1600.78   12.18
   4  -4   3 1662.31   12.50
  -4   4   4    6.81    5.06
   4   4  -4    8.17    7.33
  -4   4  -4    4.20    7.26
  -4  -4   4    5.00   11.72
   4  -4  -4   10.44    4.75
   4   4   4    1.44    4.98
  -4   4  -4    7.57    4.87
  -4  -4   4    7.56    7.06
   4  -4   4    7.96    5.12
  -4   4  -5   17.56    4.70
   4   4  -5   17.17    4.61
   4  -4  -5   17.67    6.42
  -4   4  -5   12.70    6.35
  -4  -4   5   20.40    6.66
  -4  -4   5   13.44    7.20
   4   4   5   16.19    6.82
  -4   4   5   19.72    4.40
   4  -4   5   16.22    6.39
  -4   4   6    6.99    6.02
   4  -4   6   11.32    4.31
   4   4   6    9.95    4.68
  -4   4  -6    9.94    4.39
  -4   4  -6    6.44    6.51
   4   4  -6   16.74    6.20
  -4  -4   6   11.14    6.74
  -4  -4   6    7.83    4.44
   4   4   7  371.17    7.78
   4   4  -7  361.36    6.14
   4  -4   7  404.43    7.49
  -4   4   7  395.17    7.75
  -4   4   7  394.13    7.59
  -4   4  -7  370.81    8.02
  -4   4  -7  365.69    6.28
  -4  -4   7  364.84    9.66
   4  -4   7  367.73    6.24
  -4  -4   7  379.62    7.70
   4   4  -8    5.18    4.32
   4  -4   8    8.50    4.17
  -4   4  -8    2.04    6.52
  -4   4   8    5.38    4.32
  -4   4   8    1.35    4.36
   4  -4   8    2.29    4.31
  -4   4  -8    2.68    6.25
  -4  -4   8    2.53    4.61
   4   4   8    2.91    6.47
  -4  -4   8    9.19    4.55
   4  -4   9  190.05    5.37
  -4   4   9  198.95    7.01
   4  -4   9  178.14    7.16
  -4   4   9  192.56    7.20
   4   4   9  180.16    5.34
  -4   4  -9  196.74    7.32
  -4   4  -9  189.64    7.22
   4   4  -9  184.44    5.26
  -4  -4   9  198.35    6.97
  -4  -4   9  170.71    6.11
   4   4  10  180.68    5.38
   4   4 -10  186.24    5.31
  -4   4  10  197.39    7.15
   4  -4  10  184.06    5.39
  -4   4  10  187.35    5.42
  -4   4 -10  188.62    7.51
  -4   4 -10  183.98    7.42
   4  -4  10  190.16    7.35
   4   4  10  187.68   11.86
  -4  -4  10  177.13    6.12
   4   4  10  193.76   11.87
  -4  -4  10  174.09    5.38
  -4   4  11   17.13    6.55
   4   4 -11   10.61    4.42
  -4   4 -11    8.45    6.87
   4   4  11   11.08    6.68
   4  -4  11   13.22    6.48
   4   4  11   12.17    8.26
  -4   4 -11   -0.17    6.60
   4  -4  11   15.66    4.38
   4   4  11    9.15    4.63
  -4  -4  11    8.64    4.87
  -4   4  11    9.05    4.45
  -4  -4  11    9.37    4.61
  -4   4  12   -2.44    6.55
   4   4 -12   -4.64    4.45
   4   4  12    2.07    6.75
   4   4  12    4.84    8.07
   4   4  12   12.68    6.47
  -4  -4  12    5.39    4.92
   4  -4  12    6.61    4.66
  -4  -4  12   -4.02    4.52
   4  -4  12    1.02    4.36
  -4   4 -12    2.48    4.84
  -4   4  12    5.71    6.44
  -4   4  13   47.34    4.93
   4   4  13   51.75    7.17
   4   4  13   48.46    4.82
   4   4  13   50.48    8.36
   4  -4  13   55.57    6.99
   4  -4  13   43.36    6.42
  -4  -4  13   43.57    5.07
  -4  -4  13   52.79    5.12
   4   4 -13   52.72    4.68
  -4   4  13   58.57    6.71
  -4   4 -13   48.97    6.87
   4   4  14   34.82    8.47
  -4   4  14   35.58    7.01
   4   4  14   32.60    8.51
  -4   4  14   39.35    6.86
   4  -4  14   36.65    4.85
   4   4 -14   30.52    4.81
   4   4  14   42.81    6.83
  -4  -4  14   25.78    5.11
  -4  -4  14   30.96    4.91
   4  -4  14   33.00    6.81
  -4   4 -14   25.88    5.14
  -4  -4  15    2.84    7.10
   4   4  15    4.18    6.82
   4   4  15    8.67    6.85
  -4   4 -15    8.58    7.02
   4   4 -15   -2.49    5.02
   4   4  15   -2.66    8.45
   4  -4  15    2.24    5.04
  -4   4  15    4.26    6.98
   4  -4  15    4.27    4.78
  -4  -4  15    5.49    4.78
  -4   4  15    4.58    4.86
   4   4  16   -0.33    8.86
  -4   4  16    5.54    7.40
  -4  -4  16    3.19    7.45
   4  -4  16    4.86    5.33
   4   4 -16    3.77    5.04
   4   4  16   -5.57    5.02
   4   4  16    5.61    7.25
  -4  -4  16  -12.35    5.12
   4  -4  16    6.49    5.02
  -4   4  16    1.12    7.16
  -4   4 -16   -1.59    5.10
  -4   4 -17    5.92    5.49
   4  -4  17   -5.32    7.60
   4   4  17    4.35    9.20
  -4   4  17    3.19    5.41
   4  -4  17    5.31    7.68
   4   4  17   -3.47    9.33
   4   4 -17    5.91    7.56
   4   4  17    3.43    5.30
  -4  -4  17   -3.56    7.61
  -4  -4  17   -0.99    5.26
  -4   4  17    6.50    7.78
   4   4  18    2.88    8.08
   4  -4  18    8.05    5.70
  -4  -4  18    5.22    5.76
   4   4  18    4.04    9.80
   4   4 -18    6.07    8.04
   4  -4  18   -2.66    8.11
  -4   4 -18    5.34    5.87
   4   4  18    6.37    5.85
  -4  -4  18    2.21    5.94
  -4   4  18    5.34    5.85
  -4   4  18    4.61    8.01
  -4  -5   0  871.67   10.50
   4  -5   0  898.25    8.66
   4   5   0  870.62   14.25
   4   5   0  877.62   10.61
  -4   5   0  943.35    8.84
  -4   5  -1 1389.33   10.12
   4  -5  -1 1347.12   10.15
   4   5   1 1341.70   15.04
  -4  -5   1 1300.45   11.49
   4  -5   1 1356.26    9.84
  -4   5   1 1367.26   10.20
  -4  -5  -1 1376.86   14.68
   4   5   1 1362.44   14.81
   4   5  -1 1480.85   12.20
   4   5   2  847.92   13.31
  -4   5  -2  877.08    9.61
  -4  -5  -2  888.93   13.47
  -4   5   2  892.06    9.50
   4  -5   2  860.14    9.42
  -4  -5   2  832.00    9.12
   4  -5  -2  868.76    9.63
   4   5   2  824.88   10.49
   4   5  -2  843.55   10.28
   4   5  -3  158.96    5.54
  -4  -5   3  168.76    7.45
  -4   5  -3  158.91    5.45
   4   5   3  161.46    6.23
  -4   5  -3  155.93    7.25
  -4   5   3  173.43    5.25
   4  -5  -3  154.35    5.41
   4   5   3  161.49    8.71
   4  -5   3  162.85    7.18
  -4  -5  -3  167.69    8.60
   4   5  -4   14.64    6.31
  -4   5   4    9.31    4.51
  -4  -5   4   11.12    4.67
  -4   5  -4   13.13    4.60
   4   5   4   13.92    6.88
   4  -5   4   22.75    6.27
  -4   5  -4   14.36    4.57
   4  -5  -4    9.91    4.59
   4   5  -5    3.73    4.37
   4   5   5    3.70    4.45
   4  -5  -5   -0.17    4.35
  -4   5   5    8.24    4.16
  -4   5  -5    3.69    4.66
  -4   5  -5    0.79    4.29
  -4  -5   5    6.74    6.33
   4  -5   5    4.91    4.22
   4   5   6    5.53    4.49
  -4   5  -6    4.88    6.53
  -4  -5   6    9.01    8.95
   4   5  -6   11.24    4.30
  -4  -5   6   13.92    6.07
  -4   5  -6    3.95    4.24
   4  -5  -6   11.64    6.33
  -4   5   6   11.30    4.37
   4  -5   6   10.93    4.17
   4  -5   7  190.99    6.61
  -4  -5   7  175.06    8.60
  -4   5  -7  183.56    6.79
  -4  -5   7  181.32    6.98
   4   5   7  178.02    5.81
   4   5  -7  185.18    5.27
  -4   5   7  189.37    5.44
  -4   5  -7  175.42    5.73
   4  -5   8  165.81    5.33
  -4   5  -8  158.50    7.27
   4   5  -8  157.15    5.17
  -4   5   8  168.35    5.31
  -4  -5   8  155.96    9.34
  -4   5  -8  147.95    5.13
  -4  -5   8  151.52    6.87
  -4   5   8  151.67    5.20
   4   5   8  153.72    5.59
   4   5  -9   85.30    4.83
  -4   5   9  100.28    6.63
  -4  -5   9   84.05    7.39
  -4   5  -9   84.79    5.45
   4   5   9   91.15    6.98
  -4   5   9   88.16    6.65
  -4   5  -9   93.41    6.74
  -4  -5   9   77.71    5.02
   4  -5   9   81.35    5.16
   4  -5   9   95.52    4.73
  -4   5 -10   -2.06    4.99
   4  -5  10    7.94    4.44
  -4   5  10    6.19    4.75
  -4  -5  10    1.65    6.74
   4   5  10   -2.40    4.63
   4  -5  10    8.40    6.46
   4   5 -10    5.34    4.57
  -4  -5  10   -2.35    6.60
  -4   5 -10   13.20    6.61
  -4   5  10    3.97    6.64
  -4   5 -11  166.27    5.66
   4   5 -11  182.80    5.20
   4  -5  11  191.10    7.16
  -4   5  11  169.05    5.57
  -4   5  11  200.10    7.13
  -4  -5  11  166.27    8.00
  -4  -5  11  176.36    5.27
   4   5  11  172.63    7.45
   4  -5  11  167.72    5.40
  -4   5 -11  180.81    5.38
  -4  -5  12   -0.11    4.57
   4   5  12   -0.23   12.89
   4  -5  12   -0.20    4.46
  -4   5  12   -0.10    4.71
   4  -5  12    1.22    6.53
  -4   5  12    4.17    4.56
  -4  -5  12    1.42    6.58
  -4   5 -12   -8.50    4.90
  -4   5 -12   -0.36    4.60
   4   5 -12   -1.55    4.62
   4   5  12    4.56    4.60
   4   5  12    1.28   11.86
   4   5  13    6.92    9.63
   4   5 -13   14.83    4.48
  -4   5  13    3.75    4.84
   4  -5  13    3.87    4.61
   4  -5  13    4.73    4.72
  -4   5  13   11.58    6.52
   4   5  13    6.99    9.51
  -4  -5  13    8.76    7.14
   4   5  13    3.45    4.90
  -4  -5  13   10.26    6.43
  -4   5 -13   11.61    4.75
  -4   5  14   30.85    7.01
   4   5  14   29.96   10.11
   4   5  14   29.29   10.04
   4  -5  14   30.90    4.85
   4  -5  14   38.32    7.05
  -4  -5  14   27.22    7.08
  -4   5  14   29.04    6.89
  -4  -5  14   41.06    4.99
   4   5  14   22.93    6.75
   4   5 -14   30.69    4.81
  -4   5 -14   30.95    7.11
  -4  -5  15    4.48    4.99
  -4   5  15    5.04    7.11
   4   5  15    3.29    8.41
   4   5 -15    8.69    7.11
   4  -5  15    5.28    4.80
  -4   5  15    4.49    5.16
  -4  -5  15    0.87    5.15
  -4   5 -15    3.56    5.06
   4   5  15    6.23    9.71
   4   5  15    1.37    7.19
   4  -5  15    8.75    5.16
   4   5  16    0.51   10.15
   4   5 -16   -3.93    7.37
   4  -5  16    6.21    5.01
   4  -5  16   -3.46    5.38
   4   5  16    1.89    8.73
  -4   5  16    2.54    7.23
  -4  -5  16   -0.93    5.44
  -4  -5  16    8.02    5.20
  -4   5 -16   -3.54    5.39
   4   5  16   -0.72    5.40
  -4   5  16   -1.40    5.40
  -4  -5  17   -0.71    5.58
   4  -5  17    7.50    7.70
  -4   5  17   -0.17    5.49
   4   5  17    3.40    9.44
   4  -5  17    9.34    5.46
  -4   5  17    1.58    5.60
  -4  -5  17    2.82    5.58
   4   5 -17    7.67    5.63
   4   5  17    4.57    9.34
   4   5  17    1.18    5.51
  -4   5 -17   -5.03    8.10
  -4   5  18    8.66    8.19
  -4   5 -18    2.53    8.50
   4  -5  18    7.17    5.65
  -4  -5  18   -0.12    6.06
   4   5  18    3.46   11.44
   4   5 -18    8.30    5.71
   4  -5  18   11.25    8.45
  -4  -5  18   -4.11    5.97
   4   5  18   -3.03    5.98
  -4   5  18    3.46    8.76
   4   5  18    4.75   10.05
   4  -6   0 6259.85   19.98
  -4  -6   0 6193.89   24.41
   4   6   0 6370.51   26.70
  -4   6   0 6454.97   20.23
  -4   6  -1   76.00    6.65
   4  -6  -1   71.61    4.66
   4   6  -1   69.78    5.07
   4  -6   1   80.79    6.37
  -4  -6  -1   71.71    5.45
   4   6  -1   66.25   10.43
   4   6   1   73.02    7.49
  -4   6   1   78.10    6.36
   4   6   1   69.67    6.94
  -4  -6   1   71.66    5.08
   4   6   2   73.13    7.26
   4   6   2   59.58    5.41
  -4  -6  -2   60.23    6.90
   4  -6   2   62.27    6.31
  -4   6  -2   62.65    4.69
  -4  -6   2   61.94    6.59
  -4   6   2   57.15    6.13
   4  -6  -2   53.46    4.61
   4   6  -2   60.61    6.71
   4   6   3    1.45    6.51
  -4   6  -3   10.97    4.38
  -4   6   3    0.26    5.78
  -4  -6   3   -0.92    4.51
   4  -6  -3    3.74    4.27
  -4   6  -3    7.87    4.32
   4  -6   3   11.28    5.97
   4   6   3    7.25    6.45
  -4  -6  -3    5.40    7.77
   4   6  -3    5.30    4.54
  -4  -6  -4   10.58    7.57
   4  -6  -4    4.60    4.22
   4   6   4   10.40    7.58
  -4   6   4    6.39    5.77
   4   6   4    8.17    6.19
  -4  -6   4    4.53    6.23
  -4   6  -4   12.85    5.83
  -4   6  -4    3.34    4.41
   4  -6   4    7.39    4.26
   4   6  -4    8.53    4.41
   4  -6  -5    7.02    4.40
  -4   6   5   -7.19    4.29
  -4   6  -5    0.79    6.41
  -4  -6   5    3.91    4.42
   4   6   5   13.23    6.76
  -4   6  -5    1.46    6.05
   4  -6   5    2.06    4.26
   4   6  -5   -0.21    4.27
   4   6  -6  184.01    5.35
  -4  -6   6  203.30    6.88
  -4   6   6  193.00    5.49
   4   6   6  197.79    7.33
  -4   6  -6  176.78    5.67
  -4   6  -6  185.27    6.78
   4  -6  -6  194.28    5.42
   4  -6   6  191.78    5.10
   4   6  -7    7.07    4.33
   4  -6  -7    5.10    4.49
  -4   6   7   -3.83    6.07
  -4   6  -7   -4.95    6.62
  -4   6  -7    0.64    6.11
  -4  -6   7   10.97    4.46
   4   6   7   -6.79    6.81
   4  -6   7    5.13    5.98
  -4   6   8   12.14    4.58
   4   6  -8    7.15    4.52
  -4  -6   8    7.97    8.20
  -4   6  -8    6.64    4.65
  -4   6  -8   13.21    6.21
  -4  -6   8    7.58    4.52
   4  -6   8    5.62    4.31
   4   6   8    8.97    4.80
  -4   6  -9   15.64    4.55
  -4   6   9   16.88    4.96
   4  -6   9   20.19    4.58
  -4  -6   9   12.81    8.42
  -4  -6   9   11.77    4.64
  -4   6  -9   16.35    6.91
   4   6  -9   22.15    4.53
   4   6   9   21.03    4.97
  -4   6   9   20.77    6.44
  -4  -6  10  540.71   10.63
   4  -6  10  605.80    8.31
   4   6 -10  582.44    6.89
  -4   6  10  604.95    8.81
  -4  -6  10  585.50    8.36
   4   6  10  545.23    7.34
  -4   6 -10  568.28    6.92
  -4   6  10  587.57    8.78
  -4   6 -10  549.76    7.39
  -4   6 -11   20.32    4.64
  -4   6  11   25.59    6.46
  -4   6  11   12.75    4.65
   4  -6  11   15.29    4.49
  -4  -6  11   20.37    4.61
  -4   6 -11   14.37    4.90
   4   6  11   16.57    6.83
  -4  -6  11   15.41    6.89
   4   6 -11   16.69    4.54
  -4   6 -12    3.99    4.75
  -4   6  12   -5.36    4.65
   4  -6  12   -5.10    6.50
   4  -6  12   -3.87    4.78
   4   6 -12    2.07    4.48
   4   6  12    9.17    5.07
  -4  -6  12    4.39    6.46
  -4   6  12   -8.07    6.48
  -4   6 -12   -1.87    4.78
  -4  -6  12   -2.67    7.15
   4  -6  13   25.48    6.86
   4   6 -13   28.20    6.78
  -4   6  13   24.55    4.80
  -4  -6  13   20.82    4.88
  -4  -6  13   26.04    7.10
  -4   6  13   24.05    4.73
  -4   6 -13   29.48    5.08
   4  -6  13   25.95    4.90
   4   6  13   20.99    4.94
   4   6  14    4.70    7.01
  -4   6  14    8.53    5.05
   4   6 -14    6.63    6.73
   4  -6  14    2.67    4.84
  -4  -6  14   -1.26    6.78
  -4  -6  14    5.80    7.26
   4  -6  14   12.10    4.83
  -4   6  14    2.31    4.76
  -4   6 -14   25.08    6.93
  -4   6  15   11.38    7.32
  -4  -6  15    4.60    7.10
   4  -6  15   10.30    5.09
   4   6 -15    5.00    5.14
   4  -6  15    0.95    7.31
   4   6  15    4.47    7.46
  -4  -6  15    6.35    7.44
  -4   6  15    9.33    6.98
  -4   6 -15   -5.50    7.47
  -4  -6  16   37.37    8.17
  -4  -6  16   44.14    5.44
   4  -6  16   35.24    7.67
   4   6  16   50.55    7.92
  -4   6  16   46.92    7.64
   4   6 -16   34.34    5.44
  -4   6 -16   33.68    5.76
  -4   6  16   36.84    8.14
   4  -6  16   43.17    7.80
   4   6 -17    4.21    7.98
   4  -6  17    6.03    7.89
   4  -6  17    0.84    8.16
  -4  -6  17    5.79    8.19
  -4  -6  17   -7.72    5.68
  -4   6  17    1.05    6.11
  -4   6  17    0.83    5.67
  -4   6 -17   -1.46    5.65
   4   6  17    3.38    5.80
  -4   7   0    8.83    4.11
   4  -7   0   10.78    4.02
  -4  -7   0    9.33    4.39
   4   7   0   11.15    6.68
   4   7   0    8.14    4.33
   4   7  -1  528.95    7.39
   4  -7  -1  547.47    6.54
  -4   7  -1  570.71    7.86
  -4  -7   1  585.06    9.04
   4  -7   1  576.50    7.84
   4   7  -1  542.29   15.82
  -4  -7  -1  584.18    9.55
   4   7   1  557.33    9.40
  -4   7   1  559.96    6.63
   4   7   1  561.38   10.54
  -4  -7  -2   20.36    6.32
  -4   7  -2   24.34    4.44
   4  -7   2   21.09    4.37
  -4  -7   2   23.07    4.76
   4   7   2   23.72    4.85
   4   7   2   18.35    6.45
   4   7  -2   22.10    6.45
  -4   7   2   16.35    4.14
   4  -7  -2    9.73    5.87
   4   7   3   28.64    4.85
  -4   7  -3   40.13    6.01
  -4  -7   3   34.49    6.64
  -4  -7  -3   31.42    6.35
   4  -7   3   35.05    4.31
  -4   7   3   32.90    4.42
   4   7   3   31.00    6.63
   4  -7  -3   33.45    5.80
   4   7  -3   28.90    6.45
  -4   7  -4    9.50    4.37
  -4  -7  -4    7.30    6.20
   4   7   4    8.24    6.73
   4   7   4    6.63    6.34
  -4  -7   4    8.03    4.64
   4   7  -4    5.63    6.52
  -4   7   4   11.00    4.19
   4  -7   4   10.78    4.23
   4  -7  -4   11.74    4.59
  -4   7  -4    8.09    6.00
   4   7   5   10.51    4.83
  -4   7  -5   15.98    6.37
  -4   7  -5   23.50    6.13
   4   7  -5   12.31    6.38
  -4  -7   5   14.37    4.74
  -4   7   5    9.76    6.23
   4  -7   5   12.69    4.29
   4   7   5   14.40    8.08
  -4  -7  -5   14.07    7.95
   4  -7  -5    5.60    4.69
  -4   7   6    1.52    4.24
   4   7  -6   -0.10    6.03
   4  -7   6    4.12    4.25
  -4   7  -6    2.55    4.55
  -4   7  -6   -3.33    4.36
  -4  -7   6   -7.39    4.35
   4   7   6   -1.38    6.66
   4  -7  -6   -0.04    4.61
   4   7   7  183.45    7.46
  -4   7  -7  184.75    5.77
   4  -7  -7  190.81    7.31
   4   7  -7  186.55    6.95
  -4   7  -7  182.13    5.30
  -4   7   7  201.24    6.90
  -4  -7   7  170.38    5.30
   4  -7   7  193.87    6.80
   4   7  -8    9.66    6.47
  -4   7   8    5.68    6.20
  -4  -7   8    5.48    6.74
  -4   7  -8    7.26    6.26
  -4   7  -8    5.07    4.69
   4   7   8    6.74    4.75
   4  -7   8   17.73    6.21
   4   7  -9   17.52    6.37
  -4   7   9   14.57    4.64
  -4   7   9   22.07    4.64
  -4   7  -9   15.46    6.86
  -4  -7   9   15.20    6.51
  -4   7  -9   21.71    4.54
   4   7   9   18.93    6.60
   4  -7   9   19.92    6.30
   4   7 -10   29.39    6.49
  -4   7  10   33.47    4.60
  -4   7  10   33.43    6.51
   4   7  10   30.05    4.85
  -4  -7  10   29.75    6.53
  -4   7 -10   26.65    4.96
  -4   7 -10   29.76    6.49
   4  -7  10   31.45    4.53
  -4  -7  11   18.34    4.54
   4  -7  11    9.35    4.53
  -4   7  11   13.85    4.50
  -4   7  11   11.54    4.65
  -4  -7  11   16.72    8.41
   4   7  11   13.45    7.00
  -4   7 -11   13.69    4.97
   4   7 -11   21.03    4.62
  -4   7 -11   10.83    4.71
   4   7 -12   10.42    4.67
  -4   7  12    5.40    4.86
   4  -7  12   13.01    4.66
  -4   7  12   16.10    4.60
  -4   7 -12   14.86    4.80
  -4  -7  12   10.69    6.90
   4   7  12   14.25    6.98
  -4  -7  12    7.24    4.71
  -4   7 -12    8.99    4.83
  -4   7  13    4.11    6.77
   4  -7  13    3.33    6.71
  -4   7  13   -0.98    4.94
  -4  -7  13    1.80    7.02
   4   7 -13    7.24    4.72
  -4  -7  13   -3.59    6.71
   4   7  13    1.72    5.09
  -4   7 -13    1.66    6.86
  -4   7  14   -1.94    5.22
   4   7 -14   -7.77    6.90
  -4   7  14    2.87    5.06
   4   7  14   -6.57    5.23
  -4  -7  14    1.73    7.51
  -4  -7  14    5.36    4.81
   4  -7  14    4.56    7.06
  -4   7 -14   -4.49    7.38
  -4   7  15   63.40    5.60
  -4  -7  15   58.38    8.22
   4   7 -15   46.90    7.80
   4   7  15   54.88    5.53
   4  -7  15   57.62    7.53
  -4  -7  15   62.90    5.68
  -4   7 -15   53.44    5.65
  -4   7  15   63.10    5.21
   4   7  16    3.17    5.55
   4  -7  16   12.46    7.69
  -4  -7  16    2.77    8.10
  -4  -7  16  -13.25    8.02
  -4   7  16    3.29    5.41
   4   7 -16    1.48    5.58
  -4   7 -16   -4.04    5.68
  -4   7  16   -4.03    5.88
   4   7 -17    3.64    5.85
  -4   7  17    4.37    8.74
  -4  -8   0   33.68    6.46
   4   8   0   34.75    6.64
  -4   8   0   29.45    6.13
   4  -8   0   39.58    4.23
   4   8   0   30.81    8.49
  -4  -8  -1   14.62    6.26
  -4   8   1   11.96    4.55
   4   8   1    9.88    6.65
   4   8  -1   11.71    9.35
  -4  -8   1   10.33    4.51
  -4   8  -1    5.24    4.29
   4   8  -1   12.84    6.29
   4  -8  -1   18.50    4.35
   4   8   1   12.72    6.52
   4  -8   1    7.99    4.25
   4  -8   2   50.63    4.31
  -4   8  -2   40.80    6.19
   4   8   2   47.40    6.60
   4   8   2   41.14    5.05
   4   8  -2   41.24    6.53
  -4  -8  -2   45.09    4.76
  -4  -8   2   47.57    6.54
  -4   8   2   45.31    4.41
   4  -8  -2   41.08    4.65
  -4  -8  -3  128.18    5.55
  -4   8  -3  116.07    4.91
  -4  -8   3  124.86    6.63
   4  -8   3  133.41    4.80
   4   8   3  117.00    5.70
   4   8  -3  112.82    5.05
   4  -8  -3  128.68    6.59
   4   8   3  127.83    7.32
  -4   8   3  118.68    4.98
  -4  -8  -4    7.97    7.86
  -4  -8   4    9.34    6.60
  -4   8  -4   11.43    4.37
  -4   8  -4   17.50    6.75
   4   8   4    9.02    6.92
   4  -8  -4    9.59    4.49
   4  -8   4   12.90    4.33
  -4   8   4    4.04    6.25
   4   8   4   10.10    6.87
   4   8  -4    6.58    4.56
   4  -8  -5    3.45    4.54
  -4  -8   5   -6.90    6.67
  -4  -8  -5    3.36    6.54
   4   8   5    9.43    6.90
  -4   8  -5    2.12    4.79
  -4   8   5   -1.21    6.28
   4  -8   5    4.94    4.31
   4   8   5    6.26    8.15
  -4   8  -5    6.65    6.23
   4   8  -5   -1.94    4.78
  -4   8  -6   31.96    6.82
   4   8   6   31.54    7.08
  -4  -8   6   39.54    6.55
   4  -8   6   30.50    4.40
   4  -8  -6   35.89    6.48
   4   8   6   32.49    8.60
  -4   8   6   36.06    6.44
  -4   8  -6   33.80    4.63
   4   8  -6   40.73    4.69
  -4   8  -7  109.93    7.24
   4   8   7  109.58    5.35
  -4  -8   7  111.23    5.22
  -4   8  -7  107.76    4.84
  -4   8   7  115.79    6.80
   4  -8   7  115.56    4.88
   4  -8  -7  108.57    5.12
   4   8  -7  115.67    6.80
   4  -8  -8   18.36    6.41
   4   8  -8   10.90    6.37
  -4   8  -8    6.41    6.81
  -4   8  -8    0.90    4.37
  -4   8   8    8.20    4.53
   4   8   8    1.33    6.80
  -4  -8   8    7.67    4.66
   4  -8   8   -0.70    4.26
   4   8  -9   -6.65    6.40
   4   8   9   -2.80    4.80
  -4   8   9    2.64    6.35
  -4  -8   9   15.18    6.43
  -4   8  -9   -0.47    4.79
  -4   8  -9    1.85    4.48
   4  -8   9    5.47    4.38
   4   8  10    3.32    6.77
  -4   8  10    0.30    6.49
  -4   8  10    7.31    6.54
   4  -8  10    1.38    4.41
  -4  -8  10    5.35    6.37
  -4   8 -10    9.52    6.84
   4   8 -10   -0.61    4.51
  -4   8 -10   11.82    6.65
   4   8 -11   -2.49    4.49
   4  -8  11    7.78    6.36
  -4   8  11    7.92    4.60
  -4   8  11   11.21    6.55
  -4  -8  11   -3.06    6.48
  -4   8 -11    1.84    7.03
   4   8  11   -5.37    4.84
  -4   8 -11    1.35    6.69
   4  -8  12    5.33    4.83
  -4   8  12    9.13    6.83
   4   8  12    5.88    4.92
  -4   8  12    6.16    6.86
  -4   8 -12    4.27    7.11
  -4  -8  12    3.15    4.64
   4   8 -12   10.82    4.69
  -4   8 -12    8.41    4.96
   4  -8  13   67.10    5.27
   4   8 -13   67.31    5.09
  -4   8  13   72.49    7.44
   4   8  13   66.94    5.42
  -4   8  13   61.68    5.28
  -4  -8  13   80.32    5.13
  -4   8 -13   56.47    5.48
   4  -8  14   -0.45    7.31
   4   8 -14    7.03    7.37
  -4   8  14    2.67    7.68
  -4   8 -14    0.89    5.28
  -4   8  14   -1.21    7.13
   4   8  14    3.11    7.43
  -4  -8  14    9.26    7.40
  -4   8  15    9.64    5.71
  -4   8  15    4.96    5.51
   4  -8  15   10.16    7.56
  -4  -8  15    9.79    5.45
   4   8 -15    4.96    7.64
   4   8  15    5.88    8.02
  -4   8 -15    8.19    5.48
  -4   8  16   21.31    8.65
   4  -8  16   18.25    5.62
   4   8 -16   16.69    5.81
   4   8  16   25.71    8.40
  -4   8  16   11.56    5.85
  -4  -8  16   19.67    8.24
  -4   8 -16    9.99    5.97
  -4  -9   0   44.00    6.63
   4  -9   0   36.57    4.29
  -4   9   0   36.38    4.56
   4   9   0   34.23    8.81
   4   9   0   40.58    4.87
  -4   9   1   20.36    5.97
  -4  -9   1   15.45    6.43
   4  -9  -1   15.02    4.33
  -4   9  -1   13.96    4.32
  -4  -9  -1    9.19    4.55
   4  -9   1   10.59    5.76
   4   9   1   13.66    7.27
   4   9  -1    9.76    9.75
   4   9   1   10.52    6.55
   4   9  -1   16.55    4.71
  -4   9   2    2.02    4.46
   4   9   2    3.66    4.56
  -4  -9   2    1.76    4.64
   4  -9   2   -0.32    4.15
   4   9   2    3.81    7.01
  -4  -9  -2    9.02    6.34
   4   9  -2    5.96    6.46
  -4   9  -2    5.76    5.96
   4  -9  -2    5.48    4.44
  -4   9   3   47.37    4.64
  -4  -9   3   45.65    4.77
  -4   9  -3   48.67    4.45
   4   9  -3   48.09    6.85
  -4  -9  -3   50.92    6.78
   4   9   3   54.56    7.14
   4  -9   3   55.79    4.56
   4  -9  -3   46.82    4.67
   4   9   3   50.98    6.82
  -4   9   4    8.75    4.39
  -4  -9   4   10.87    4.63
  -4  -9  -4    5.81    6.40
  -4   9  -4   16.45    4.29
  -4   9  -4    6.02    6.71
   4   9   4   16.55    7.32
   4  -9   4   16.36    4.21
   4  -9  -4    7.21    6.24
   4   9   4    8.25    6.58
   4   9  -4   13.56    6.54
  -4  -9  -5   11.06    6.39
  -4   9   5   10.00    4.28
   4  -9  -5    7.94    4.37
   4   9   5    8.83    4.95
  -4  -9   5   13.41    4.53
  -4   9  -5   11.97    4.84
  -4   9  -5    8.91    6.36
   4  -9   5    8.64    4.35
   4   9   5   13.00    6.67
   4   9  -5    6.84    6.32
  -4  -9  -6   -1.49    6.88
   4   9   6    5.00    6.89
  -4  -9   6    5.61    4.78
   4  -9  -6    5.91    6.45
  -4   9  -6    6.55    4.71
  -4   9  -6    6.97    4.26
   4   9  -6   10.20    6.27
  -4   9   6    3.76    4.26
   4  -9   6    3.04    6.04
   4   9   6   -1.31    8.46
  -4  -9   7    1.38    4.70
  -4   9  -7    4.17    4.74
   4   9  -7   11.19    6.42
  -4   9  -7    7.74    4.44
  -4   9   7    3.65    6.36
   4   9   7    2.60   10.64
   4   9   7    9.21    6.86
   4  -9  -7    3.74    4.68
   4  -9   7    6.94    4.31
   4   9   7    2.71   10.80
   4   9  -8    9.84    4.69
  -4  -9   8   16.53    6.52
  -4   9  -8   10.87    4.54
  -4   9  -8   -1.21    4.96
  -4   9   8    4.22    4.59
   4  -9  -8    2.90    6.71
   4   9   8    6.45    4.88
   4  -9   8   -1.86    4.40
   4   9  -9   17.66    4.68
   4   9   9   17.87    7.04
  -4  -9   9   31.13    6.69
  -4   9   9   25.22    6.72
  -4   9  -9   31.40    6.39
  -4   9  -9   20.53    7.01
   4  -9   9   21.00    4.49
   4   9 -10   18.61    5.12
  -4   9  10   22.16    6.83
   4   9  10   25.00    7.26
  -4  -9  10   27.39    5.13
  -4   9  10   24.80    6.78
  -4   9 -10   22.77    5.11
  -4   9 -10   29.13    6.76
   4  -9  10   27.23    6.48
  -4   9  11    4.47    4.89
  -4   9 -11    4.27    4.94
  -4   9  11   -0.30    6.88
  -4  -9  11    5.65    4.84
   4   9  11    7.17    5.09
  -4   9 -11   -6.67    6.95
   4   9 -11    5.26    4.90
   4  -9  11   -4.21    4.81
   4   9  12   -0.92    7.33
  -4   9 -12    9.95    7.46
  -4   9  12    4.21    5.04
   4   9 -12   -3.08    4.94
  -4  -9  12    9.88    5.00
  -4   9 -12   -0.51    7.15
  -4   9  12    6.76    7.08
   4  -9  12   19.08    7.02
  -4   9  13    5.16    7.39
  -4  -9  13    0.80    7.41
   4  -9  13    2.55    5.07
   4   9  13   -7.13    7.65
  -4   9 -13    1.78    5.24
  -4   9  13    0.35    5.02
   4   9 -13    7.18    7.07
  -4   9 -13    2.99    5.25
   4  -9  14    4.97    5.14
   4   9 -14    9.21    7.48
  -4  -9  14   -0.43    5.45
   4   9  14   13.13    7.99
  -4   9  14    8.46    7.64
  -4   9 -14    9.62    5.49
  -4   9  14    8.00    7.77
  -4   9  15   29.94    8.66
   4   9 -15   20.56    5.90
   4   9  15   11.39    6.13
  -4  -9  15   24.03    6.01
   4  -9  15   34.27    5.77
  -4   9 -15   19.34    5.87
  -4   9  15   27.01    8.25
  -4 -10   0  283.52    6.36
   4 -10   0  288.60    7.13
  -4  10   0  284.41    5.93
   4  10   0  262.73    6.37
   4  10   0  279.05   11.06
  -4 -10   1    2.06    4.70
   4  10   1    4.98    6.68
  -4  10   1   -7.79    4.59
  -4  10  -1   10.30    4.58
   4 -10  -1    3.73    4.57
   4  10  -1   -1.12    6.65
   4  10   1    1.54    6.80
  -4 -10  -1    5.02    6.53
   4 -10   1   -1.71    4.42
   4  10  -1    2.29    8.52
  -4 -10   2    2.74    6.67
   4  10   2    9.63    6.97
  -4  10   2    4.12    4.49
   4  10   2   12.09    6.63
  -4 -10  -2    7.53    6.34
  -4  10  -2   12.45    4.38
   4 -10   2    3.03    4.55
   4  10  -2    9.06    6.75
   4 -10  -2   14.71    4.42
  -4  10   3  113.26    5.03
   4 -10   3  112.28    4.96
  -4  10  -3  113.76    5.31
  -4 -10   3  109.37    5.30
  -4 -10  -3  115.78    7.03
  -4  10  -3  114.68    6.57
   4  10   3  123.02    7.62
   4 -10  -3  122.21    5.09
   4  10   3  109.83    7.59
   4  10  -3  113.92    5.46
  -4  10   4   29.80    4.65
  -4 -10   4   28.87    6.54
  -4 -10  -4   28.47    6.53
   4  10   4   26.65    7.07
  -4  10  -4   26.85    4.77
  -4  10  -4   28.50    6.27
   4 -10  -4   23.78    4.70
   4 -10   4   25.97    4.38
   4  10   4   29.14    6.81
   4  10  -4   28.70    4.62
   4  10   5   12.28    6.93
   4 -10  -5    3.97    6.44
  -4 -10   5   -0.01    4.41
  -4  10  -5   -5.27    6.22
  -4  10  -5    5.26    4.86
   4 -10   5    4.72    4.23
  -4 -10  -5    3.97    6.40
   4  10   5    2.15    6.58
   4  10  -5    0.11    4.42
  -4  10   5    6.90    6.54
   4  10   6   -2.82    7.13
  -4  10   6   -0.92    4.64
  -4 -10   6    8.07    4.69
  -4  10  -6    5.49    4.93
  -4 -10  -6    2.58    8.17
  -4  10  -6    3.01    6.31
   4 -10   6    6.09    4.34
   4 -10  -6    8.48    6.78
   4  10   6    4.81    6.83
   4  10  -6   -1.86    4.55
   4 -10  -7    6.93    4.75
   4  10   7    8.07    8.61
  -4 -10   7    7.77    4.75
  -4  10   7    3.15    4.63
  -4  10  -7    6.07    4.42
   4  10  -7    1.83    4.84
   4  10   7    5.67    4.95
  -4  10  -7    4.54    4.98
   4 -10   7    2.55    6.17
   4 -10  -8    3.02    6.85
   4 -10   8   11.57    6.25
   4  10   8    2.11    5.03
  -4 -10   8   14.76    6.50
   4  10  -8    4.78    4.74
  -4  10  -8    5.27    4.85
  -4  10  -8    1.89    4.62
  -4  10   8   -0.13    4.68
   4  10   9   52.96    7.39
  -4  10  -9   51.86    7.24
  -4  10  -9   52.35    4.80
   4 -10  -9   52.29    5.15
  -4  10   9   48.88    6.96
  -4 -10   9   55.92    5.01
   4 -10   9   68.86    6.65
   4  10  -9   57.32    7.08
   4  10 -10   -5.43    6.45
  -4  10 -10   49.86    5.33
  -4  10  10   49.51    7.37
  -4 -10  10   45.78    5.41
   4  10  10   58.31    7.57
  -4  10 -10   52.32    4.97
  -4  10  10   60.19    7.04
   4 -10  10   48.37    4.88
   4  10 -11    0.69    6.53
  -4  10  11    1.30    7.18
  -4 -10  11    2.54    5.03
  -4  10 -11    3.36    5.21
  -4  10  11    4.68    7.05
  -4  10 -11    7.60    5.08
   4  10  11   -0.59    5.31
   4 -10  11    1.08    4.89
   4  10 -12   -0.78    5.04
  -4  10  12    7.05    5.04
  -4  10 -12   -2.31    7.46
   4  10  12    7.06    7.84
  -4 -10  12    1.86    5.16
  -4  10  12   -1.46    5.20
  -4  10 -12   18.59    5.31
   4 -10  12    4.37    5.16
  -4  10  13   11.02    7.80
   4  10  13    0.10    7.91
  -4 -10  13    4.27    5.67
   4  10 -13    4.02    5.03
  -4  10  13   -0.56    7.59
  -4  10 -13   12.08    5.48
   4 -10  13   18.26    7.59
   4  10 -14    6.45    5.47
  -4  10  14    5.30    8.31
  -4 -10  14    8.87    5.85
   4  10  14    2.46    8.46
  -4  10  14    2.72    5.73
  -4  10 -14    1.14    5.69
   4 -10  14    2.45    8.10
   4  11   0   85.20    7.70
   4 -11   0   85.53    4.75
   4  11   0   86.22    5.24
  -4  11   0   88.63    4.83
  -4 -11   0   94.09    5.15
  -4 -11   1    4.61    4.69
  -4  11   1    4.25    6.45
   4 -11   1   -0.22    4.41
  -4  11  -1    5.07    4.82
   4  11  -1    5.87    9.94
   4 -11  -1    8.61    6.27
   4  11   1    3.69    7.17
  -4 -11  -1    1.86    6.53
   4  11  -1    7.24    6.79
   4  11   1    7.49    6.74
  -4 -11   2  122.53    7.11
   4 -11   2  106.57    6.58
   4  11  -2  119.64    7.13
  -4  11   2  116.31    6.83
   4  11   2  109.77    5.81
   4  11   2  103.04    5.58
  -4 -11  -2  106.89    7.34
  -4  11  -2  109.75    4.96
   4 -11  -2  120.37    6.82
  -4 -11   3   -0.24    4.77
  -4  11   3    0.95    4.43
   4  11  -3   -2.11    4.81
  -4  11  -3    6.71    6.66
  -4 -11  -3    6.23    6.70
  -4  11  -3    6.30    4.70
   4 -11   3   -4.02    4.62
   4  11   3    8.82    4.74
   4 -11  -3   -1.89    4.54
   4  11   3    5.84    4.87
  -4  11   4   22.68    4.84
  -4 -11  -4   21.57    6.63
  -4  11  -4   24.83    4.47
  -4  11  -4   26.96    6.84
   4  11   4   23.32    7.09
   4 -11  -4   17.20    4.76
   4  11  -4   16.31    4.82
   4 -11   4   21.47    4.48
  -4 -11   4   35.46    6.65
   4  11   4   17.81    4.94
  -4  11   5   22.96    6.63
   4 -11  -5   16.39    6.69
  -4 -11   5   19.22    4.76
  -4  11  -5   14.36    7.04
  -4 -11  -5   14.42    6.69
   4  11   5   17.57    6.93
   4 -11   5   25.59    6.33
   4  11   5   18.36    7.12
  -4  11  -5   17.33    4.63
   4  11  -5   13.82    4.97
   4  11  -6    1.92    4.99
  -4  11  -6    4.35    7.07
   4  11   6    1.11    4.95
  -4  11  -6   -3.30    6.41
   4 -11   6   -2.22    4.45
  -4 -11   6   -6.90    5.02
  -4 -11  -6    1.68    6.72
  -4  11   6    6.36    4.80
   4 -11  -6    4.63    6.77
   4  11   6    1.32    6.86
   4  11  -7    8.04    4.97
  -4 -11   7    9.47    4.83
   4 -11  -7    5.69    6.90
  -4  11  -7    4.12    7.09
  -4  11  -7   -3.72    6.48
   4  11   7   10.52    5.06
   4 -11   7   13.37    4.60
   4  11   7    5.45    8.84
  -4  11   7   17.41    6.70
  -4 -11   8   10.42    6.91
   4  11   8    3.44    7.24
  -4  11  -8    7.18    5.21
  -4  11  -8    4.23    6.65
   4 -11  -8    7.75    5.14
  -4  11   8    1.97    6.80
   4 -11   8    4.25    4.64
   4  11  -8    0.37    4.36
  -4  11  -9   16.54    6.84
  -4 -11   9   11.58    5.10
  -4  11  -9   10.08    7.30
   4 -11  -9    7.48    7.22
   4 -11   9    9.48    4.76
   4  11   9    4.82    5.44
  -4  11   9   14.21    7.20
   4  11  -9    1.23    4.54
   4  11 -10   -2.47    4.70
  -4  11  10   63.61    7.48
  -4  11 -10   54.75    7.94
  -4 -11  10   60.49    7.73
   4  11  10   56.75    7.84
  -4  11 -10   56.00    5.36
   4 -11  10   53.44    5.02
   4  11 -11    4.08    4.96
  -4  11  11   15.02    5.36
  -4 -11  11   12.50    5.36
  -4  11 -11   20.80    7.69
   4  11  11   11.68    5.70
  -4  11 -11    6.07    5.32
  -4  11  11   14.67    7.51
   4 -11  11    2.19    5.42
   4  11 -12    0.17    7.39
   4  11  12   19.57    5.87
  -4 -11  12   24.11    5.65
  -4  11  12   25.73    8.02
  -4  11 -12   14.57    8.18
  -4  11 -12   20.65    5.54
  -4  11  12   20.15    5.74
   4 -11  12   20.94    5.54
   4  11 -13    6.84    7.62
  -4  11  13   12.88    8.27
   4  11  13   -3.13    8.49
  -4  11  13    9.68    8.14
  -4  11 -13    3.31    5.72
   4 -11  13    6.14    5.67
  -4 -11  13   -2.56    5.77
  -4  12   0   17.97    4.79
   4 -12   0   16.62    4.63
   4  12   0    8.74    8.68
  -4 -12   0   13.25    6.71
   4  12   0   14.84    6.91
   4 -12  -1   52.00    6.87
  -4  12  -1   40.64    5.03
   4 -12   1   45.79    4.74
   4  12   1   42.12    7.51
  -4  12   1   45.24    6.82
  -4 -12  -1   36.09    4.97
   4  12  -1   39.08    5.11
  -4 -12   1   53.96    6.81
   4  12   1   36.07    5.12
  -4 -12   2   14.20    6.87
  -4  12  -2   11.94    4.75
   4 -12   2   11.57    4.50
  -4  12   2   16.06    4.80
   4  12   2   12.35    7.12
   4  12   2   14.19    6.91
  -4 -12  -2   10.50    6.64
   4 -12  -2    8.87    4.57
   4  12  -2   12.76    5.11
  -4  12  -3   81.62    6.78
   4  12   3   61.15    5.60
  -4  12   3   69.22    7.00
  -4 -12  -3   67.01    6.97
   4 -12   3   69.98    5.05
   4 -12  -3   77.11    7.08
  -4  12  -3   64.60    7.40
   4  12  -3   67.37    7.25
   4  12   3   65.51    7.44
  -4 -12   3   67.26    5.14
  -4 -12  -4   33.41    7.05
  -4 -12   4   47.51    6.84
   4 -12  -4   38.93    7.00
  -4  12   4   39.48    4.97
  -4  12  -4   30.93    4.89
   4 -12   4   42.76    4.93
   4  12   4   35.78    7.52
   4  12   4   30.47    7.35
   4  12  -4   30.27    7.13
  -4  12  -4   35.98    7.05
  -4 -12   5   20.19    4.92
  -4  12   5   11.22    6.88
   4 -12  -5   20.53    6.91
   4  12   5   17.45    7.29
   4  12  -5   18.89    5.01
  -4  12  -5    5.27    4.63
  -4 -12  -5    8.90    8.50
   4 -12   5   12.77    4.79
  -4  12  -5    7.96    7.16
   4  12   5    9.60    7.35
  -4  12  -6   15.55    5.29
  -4  12   6    1.31    7.10
   4  12   6   10.84    7.56
   4  12  -6   12.35    5.16
  -4 -12   6   15.47    5.05
  -4  12  -6    8.07    4.61
  -4 -12  -6    9.31    7.15
   4 -12   6    8.56    6.78
   4  12   6   10.70    7.37
   4 -12  -6   10.22    5.07
  -4  12   7    3.42    5.03
   4  12   7    3.71    7.37
  -4 -12  -7    2.04    9.14
   4 -12  -7    2.64    7.24
  -4  12  -7    3.57    5.20
  -4  12  -7    8.61    6.74
   4 -12   7    2.08    6.87
  -4 -12   7    1.99    5.07
   4  12   7    1.22    9.03
   4  12  -7    4.08    4.75
  -4  12   8    0.80    5.16
   4  12   8    1.05   13.05
  -4 -12   8   -2.55    5.16
   4  12   8   -0.64   12.13
   4 -12  -8   -8.73    7.44
  -4  12  -8    3.09    7.64
   4  12  -8    2.78    4.67
  -4  12  -8   21.48    7.01
   4 -12   8    8.19    7.25
   4  12   8    3.60    5.35
   4  12   9   -5.90    7.69
  -4 -12   9    5.87    7.65
  -4  12  -9    5.20    7.58
   4  12  -9    3.17    5.01
  -4  12  -9    5.86    5.19
  -4  12   9   -0.97    5.32
   4 -12   9    0.58    7.47
   4 -12  -9    1.06    5.34
  -4  12  10    6.78    5.61
  -4 -12  10    8.89    5.43
   4  12 -10    1.00    5.21
  -4  12 -10    1.11    7.90
   4  12  10   10.65    5.82
  -4  12 -10    7.87    5.44
   4 -12  10   13.15    5.44
   4 -12  11   25.42    5.78
   4  12 -11    0.30    5.19
  -4  12  11   24.58    8.28
  -4 -12  11   21.80    5.88
  -4  12 -11   21.04    6.20
  -4  12 -11   45.04    8.11
   4  12  11   19.72    8.42
  -4  12  11   31.40    8.20
   4 -13   0   21.63    4.92
  -4  13   0   -2.29    6.14
   4  13   0   12.82    7.31
   4  13   0   17.59    9.24
  -4 -13   0   14.39    5.03
   4 -13  -1   26.77    4.94
  -4  13   1    5.37    4.85
  -4  13  -1    6.79    4.49
  -4 -13  -1   18.79    7.01
   4 -13   1   20.69    4.98
   4  13   1   20.96    7.58
  -4 -13   1   30.72    7.26
   4  13  -1   25.13    7.46
   4  13   1   20.82    5.33
   4  13   2    6.67    7.65
   4 -13   2    1.52    4.95
  -4 -13  -2    6.48    5.02
  -4  13  -2   -1.06    6.34
  -4  13   2    9.84    6.93
   4 -13  -2    6.30    6.99
   4  13  -2    6.11    7.26
  -4 -13   2   11.73    4.98
   4  13   2   11.46    7.40
   4  13   3    6.51    7.55
  -4 -13  -3    3.35    7.06
  -4  13  -3    2.92    5.19
  -4 -13   3    1.04    5.00
  -4  13   3    3.10    5.11
  -4  13  -3   -5.18    4.47
   4 -13   3    4.90    4.94
   4 -13  -3    0.79    4.95
   4  13   3   -0.30    7.47
   4  13  -3    1.43    5.18
  -4  13  -4    0.32    7.34
   4 -13   4    2.52    7.02
  -4  13  -4    7.51    6.54
   4 -13  -4   -2.22    5.24
   4  13   4    5.23    7.48
  -4 -13   4    6.65    5.15
   4  13   4   -2.23    7.54
  -4 -13  -4    1.78    7.09
   4  13  -4    3.06    5.18
  -4  13   4    6.19    5.13
  -4 -13   5   -2.20    5.16
  -4  13   5    2.94    7.48
  -4  13  -5    4.52    7.60
  -4 -13  -5   -0.35    7.15
   4 -13   5    8.36    5.03
  -4  13  -5   -0.03    6.69
   4  13   5    4.74    7.70
   4 -13  -5    0.96    7.45
   4  13   5    1.20    7.66
   4  13  -5    3.81    7.47
  -4 -13   6    7.46    7.48
  -4  13   6   -4.56    7.48
   4  13  -6   -4.34    7.14
  -4  13  -6   -0.55    5.58
  -4  13  -6   -2.31    4.75
   4 -13   6   -2.64    5.16
  -4 -13  -6    2.32    9.15
   4  13   6    5.45    7.78
   4 -13  -6   -2.25    7.58
   4  13   6    1.83    7.56
   4 -13   7    2.14    5.36
  -4 -13   7    4.15    7.52
  -4  13   7   -3.23    7.74
  -4  13  -7   -7.82    7.99
   4 -13  -7    2.65    7.65
   4  13  -7    1.25    7.37
  -4  13  -7   -0.53    7.06
   4  13   7   -0.01    8.01
  -4 -13  -7    0.44    9.80
   4  13   7    0.91    9.92
   4  13   8   -0.36   12.93
  -4 -13   8   -3.06    7.63
  -4  13   8    2.47    7.96
   4  13   8    1.46   12.81
  -4  13  -8   -2.36    8.18
   4 -13  -8    4.48    7.76
  -4  13  -8    6.40    4.96
   4 -13   8    7.36    5.41
   4  13   8    8.23    8.12
   4  13  -8    3.59    5.27
  -4  13   9   -4.42    7.96
   4 -13  -9    2.24    5.68
  -4  13  -9    4.47    5.77
   4  13   9   -2.48    5.88
  -4 -13   9    2.49    5.59
  -4  13  -9    0.39    5.31
   4 -13   9   -7.59    5.73
   4  13  -9   -0.47    5.41
  -4 -14   0   21.08    7.47
   4 -14   0   19.34    5.26
   4  14   0   14.29   12.30
  -4  14   0    3.32    6.96
   4  14   0   19.20    5.82
   4  14   0   14.47   13.95
   4 -14   1   16.04    5.26
  -4  14   1    2.22    5.00
  -4 -14  -1   13.99    7.57
  -4 -14   1   12.93    5.47
   4  14   1   17.41    8.12
  -4  14  -1    1.39    5.01
   4  14  -1   18.21    7.80
   4  14   1    9.67    5.59
   4 -14  -1   14.34    5.39
  -4  14  -2    7.24    5.58
   4 -14   2   -5.47    5.31
  -4  14  -2   -2.34    4.92
  -4 -14  -2    0.90    7.53
   4  14   2    3.66    8.02
  -4  14   2   -3.15    5.01
   4  14  -2    2.36    5.43
   4 -14  -2    3.10    7.45
  -4 -14   2    5.88    7.49
   4  14   2   -0.64    7.87
  -4  14   3    3.57    7.51
   4  14   3    9.14    8.12
  -4  14  -3    4.48    7.83
   4 -14   3   15.10    7.44
  -4 -14  -3   11.65    7.65
   4 -14  -3    3.78    5.51
  -4  14  -3    5.15    6.95
   4  14   3    9.03    5.58
  -4 -14   3    8.23    7.50
   4  14  -3    6.10    7.72
   4  14   4   32.30    8.31
  -4  14  -4   26.52    5.84
   4 -14  -4   30.89    8.09
  -4  14  -4    0.62    5.00
   4 -14   4   28.34    5.43
   4  14  -4   25.77    8.02
  -4 -14  -4   28.92    5.68
   4  14   4   31.47    8.23
  -4  14   4   42.70    7.78
  -4 -14   4   37.32    5.60
  -4 -14  -5    0.72    7.90
   4  14   5   -1.76    8.20
   4 -14  -5   -1.73    5.60
  -4  14   5    3.70    8.05
  -4  14  -5    2.85    7.96
  -4 -14   5   14.52    7.96
   4 -14   5  -10.60    7.59
  -4  14  -5   -5.91    5.15
   4  14   5   -3.02    8.36
   4  14  -5   -3.13    5.44
   4 -14   6   31.62    8.10
  -4  14   6   23.80    8.25
  -4 -14   6   20.65    5.65
   4  14   6   26.65    8.46
  -4  14  -6   24.54    8.52
   4  14  -6    0.99    5.45
  -4  14  -6   -1.95    5.20
  -4 -14  -6   24.23   10.46
   4 -14  -6   27.70    5.87
   4  14   6   28.69    8.88
   4 -14  -7   -0.85    5.84
  -4 -14   7    6.75    5.81
   4  14  -7    4.30    5.67
   4  14   7    5.30   10.79
  -4  14   7    7.10    8.23
  -4  14  -7    8.06    6.03
  -4  14  -7   -0.27    5.34
   4 -14   7    5.99    5.77
   4  14   7    3.84    8.51
  -4 -14  -7    4.03   10.60
   4 -15   0    2.67    5.71
  -4  15   0    3.57    7.81
  -4 -15   0    2.38    5.83
   4  15   0    1.91    5.78
   4 -15   1   13.41    5.72
  -4  15  -1   -2.47    5.57
   4  15   1    4.47   10.73
  -4  15   1   -1.02    5.50
  -4 -15  -1    8.50    5.78
   4  15  -1   -1.49    8.31
   4  15   1    9.12    6.16
  -4 -15   1   10.58    8.14
   4 -15  -1    2.92    5.68
  -4 -15  -2   17.17    8.31
  -4  15  -2   17.47    8.41
  -4  15   2    1.18    5.60
  -4  15  -2    5.85    5.58
   4  15   2   15.76    9.02
   4 -15   2   33.44    8.12
   4 -15  -2   26.26    8.19
  -4 -15   2   25.54    5.83
   4  15   2   13.31    6.13
   4  15  -2   14.66    6.14
  -5   0   0    3.59    4.98
   5   0   0    1.50    7.44
  -5   0  -1    0.81    4.86
  -5   0   1   -3.34    5.11
  -5   0  -1   -8.91    7.45
   5   0   1    2.81    7.36
  -5   0   2  448.37    9.61
  -5   0   2  470.31    9.64
  -5   0  -2  459.59    9.96
   5   0   2  429.92   10.16
  -5   0  -2  441.43    9.96
  -5   0  -3   -1.85    8.32
  -5   0   3    2.87    5.59
   5   0   3   -1.04    5.66
  -5   0  -3    4.58    7.85
  -5   0   3   -1.87    5.65
   5   0   3   -2.45    7.90
   5   0   4 2514.84   14.40
   5   0   4 2528.03   18.91
  -5   0  -4 2594.54   19.19
  -5   0   4 2551.08   15.23
  -5   0  -4 2529.33   14.74
  -5   0   4 2459.59   14.07
   5   0   5    0.41    7.95
  -5   0  -5    5.57    5.86
  -5   0  -5    0.57    5.46
  -5   0   5    1.49    5.19
   5   0   5   -2.05    7.30
  -5   0   5    5.59    5.59
  -5   0   6   14.37    4.69
  -5   0  -6   11.05    7.01
   5   0   6   14.68    5.11
  -5   0  -6    9.79    7.48
   5   0   6    9.70    4.71
  -5   0  -7    0.73    6.72
  -5   0  -7    0.86    4.41
   5   0   7   -2.24    6.57
  -5   0   7   -1.33    6.24
   5   0   7   -2.70    4.40
   5   0  -8  223.26    5.32
   5   0   8  217.63    7.08
  -5   0  -8  207.86    5.72
  -5   0   8  221.05    6.81
  -5   0  -8  225.67    7.92
   5   0   8  207.18    6.13
  -5   0   9    4.68    4.22
   5   0   9   -2.97    6.46
   5   0   9    5.29    6.26
  -5   0  -9    3.54    4.51
  -5   0  -9    9.68    6.75
   5   0  -9    2.04    4.43
   5   0  10  440.77    7.55
  -5   0  10  410.82    6.24
  -5   0 -10  435.83    7.56
   5   0 -10  461.39    6.46
   5   0  10  398.63    6.36
   5   0 -11   -2.67    4.35
   5   0  11    4.85    6.55
  -5   0  11   -3.58    6.18
  -5   0 -11    3.12    6.80
   5   0  11   14.41    4.67
   5   0  12  136.16    5.64
   5   0 -12  138.07    5.37
   5   0  12  130.93    5.32
  -5   0  12  121.05    7.20
  -5   0 -12  138.26    7.64
  -5   0 -13    1.49    6.62
   5   0  13    2.06    6.47
  -5   0  13    0.64    6.50
   5   0  13    6.14    4.69
   5   0  14   31.85    6.68
   5   0  14   28.65    4.79
  -5   0 -14   28.34    6.90
  -5   0  14   29.36    4.87
  -5   0 -15   -2.85    4.66
   5   0  15    4.74    6.35
  -5   0  15    3.99    4.89
   5   0  15    3.23    5.05
   5   0  16   10.59    4.98
  -5   0 -16   16.19    7.11
   5   0  16   21.45    7.33
  -5   0  16    7.53    7.13
   5   0  17    1.20    7.38
  -5   0 -17   -5.96    7.68
   5   0  17   -0.42    5.50
  -5   0  17   -0.50    5.42
  -5   0  17    3.09    4.81
  -5   0  17   -3.09    5.37
   5   0  18   23.35    5.89
  -5   0 -18   21.17    5.76
   5   0  18   22.76    8.12
  -5   0  18   25.77    5.85
  -5   0  18   20.12    5.83
  -5   0  18    5.91    5.24
  -5  -1   0    2.19    5.16
  -5  -1   0    2.76    7.47
  -5  -1   0   -1.02    7.22
  -5   1   0    2.78    7.07
   5  -1   0    0.64    7.38
  -5   1  -1    2.51    5.14
   5  -1  -1   -0.77    7.65
  -5  -1   1    3.01    7.59
  -5  -1  -1    1.81    5.51
  -5   1  -1    1.94    5.62
  -5  -1  -1    1.22    5.01
  -5   1   1    2.55    5.30
   5  -1   1    3.25    5.06
  -5  -1   1    7.30    5.09
  -5  -1  -2   46.12    7.69
  -5   1   2   48.15    5.90
  -5   1  -2   38.86    5.98
   5   1   2   51.06    8.31
  -5  -1  -2   43.62    6.15
  -5  -1   2   46.58    5.65
   5   1   2   43.12    6.03
  -5   1  -2   47.83    7.63
   5  -1  -2   39.79    6.03
  -5  -1   2   38.32    5.87
   5  -1   2   39.85    5.66
   5  -1   3    8.13    7.80
  -5  -1   3   11.93    5.37
  -5   1  -3   13.75    5.96
   5   1   3   16.09    5.82
  -5  -1  -3   13.81    8.26
  -5   1   3    8.59    8.32
  -5   1  -3   11.16    5.47
  -5  -1  -3   10.56    6.32
   5   1   3   13.86    8.44
  -5  -1   4  536.53    9.58
  -5   1  -4  531.16    8.57
  -5   1   4  535.19    7.96
  -5  -1  -4  552.12   12.05
   5   1  -4  545.11    8.08
   5  -1   4  537.64   10.29
   5   1   4  520.00   10.31
   5  -1   4  515.29    9.99
  -5   1  -4  537.48    8.37
   5   1   4  529.65   11.94
  -5   1   4  539.09    9.98
  -5  -1  -4  531.12    8.65
  -5  -1   5  153.56    6.03
   5  -1   5  161.90    8.30
  -5   1   5  166.26    5.96
  -5   1  -5  152.78    6.44
   5   1   5  156.59    6.30
  -5  -1  -5  157.52    8.82
   5   1   5  151.83    8.52
  -5   1  -5  163.15    6.31
   5  -1   5  163.85    6.17
   5   1  -5  158.77    5.93
  -5  -1  -5  157.98    6.69
  -5   1   5  148.40    7.99
  -5  -1   6    9.24    4.79
  -5   1   6   19.56    4.77
  -5  -1  -6   14.73    7.00
   5   1  -6   22.57    4.77
  -5   1  -6   17.19    5.21
  -5  -1  -6   19.70    5.21
  -5   1  -6   13.15    4.93
   5   1   6   20.25    5.24
   5   1   6   19.06    6.59
  -5   1   6   13.67    4.94
   5  -1   6   19.97    5.11
   5  -1   6   16.81    6.53
  -5  -1   7   12.74    4.46
  -5   1   7    1.64    4.27
  -5   1   7   -3.68    6.21
   5  -1   7    8.09    4.50
   5   1   7    2.93    6.79
   5   1  -7    6.68    6.37
  -5   1  -7   12.63    4.82
  -5   1  -7    8.04    6.35
   5   1   7    9.20    6.30
  -5  -1  -7    3.79    4.77
  -5  -1  -7    6.42    6.74
   5  -1   7    6.43    6.12
  -5   1   8    5.95    5.96
  -5   1  -8    2.77    4.51
  -5   1  -8    2.77    6.10
  -5  -1  -8   -3.35    4.71
   5   1  -8   -1.74    4.22
   5  -1   8   -6.88    6.13
   5   1   8    5.90    6.45
   5   1   8    1.99    6.12
  -5   1   8    2.63    6.12
  -5  -1  -8    5.46    6.46
   5  -1   8    3.52    4.21
  -5  -1   8    5.45    6.02
   5  -1   9   66.96    4.85
   5  -1   9   60.56    6.75
   5   1  -9   65.83    4.78
  -5   1   9   64.86    4.56
   5   1   9   58.60    4.96
  -5   1  -9   70.88    5.09
  -5   1  -9   55.12    6.83
  -5   1   9   64.70    4.58
  -5  -1  -9   63.04    6.86
  -5  -1   9   77.76    6.44
   5   1   9   63.19    5.05
  -5   1  10  194.34    7.01
   5   1  10  201.55    7.64
   5  -1  10  209.13    7.35
  -5  -1  10  191.69    5.22
   5  -1  10  208.26    5.55
  -5   1 -10  191.38    7.37
   5   1  10  204.38    7.33
  -5   1 -10  203.77    7.61
  -5   1  10  203.84    5.38
   5   1 -10  208.63    7.07
  -5  -1 -10  190.09    7.86
   5   1  11   51.36    6.72
  -5   1 -11   52.45    5.08
   5   1 -11   66.71    6.57
  -5  -1  11   54.15    4.67
   5  -1  11   53.49    6.64
   5  -1  11   56.01    6.71
  -5   1  11   56.28    6.63
   5   1  11   47.46    6.77
  -5  -1 -11   53.39    6.98
  -5   1  11   44.39    4.72
  -5  -1 -12  292.22    8.44
   5   1  12  306.96    8.50
   5  -1  12  293.04    6.32
   5   1  12  282.93    7.49
   5  -1  12  295.08    5.96
   5   1 -12  293.45    6.14
  -5  -1  12  275.83    7.67
  -5   1  12  269.64    5.77
  -5   1 -12  298.91    8.35
  -5   1  12  269.69    7.61
   5  -1  13   17.87    6.50
   5   1  13   10.08    4.79
  -5  -1 -13   11.42    6.76
   5   1 -13    8.20    6.58
  -5   1 -13   11.27    6.93
   5  -1  13   13.74    4.80
   5   1  13    5.08    6.63
  -5  -1  13    2.37    4.57
  -5   1  13   11.34    4.62
  -5   1  13   15.17    4.61
  -5   1 -14    3.42    4.93
   5  -1  14    1.32    6.61
   5   1  14    6.85    6.62
   5   1 -14    7.94    4.77
  -5  -1 -14    7.88    4.72
   5  -1  14    7.22    4.87
   5   1  14    3.06    4.72
  -5  -1  14    9.18    6.68
  -5   1  14    5.91    6.48
  -5   1  14   16.46    6.65
  -5   1 -15   14.42    6.71
  -5  -1  15   11.52    4.88
   5  -1  15   13.80    6.40
   5   1  15   13.76    6.62
  -5   1  15    6.94    4.91
   5   1 -15    5.95    4.82
   5  -1  15   11.26    7.25
   5   1  15   13.28    5.05
  -5  -1  15   12.03    4.92
  -5  -1 -15   12.05    6.94
  -5   1  15   20.91    7.06
  -5   1 -16   -0.35    5.22
   5   1  16    0.92    6.91
   5  -1  16   -0.68    5.04
  -5  -1 -16   -3.59    7.07
   5   1 -16    5.33    4.95
   5   1  16    4.60    4.99
   5  -1  16    5.49    7.29
  -5  -1  16    1.89    7.05
  -5   1  16    6.83    6.87
  -5  -1  16    6.06    7.34
  -5   1  16   14.80    7.32
  -5  -1  17   12.38    7.63
   5  -1  17    2.13    7.52
   5   1  17   -0.82    7.33
  -5   1 -17    5.56    7.52
  -5   1  17   -1.05    4.82
  -5  -1 -17   -0.45    7.37
   5  -1  17   -0.40    5.36
  -5  -1  17    4.68    5.25
   5   1  17    3.27    5.36
  -5   1  17   -2.70    5.37
  -5  -1  18   37.27    5.97
   5   1  18   33.91    8.22
   5  -1  18   28.17    5.84
  -5   1 -18   32.40    5.91
   5   1  18   37.61    5.73
  -5  -1 -18   25.56    5.99
   5  -1  18   35.89    8.21
  -5   1  18    4.51    5.10
  -5  -1  18   29.33    5.70
  -5   1  18   26.84    5.96
  -5   1  18   29.13    5.91
   5  -2   0    7.02    5.22
  -5  -2   0    7.61    8.30
  -5  -2   0    1.28    5.42
  -5   2   0    4.36    5.28
  -5  -2   0    6.03    7.91
  -5   2   1  823.26    9.19
   5  -2  -1  785.64    9.05
  -5  -2   1  742.68    9.68
  -5  -2  -1  785.48   12.50
  -5  -2   1  775.09   12.97
   5   2   1  772.90   10.51
  -5  -2  -1  790.99   12.34
  -5  -2  -1  822.87   12.82
  -5   2  -1  805.48   10.67
   5  -2   1  783.78   10.49
   5  -2   2   14.94    7.89
   5   2   2    5.94    5.71
  -5  -2  -2    3.11    7.82
  -5   2  -2    9.72    8.38
   5   2  -2    3.33    5.47
  -5  -2  -2    7.37    8.53
  -5  -2   2   -2.10    5.46
  -5   2  -2    5.07    5.31
  -5   2   2    3.86    5.81
  -5  -2  -2    5.93    7.99
   5  -2  -2   12.76    8.03
  -5   2  -3  873.07    9.52
  -5  -2   3  830.40    9.26
  -5  -2  -3  887.54   15.42
  -5  -2  -3  843.48   11.70
  -5   2  -3  856.91   11.19
   5  -2   3  852.40    9.39
  -5  -2  -3  853.47   15.08
   5   2   3  822.51    9.65
  -5   2   3  857.98    9.24
   5   2  -3  842.27    9.25
   5  -2  -3  844.86    9.22
   5   2   4  618.42   10.11
  -5  -2   4  609.67    9.57
  -5  -2  -4  611.68   14.10
  -5   2  -4  622.13    8.37
  -5   2   4  621.92    8.08
   5   2  -4  630.40    8.04
  -5   2  -4  619.27   10.35
   5  -2   4  616.38    8.24
   5   2   4  606.31   15.47
  -5  -2  -4  628.39    8.64
  -5  -2   5   18.25    5.20
   5  -2   5   23.89    7.49
  -5   2  -5   23.33    6.73
  -5   2   5   22.68    7.37
   5   2   5   18.70    7.08
  -5  -2  -5   18.85    8.82
  -5   2  -5   15.31    5.59
  -5  -2  -5   13.60    5.24
   5  -2   5   21.57    6.51
   5   2   5   20.67    8.74
  -5   2   5   19.12    5.30
   5   2  -5   17.41    5.32
  -5  -2   6   76.78    5.15
  -5  -2  -6   87.05    9.13
  -5   2   6   92.96    5.00
   5  -2   6   70.93    5.21
  -5   2  -6   81.86    5.22
  -5  -2  -6   75.13    5.51
   5   2   6   82.95    5.22
  -5   2  -6   79.60    5.36
   5   2  -6   85.27    6.82
  -5   2   6   81.10    5.04
   5   2   6   79.64    8.81
   5  -2   6   85.93    5.10
  -5   2   7   34.18    4.32
   5   2  -7   23.77    6.33
   5   2   7   33.33    7.65
  -5   2  -7   39.86    6.50
   5  -2   7   33.49    4.59
  -5   2  -7   34.85    6.51
  -5   2   7   29.47    6.18
   5   2   7   25.17    4.61
   5  -2   7   27.43    6.35
  -5  -2  -7   31.84    6.74
  -5  -2   7   26.48    4.65
  -5   2   8   29.31    4.26
   5   2  -8   32.82    6.35
   5  -2   8   25.65    4.54
  -5   2  -8   31.19    4.70
  -5   2   8   26.73    6.14
  -5   2  -8   24.63    6.53
   5   2   8   26.36    6.43
   5   2   8   29.01    4.56
  -5  -2   8   26.64    4.48
  -5  -2  -8   27.47    7.95
   5  -2   8   33.78    6.20
   5  -2   9  276.83    6.00
  -5  -2  -9  256.91    8.95
  -5   2   9  282.39    7.45
   5   2  -9  274.94    5.60
   5  -2   9  265.87    5.69
   5   2   9  295.62    7.37
  -5   2  -9  281.73    7.36
  -5   2  -9  271.67    6.10
   5   2   9  275.53    8.86
  -5   2   9  278.26    7.18
  -5  -2   9  267.63    5.67
   5  -2  10  386.95    6.70
   5   2  10  378.71    9.67
  -5  -2 -10  366.95    9.74
  -5   2 -10  362.96    6.31
  -5   2  10  366.73    6.09
   5   2  10  363.93    7.91
   5  -2  10  364.88    6.12
   5   2 -10  386.28    6.24
  -5   2 -10  386.90    8.45
  -5   2  10  386.60    6.14
  -5  -2  10  374.43    7.53
   5   2  11  123.88    7.40
   5  -2  11  129.01    5.23
   5   2 -11  118.48    6.86
  -5  -2 -11  121.77    7.70
  -5   2  11  114.36    6.86
   5   2  11  128.21    7.16
  -5   2  11  107.69    6.87
   5  -2  11  135.20    7.21
  -5   2 -11  110.81    5.27
  -5   2 -11  122.56    5.41
  -5  -2  11  121.33    5.01
  -5   2  12   -1.36    4.63
   5  -2  12   -0.60    6.29
  -5  -2 -12   -2.51    6.29
   5   2 -12   -3.95    4.46
   5  -2  12    9.66    4.61
   5   2  12    4.83    6.28
   5   2  12    9.72    6.62
  -5   2  12   11.82    6.70
  -5  -2  12   -0.61    4.67
  -5   2 -12   -2.94    4.89
   5   2  13  134.34    7.55
   5  -2  13  133.22    5.42
  -5  -2 -13  116.18    7.59
   5  -2  13  121.78    7.25
   5   2 -13  126.53    5.39
  -5   2  13  129.01    7.00
   5   2  13  130.28    5.24
  -5   2  13  133.63    5.13
  -5  -2  13  133.79    7.06
  -5   2 -13  131.24    5.69
   5   2  14    1.61    6.58
   5  -2  14   -2.45    4.72
   5   2 -14   -3.84    6.70
  -5  -2 -14    2.58    6.61
   5  -2  14    6.72    6.86
  -5  -2  14    1.94    4.93
  -5  -2  14    3.21    4.77
  -5   2  14    1.56    4.63
   5   2  14    1.03    4.66
  -5   2  14   -1.86    6.86
  -5   2 -14   -3.98    4.94
  -5  -2  15    0.60    7.29
   5   2  15   -0.19    6.71
   5  -2  15    3.39    4.89
  -5   2  15    5.72    6.95
   5   2 -15   16.30    6.92
  -5  -2 -15    1.62    6.79
   5  -2  15   -0.95    7.07
   5   2  15   12.80    6.73
  -5  -2  15    2.13    6.98
  -5   2  15    8.46    4.84
  -5   2 -15    2.87    7.10
  -5   2 -16   10.49    5.36
   5   2  16    5.84    7.21
   5  -2  16   10.38    7.00
   5   2 -16   12.09    5.19
   5  -2  16   16.63    5.19
  -5  -2  16   12.27    7.39
   5   2  16    8.05    5.19
  -5  -2 -16    9.15    7.26
  -5  -2  16    3.62    5.10
  -5   2  16   21.93    6.94
  -5   2  16    9.52    7.27
  -5   2 -17    5.97    7.65
   5   2  17    5.70    7.48
   5  -2  17    9.60    7.30
  -5   2  17   -1.36    4.98
   5   2 -17    7.50    5.25
   5  -2  17    8.11    5.41
   5   2  17   -2.15    5.34
  -5  -2  17   -0.43    5.25
  -5  -2  17   10.79    5.34
  -5   2  17   17.40    7.75
   5   2 -18    8.69    5.52
   5   2  18    3.43    7.80
  -5   2 -18    9.02    8.02
   5  -2  18   -3.63    5.47
  -5   2  18    5.75    5.31
   5  -2  18   -6.45    8.00
  -5  -2  18    8.90    7.96
  -5  -2  18    9.55    7.92
  -5   2  18    1.32    8.13
   5   2  18    2.90    7.76
   5   2  18   15.22    7.93
   5   3   0   -3.63    8.24
  -5   3   0    5.24    7.77
   5  -3   0   11.22    7.53
  -5  -3   0    6.94    9.13
  -5  -3   0   -0.86    5.91
  -5  -3   1  132.97    8.61
   5  -3   1  137.50    6.08
  -5  -3  -1  150.71    9.57
   5  -3  -1  139.94    6.24
   5   3   1  152.30    9.23
  -5   3   1  141.33    6.10
   5   3  -1  148.62    8.60
  -5  -3   1  143.06    9.76
  -5   3  -1  148.09    8.09
  -5  -3  -1  138.95    9.17
  -5   3   2  187.97    6.25
  -5  -3  -2  172.57    7.00
   5  -3  -2  173.86    6.32
   5  -3   2  180.07    6.13
  -5  -3   2  172.25    7.81
   5   3   2  183.01    6.86
  -5   3  -2  186.82    6.58
  -5  -3  -2  182.98    9.60
   5   3  -2  178.14    8.24
  -5   3  -2  187.29    6.35
  -5  -3  -2  176.68   11.06
  -5  -3   2  173.75    6.35
  -5  -3  -3   61.82    6.07
  -5   3  -3   64.63    5.25
  -5   3  -3   73.71    5.88
   5  -3   3   61.23    5.23
   5   3   3   62.45    5.89
   5  -3  -3   74.52    7.88
   5   3  -3   62.00    5.32
  -5   3   3   66.43    7.79
  -5  -3  -3   65.80   10.13
  -5  -3   3   61.13    5.43
  -5  -3  -3   64.36    9.57
   5   3  -4   39.41    7.08
  -5   3  -4   45.83    4.84
  -5   3  -4   29.26    8.00
   5  -3  -4   50.21    7.34
  -5  -3  -4   44.21    7.41
   5   3   4   37.76    7.18
   5  -3   4   47.36    6.74
  -5   3   4   44.03    7.31
  -5  -3   4   43.83    4.99
  -5   3  -5    0.22    4.46
  -5   3   5   -1.91    4.64
   5   3  -5    0.69    4.80
  -5   3  -5    2.93    4.98
   5   3   5    0.24    6.76
   5  -3   5   -3.23    6.26
  -5  -3   5    3.68    4.84
  -5   3  -6   26.69    4.67
   5   3  -6   29.73    4.72
   5  -3   6   18.89    4.61
  -5   3   6   27.63    4.54
  -5   3   6   29.88    4.52
  -5   3  -6   24.77    6.20
   5   3   6   28.29    4.81
   5  -3   6   33.72    4.46
  -5  -3   6   28.39    6.46
  -5   3   7   86.64    6.35
   5   3  -7   78.20    4.81
  -5   3   7   85.54    6.26
   5  -3   7   82.07    6.33
  -5   3  -7   77.65    4.89
  -5   3  -7   86.30    6.57
   5   3   7   77.39    4.95
  -5  -3   7   78.95    6.27
   5  -3   7   82.90    6.32
   5   3  -8   89.27    6.33
  -5   3   8   83.55    6.35
   5  -3   8   86.01    6.53
  -5   3  -8   77.53    6.68
  -5   3  -8   82.13    6.66
   5   3   8   90.34    5.03
  -5  -3   8   96.70    6.35
  -5   3   8   81.06    4.71
   5  -3   8   83.55    4.82
   5  -3   9    8.88    6.20
  -5   3   9   -2.52    6.36
   5   3   9    2.53    9.22
  -5   3  -9   -1.38    6.56
   5   3   9    1.75    8.97
   5  -3   9    5.68    4.50
  -5   3  -9   -0.95    4.67
   5   3   9   12.54    6.51
  -5   3   9    7.26    4.52
   5   3  -9    4.89    4.47
  -5  -3   9   -2.04    4.63
   5  -3  10  238.92    7.28
   5  -3  10  224.98    5.64
   5   3 -10  231.85    5.49
  -5   3 -10  241.00    7.60
  -5   3  10  240.20    5.66
  -5   3  10  223.12    5.74
   5   3  10  232.79   11.83
   5   3  10  239.35    7.34
  -5   3 -10  245.61    7.61
  -5  -3  10  220.43    5.55
   5  -3  11   63.14    6.56
   5   3  11   60.39    6.93
  -5   3  11   55.35    4.86
   5   3 -11   51.86    4.75
  -5   3 -11   65.65    5.26
   5  -3  11   63.26    6.60
  -5   3  11   57.80    4.79
  -5   3 -11   70.61    7.07
  -5  -3  11   53.73    4.74
   5   3  11   60.55    8.49
  -5   3  12    3.14    6.44
   5   3  12    1.40    7.66
   5   3 -12   -8.05    6.28
   5  -3  12   -4.68    4.55
   5  -3  12    6.70    4.85
   5   3  12    4.03    4.53
  -5   3  12   -2.26    6.38
  -5  -3  12   -1.59    4.81
  -5  -3  12   -1.88    4.43
  -5   3 -12   -8.14    6.82
   5   3  12   -1.24    6.73
   5   3  13   18.26    6.56
   5   3 -13   14.90    6.41
   5  -3  13   12.24    6.57
  -5   3  13   16.32    4.68
   5  -3  13   16.41    6.79
  -5   3  13   17.92    4.74
  -5  -3  13   17.64    5.05
   5   3  13   18.17    4.79
  -5  -3  13   24.05    6.42
   5   3  13   16.87    8.16
  -5   3 -13   20.14    7.01
  -5   3  14   24.61    5.00
   5   3  14   29.16    8.28
   5  -3  14   39.56    6.69
   5   3  14   33.62    8.63
   5   3 -14   25.74    4.92
   5  -3  14   27.36    4.86
  -5  -3  14   33.90    7.11
  -5   3  14   45.57    6.86
  -5  -3  14   27.24    6.72
   5   3  14   36.30    6.79
  -5   3 -14   24.12    7.23
   5   3  15   31.36    8.47
   5  -3  15   23.95    6.97
   5   3 -15   25.80    5.05
   5   3  15   25.03    7.05
   5  -3  15   23.21    5.18
  -5   3  15   20.58    6.91
   5   3  15   31.00    4.96
  -5  -3  15   28.92    5.19
  -5  -3  15   22.60    4.96
  -5   3  15   29.00    7.07
  -5   3 -15   26.71    5.14
   5   3  16   18.48    7.03
  -5  -3  16   15.95    5.23
   5  -3  16   31.65    7.12
   5   3 -16   15.26    5.14
   5  -3  16   11.75    5.28
  -5  -3  16   26.06    7.42
   5   3  16   25.80    5.03
  -5   3  16   17.36    5.01
   5   3  16   14.82    7.27
  -5   3  16   13.89    7.41
  -5   3 -16   14.58    7.58
   5   3  17    2.13    7.45
  -5   3 -17    8.73    7.84
   5  -3  17    4.93    5.41
   5   3 -17   -1.16    5.18
   5  -3  17    1.94    7.74
   5   3  17   16.56    7.74
   5   3  17   -0.74    7.54
  -5  -3  17    2.18    7.71
  -5   3  17    3.12    5.30
  -5  -3  17    2.76    5.31
  -5   3  17   -0.84    7.72
   5  -3  18   20.91    8.08
   5   3 -18   -2.21    5.75
  -5   3 -18    3.12    5.74
   5  -3  18    4.74    5.93
   5   3  18   -1.11    5.76
  -5  -3  18    2.45    5.70
  -5  -3  18   13.84    8.20
   5   3  18   -2.12    9.94
  -5   3  18    5.76    5.56
  -5   3  18    6.86    5.88
   5   3  18    2.57    8.05
  -5   4   0   -6.61    7.05
   5   4   0    3.83    7.26
  -5  -4   0    1.94    8.16
   5   4   0    1.10    7.49
  -5  -4   0   -0.37    7.66
   5  -4   0    1.63    4.86
   5   4   1   56.63    7.91
   5   4   1   54.88    7.65
   5   4  -1   51.73    7.70
  -5   4   1   58.43    7.28
   5  -4   1   50.16    5.33
  -5  -4   1   52.65    8.42
   5  -4  -1   52.67    5.32
  -5  -4  -1   55.27    7.90
  -5   4  -1   71.89    7.30
  -5  -4   1   54.14    5.62
  -5   4  -2   46.63    5.17
   5   4  -2   44.31    6.90
  -5  -4   2   43.05    9.63
  -5   4   2   41.42    5.35
   5  -4  -2   41.14    5.42
   5  -4   2   48.92    5.18
   5   4   2   45.60    7.65
  -5  -4   2   44.50    6.97
   5   4   2   42.57    7.32
  -5  -4  -2   40.05    7.35
   5   4  -3   31.76    6.49
  -5  -4   3   22.62    8.74
  -5   4  -3   28.94    5.11
  -5   4   3   17.36    6.75
  -5  -4  -3   25.47    8.56
   5  -4   3   22.55    4.78
  -5   4  -3   25.40    5.12
  -5  -4  -3   25.02    8.40
   5   4   3   23.48    7.15
  -5  -4   3   23.85    6.69
   5  -4  -3   28.17    4.89
   5   4  -4    6.66    6.37
  -5   4  -4   10.13    6.23
   5  -4  -4    0.71    4.60
  -5   4  -4    0.44    6.52
   5   4   4    7.15    6.68
   5  -4   4    5.43    4.31
  -5  -4   4    8.16    6.56
  -5   4   4    9.58    6.25
   5   4   5    3.37    4.68
   5   4  -5    5.01    6.23
  -5   4  -5    1.19    6.12
  -5   4  -5    3.12    4.41
   5  -4  -5    2.43    4.33
   5  -4   5   14.22    4.26
  -5  -4   5   11.57    4.28
  -5   4   5    5.64    4.35
   5   4  -6    0.49    6.08
  -5   4  -6   -3.35    6.11
  -5   4  -6   -2.33    4.39
   5   4   6   -0.06    4.44
  -5   4   6   -3.89    4.19
  -5  -4   6    1.30    4.32
   5  -4   6   -2.03    4.16
   5   4  -7   16.02    4.44
  -5   4   7   16.31    4.26
   5   4   7   12.19    4.68
  -5   4  -7   13.71    4.36
  -5   4  -7   13.43    4.61
  -5   4   7   12.63    4.16
  -5  -4   7   13.68    4.46
   5  -4   7   10.97    4.54
   5   4  -8   -3.45    6.31
   5  -4   8   -1.65    6.37
  -5   4  -8   10.76    6.45
   5   4   8   -2.94    4.55
  -5   4  -8   -5.53    6.74
  -5  -4   8    3.41    6.31
  -5   4   8   10.20    6.16
  -5   4   8    3.68    6.12
   5  -4   8    6.63    4.47
   5  -4   9  139.15    5.15
   5   4   9  130.32    5.22
   5   4  -9  140.03    5.10
   5  -4   9  135.19    5.00
  -5   4  -9  133.02    7.37
  -5  -4   9  140.58    6.93
  -5   4   9  150.70    6.94
  -5   4  -9  143.29    5.22
  -5  -4   9  124.32    7.48
  -5   4   9  151.60    6.71
  -5   4  10   83.15    6.70
   5   4  10   71.57    4.90
  -5   4  10   80.77    6.68
   5  -4  10   91.57    6.87
   5   4 -10   76.56    5.02
   5  -4  10   82.68    4.91
  -5  -4  10   73.77    7.31
  -5   4 -10   77.29    5.09
  -5   4 -10   81.85    7.10
  -5  -4  10   83.26    4.83
  -5  -4  11  145.96    7.58
   5  -4  11  146.01    5.10
   5   4 -11  148.01    6.84
  -5   4  11  139.14    5.12
   5   4  11  149.56    5.35
   5  -4  11  140.35    7.28
  -5   4 -11  156.08    7.67
  -5   4  11  147.79    6.91
  -5   4 -11  157.10    5.35
  -5  -4  11  130.34    5.11
   5  -4  12   26.43    4.67
  -5   4  12   35.37    6.44
  -5   4  12   37.19    4.65
  -5  -4  12   30.85    6.92
   5   4 -12   26.24    6.56
   5   4  12   30.61    6.80
   5  -4  12   37.75    4.65
  -5  -4  12   30.67    4.69
  -5   4 -12   26.25    4.93
  -5   4 -12   35.59    4.92
  -5   4  13   18.00    4.76
   5   4 -13   12.58    4.76
  -5   4  13   15.00    6.70
   5  -4  13   23.49    6.35
   5  -4  13   21.95    6.73
   5   4  13   13.67    4.55
   5   4  13   14.70   10.09
  -5  -4  13   15.29    7.06
   5   4  13   16.90   10.58
  -5  -4  13   20.24    4.80
  -5   4 -13   25.37    6.92
  -5   4  14   -0.43    4.94
  -5   4  14    6.74    4.72
   5  -4  14    3.09    4.57
   5  -4  14    0.96    4.84
  -5  -4  14    1.92    4.88
   5   4  14    5.74    8.32
   5   4  14    9.34    4.72
  -5  -4  14    4.29    4.69
   5   4 -14   -2.21    4.76
   5   4  14    6.67    9.47
  -5   4 -14    8.96    6.88
  -5   4  15   -1.35    4.91
   5   4 -15    6.50    4.95
  -5  -4  15   -0.12    7.08
   5   4  15   -0.74    8.45
   5  -4  15    2.42    6.78
   5  -4  15   -4.32    5.05
   5   4  15    2.94    4.95
  -5  -4  15    3.25    4.79
   5   4  15   -0.73    8.18
  -5   4 -15    0.96    5.12
  -5   4  15    5.48    7.15
  -5   4  16    4.40    7.25
   5  -4  16    6.28    7.23
   5   4 -16    4.00    5.20
   5  -4  16    2.54    5.32
   5   4  16    3.04    8.81
  -5  -4  16   -1.73    7.51
   5   4  16    0.48    8.68
   5   4  16    9.09    7.14
  -5   4  16    1.98    5.31
  -5   4 -16   -2.93    7.63
  -5  -4  16    3.39    4.97
   5   4  17    0.65    9.22
  -5   4  17    3.12    7.81
   5  -4  17   -4.18    5.27
   5   4 -17    1.30    5.39
   5  -4  17   -7.16    5.75
  -5  -4  17   -2.85    5.67
   5   4  17   -1.57    5.47
   5   4  17   -0.53    9.12
  -5   4  17   -0.56    5.76
  -5  -4  17    9.11    5.46
  -5   4 -17    1.24    7.92
   5   4 -18   -6.50    8.29
  -5   4 -18    3.53    5.81
   5  -4  18   -2.88    5.65
  -5  -4  18   -5.84    8.22
  -5   4  18    3.16    5.89
   5   4  18    3.75    5.87
  -5   4  18   16.35    8.50
   5  -4  18    9.20    8.29
   5   4  18    2.67   11.48
   5   4  18    0.86    9.73
  -5  -4  18    8.95    8.13
   5  -5   0    1.87    4.37
   5   5   0    2.61    4.63
   5   5   0   -1.82    6.59
  -5  -5   0   -0.40    6.65
  -5   5   0   -0.22    4.46
   5   5   1    4.12    6.53
   5  -5   1   -1.92    6.27
   5   5  -1   -3.40    4.64
   5   5   1    3.38    6.97
  -5  -5  -1    2.43    7.04
  -5   5   1   -6.08    6.40
  -5  -5   1    5.05    6.71
   5  -5  -1   -1.13    4.53
  -5   5  -1    4.18    6.15
   5  -5  -2   85.86    6.58
  -5  -5  -2   92.01    7.58
   5   5   2   92.20    7.07
   5  -5   2   89.76    4.91
  -5   5   2   88.71    4.80
  -5   5  -2   88.83    4.87
   5   5  -2   91.74    7.04
  -5  -5   2   82.86    5.37
   5   5   2   94.60    5.52
   5  -5   3   17.03    4.33
   5  -5  -3   17.11    6.17
   5   5   3   18.61    7.75
   5   5  -3   17.67    4.42
   5   5   3   13.71    4.90
  -5  -5  -3   18.11    6.56
  -5   5   3   19.89    4.36
  -5   5  -3   17.44    6.23
  -5  -5   3   21.61    6.74
  -5   5  -3   22.38    4.46
   5   5  -4   26.40    4.30
  -5   5  -4   24.55    4.22
  -5   5   4   26.75    5.85
  -5   5  -4   21.27    4.31
   5   5   4   24.79    4.63
   5  -5   4   34.52    5.79
  -5  -5   4   18.99    4.57
   5  -5  -4   15.01    4.35
   5   5  -5   83.30    6.43
  -5   5   5   91.14    4.51
   5  -5  -5   81.28    4.66
  -5   5  -5   76.89    4.68
  -5   5  -5   77.01    4.97
   5   5   5   76.84    6.95
  -5  -5   5   76.28    4.89
   5  -5   5   87.63    4.51
  -5   5  -6   -2.57    4.16
  -5   5  -6   -1.68    6.44
  -5  -5   6   -0.28   10.23
  -5  -5   6   -0.26    4.27
   5   5   6    1.05    4.71
   5  -5  -6   -1.23    4.15
   5  -5   6   -4.00    4.06
   5   5  -6    7.15    4.43
  -5   5   6   -0.22    5.75
   5   5  -7   39.43    6.26
  -5  -5   7   33.37    8.61
   5   5   7   32.04    6.89
  -5   5  -7   36.64    4.50
  -5   5  -7   32.44    4.77
  -5  -5   7   38.85    4.62
   5  -5   7   41.89    6.24
  -5   5   7   41.63    4.39
   5   5  -8  181.44    5.37
   5   5   8  174.78    5.76
  -5   5   8  209.36    7.18
  -5  -5   8  175.34    8.74
  -5   5  -8  189.28    5.51
  -5   5  -8  182.70    5.67
  -5  -5   8  182.80    7.06
  -5   5   8  193.45    7.13
   5  -5   8  198.41    5.36
  -5  -5   9  117.80    7.78
   5   5  -9  137.50    5.11
  -5   5   9  127.32    5.00
   5   5   9  125.92    5.45
  -5   5  -9  131.81    6.91
  -5   5  -9  116.41    5.30
  -5   5   9  131.02    5.19
  -5  -5   9  116.42    5.03
   5  -5   9  136.26    5.12
   5  -5  10   69.08    4.66
   5   5 -10   69.15    4.82
  -5   5  10   84.14    4.77
   5  -5  10   79.38    5.00
  -5   5  10   68.19    4.62
   5   5  10   65.01    6.73
  -5  -5  10   77.58    7.39
  -5   5 -10   67.16    5.22
  -5   5 -10   77.29    5.14
  -5  -5  10   79.76    6.73
   5  -5  11    2.88    4.50
   5   5 -11   -0.26    6.27
  -5   5  11   -1.45    4.49
   5  -5  11    4.87    4.70
  -5   5  11    5.05    4.39
  -5  -5  11   -1.05    6.72
   5   5  11    4.89    4.82
  -5  -5  11    9.83    4.57
  -5   5 -11    3.71    4.73
  -5   5 -11    9.23    4.62
   5  -5  12    3.41    6.42
  -5   5 -12    1.60    4.85
  -5   5  12    2.05    4.74
   5   5 -12   -3.35    6.47
   5  -5  12    1.53    4.72
  -5  -5  12    3.65    7.01
  -5   5  12    0.52    6.60
  -5  -5  12   11.91    4.63
  -5   5 -12    0.47    6.59
   5   5  12    5.50    4.69
  -5   5  13    6.47    6.72
   5   5 -13    2.93    6.53
   5  -5  13   -3.04    4.76
   5  -5  13   -4.25    6.78
  -5   5  13   -3.14    4.63
  -5  -5  13   -1.98    6.87
   5   5  13   -9.87    6.75
  -5   5 -13    7.92    6.92
  -5  -5  13   14.14    6.63
  -5  -5  14   17.85    6.70
  -5   5  14    8.50    4.83
  -5  -5  14   12.63    6.96
  -5   5  14    8.91    4.89
   5   5  14   16.94    4.89
   5  -5  14   14.74    4.70
   5   5 -14   10.42    6.63
  -5   5 -14   11.12    5.01
   5  -5  14    8.41    5.05
  -5   5  15   31.95    7.17
   5   5 -15   26.36    7.16
   5  -5  15   22.15    4.86
   5  -5  15   24.30    5.07
  -5   5  15   23.83    5.31
  -5  -5  15   22.68    7.49
   5   5  15   24.34    5.32
  -5  -5  15   19.15    7.37
  -5   5 -15   19.26    5.10
   5   5 -16    0.28    7.48
   5   5  16    6.59    7.57
   5  -5  16   -0.19    5.09
  -5   5  16    5.09    5.22
   5  -5  16    1.29    5.47
  -5  -5  16    3.04    7.83
  -5  -5  16   -2.39    7.64
  -5   5 -16    8.93    7.59
  -5   5  16    2.29    5.24
   5   5 -17    6.19    7.91
   5  -5  17    4.79    7.67
  -5   5  17    7.38    7.99
  -5  -5  17    3.45    8.32
   5  -5  17    2.70    5.72
   5   5  17   -3.20    5.67
  -5  -5  17    0.15    7.93
  -5   5  17    1.02    8.27
  -5   5 -17    2.74    5.77
   5   6   0    2.60    7.84
  -5  -6   0   -0.74    6.24
   5   6   0   -1.51    4.36
   5  -6   0   -0.34    4.15
  -5   6   0    1.83    4.30
  -5   6  -1   61.23    4.51
   5   6   1   71.47    5.47
   5   6  -1   73.41    6.52
   5  -6   1   71.32    4.51
  -5  -6  -1   75.05    6.83
   5   6   1   72.50    6.94
  -5  -6   1   61.51    4.87
  -5   6   1   68.77    4.41
   5  -6  -1   70.86    6.20
  -5   6  -2  259.69    6.82
  -5  -6  -2  270.41    8.68
   5   6  -2  249.86    6.04
   5  -6   2  261.00    5.33
  -5  -6   2  253.11    5.90
   5   6   2  261.92    8.62
   5   6   2  269.33    8.16
  -5   6   2  275.13    5.38
   5  -6  -2  265.83    5.49
   5  -6   3  120.39    4.85
   5  -6  -3  109.80    6.26
  -5   6  -3  114.39    4.67
   5   6  -3  118.59    6.78
  -5   6  -3  116.92    6.42
   5   6   3  116.70    7.58
   5   6   3  120.66    6.92
  -5   6   3  116.15    4.72
  -5  -6   3  108.43    6.87
  -5  -6  -3  115.39    8.68
  -5  -6   4    9.74    6.27
   5   6  -4    7.45    6.53
   5   6   4   10.61    8.64
   5  -6  -4   14.34    4.18
  -5  -6  -4   11.33    8.72
  -5   6  -4   14.96    4.46
  -5   6   4    6.75    5.82
   5   6   4    9.51    4.47
   5  -6   4   10.75    4.24
  -5   6  -4   10.83    6.09
   5   6  -5   39.17    4.78
  -5   6  -5   35.99    4.53
  -5   6   5   43.44    6.16
   5  -6  -5   28.07    4.38
   5   6   5   36.78    4.85
  -5  -6   5   34.62    4.86
  -5   6  -5   32.83    4.66
   5  -6   5   33.21    6.13
   5   6  -6   56.86    4.71
  -5   6  -6   53.10    5.03
  -5   6  -6   58.76    4.63
  -5  -6   6   55.65    4.82
   5  -6  -6   56.68    6.44
  -5   6   6   63.62    4.71
   5  -6   6   62.75    6.17
   5   6   6   58.64    6.75
   5   6  -7    2.21    6.24
  -5   6   7   -0.80    6.28
   5  -6  -7   -2.50    4.76
  -5  -6   7    5.73    4.46
   5   6   7   -2.27    4.83
  -5   6  -7    0.76    4.37
  -5   6  -7    3.50    4.60
   5  -6   7    4.73    4.26
   5   6  -8  161.25    5.08
  -5   6   8  166.60    5.31
  -5  -6   8  161.95   11.81
  -5   6  -8  164.62    7.30
  -5   6  -8  159.73    5.15
   5   6   8  165.19    5.64
  -5  -6   8  162.38    5.39
   5  -6   8  145.14    4.96
   5   6  -9    3.29    4.59
   5   6   9    7.02    4.83
  -5   6   9    0.16    6.27
  -5  -6   9    2.10    8.20
  -5   6  -9   -3.39    4.69
  -5  -6   9    8.20    4.48
  -5   6  -9   -3.95    4.74
   5  -6   9   10.01    6.26
  -5   6   9   -2.30    6.21
   5   6 -10    7.89    4.31
  -5  -6  10   18.35    6.29
  -5   6  10    1.56    4.42
  -5  -6  10   -0.18    8.08
  -5   6 -10    8.68    4.64
  -5   6 -10   -0.86    4.70
   5   6  10   -4.71    6.71
  -5   6  10   10.78    6.33
   5  -6  10   -4.07    4.52
   5  -6  11   21.87    4.76
  -5  -6  11   27.33    8.62
  -5   6 -11   31.57    4.87
   5   6  11   22.77    5.13
  -5  -6  11   17.84    4.63
  -5   6 -11   30.00    6.81
  -5   6  11   16.73    4.51
  -5   6  11   18.94    6.32
   5   6 -11   17.15    4.64
   5  -6  12  -10.49    6.42
  -5   6  12    4.73    4.61
  -5  -6  12   -9.05    6.55
   5   6 -12   -0.27    4.65
   5   6  12    3.23    4.92
  -5  -6  12    2.82    6.95
  -5   6 -12   -0.50    4.77
  -5   6 -12   -2.78    4.68
  -5   6  12    0.50    6.42
  -5   6  13   40.41    6.95
   5   6 -13   40.36    4.83
  -5  -6  13   35.08    7.24
   5   6  13   29.00    5.20
  -5  -6  13   35.26    4.79
  -5   6 -13   39.06    7.21
  -5   6  13   40.78    6.88
  -5   6 -13   38.96    7.08
   5  -6  13   36.73    4.76
   5  -6  14   -1.30    4.95
  -5   6  14    0.16    7.03
   5   6 -14   -0.66    4.92
  -5  -6  14    6.66    7.22
   5   6  14    4.61    7.30
  -5   6  14   -1.94    5.00
  -5   6 -14    9.14    5.14
  -5  -6  14    7.46    5.00
  -5   6  15    4.22    5.34
   5  -6  15   19.49    5.15
  -5  -6  15    6.42    5.38
  -5  -6  15    8.72    7.64
   5  -6  15    8.48    5.21
   5   6  15   10.23    5.41
   5   6 -15    4.48    5.12
  -5   6  15    5.47    5.17
  -5   6 -15    4.26    5.31
   5   6 -16   -0.78    5.51
   5  -6  16   -3.85    5.38
   5  -6  16   -0.09    5.57
  -5  -6  16   -2.28    7.97
  -5  -6  16   -6.95    7.82
   5   6  16    9.34    5.61
  -5   6  16   -1.20    5.43
  -5   6 -16   -5.16    7.85
  -5   6  16   -1.93    7.69
   5  -6  17   -3.97    8.00
   5  -6  17    5.06    5.97
  -5  -6  17    1.27    8.67
  -5  -6  17    7.20    8.07
   5   6 -17    1.66    5.83
  -5   6  17    4.96    5.49
   5   6  17   11.19    8.33
  -5   6 -17   -5.25    8.36
  -5   6  17   -2.64    5.97
  -5   7   0    3.09    4.12
   5  -7   0   10.01    5.84
   5   7   0   -0.55    4.52
   5   7   0   -2.16    7.82
  -5  -7   0    0.17    6.34
   5   7  -1  138.80    5.35
   5   7   1  143.60    7.29
  -5   7  -1  157.78    6.37
  -5  -7  -1  161.51    7.40
   5  -7   1  151.93    6.33
  -5  -7   1  140.22    5.44
  -5   7   1  146.59    5.06
   5   7   1  145.36    7.86
   5  -7  -1  154.99    6.50
   5   7  -2    4.68    4.43
  -5  -7  -2    6.21    6.41
   5   7   2    9.19    6.33
  -5   7  -2   11.68    5.92
   5  -7   2    7.68    4.06
  -5  -7   2    0.61    4.63
   5   7   2    6.70    6.67
   5  -7  -2    6.50    4.17
  -5   7   2   13.41    5.75
   5   7  -3    5.54    6.28
   5   7   3    9.53    7.63
  -5   7  -3    2.95    6.00
  -5   7  -3    6.79    4.58
  -5  -7   3   10.53    6.50
   5  -7   3   11.85    5.80
   5   7   3    8.87    4.65
   5  -7  -3    7.93    4.48
  -5   7   3    3.78    4.12
  -5  -7  -3    2.58    6.34
   5   7  -4    7.24    4.74
   5   7   4    5.25    7.80
   5  -7  -4   -5.27    6.44
  -5   7  -4    2.38    6.12
  -5  -7  -4    7.41    7.80
  -5   7  -4   10.30    4.49
   5   7   4    8.15    6.55
  -5  -7   4   11.32    4.84
  -5   7   4    7.47    6.08
   5  -7   4    4.00    4.14
   5   7  -5    2.88    6.55
  -5   7  -5    8.29    4.27
  -5   7  -5   10.41    4.47
  -5   7   5    5.94    6.09
  -5  -7   5    8.30    6.52
   5   7   5    7.91    6.51
   5  -7   5    3.47    4.18
   5  -7  -5    7.16    4.24
   5  -7  -6    6.31    6.49
   5   7   6   13.46    4.76
   5   7  -6   11.54    4.42
  -5   7  -6   21.98    4.39
  -5  -7   6    7.12    4.50
  -5   7   6   14.85    6.24
  -5   7  -6    3.57    4.58
   5  -7   6    5.42    5.97
   5   7  -7   15.16    4.56
  -5  -7   7    6.64    6.61
  -5   7  -7   12.90    4.89
  -5   7  -7    8.43    4.59
   5   7   7    6.76    4.80
   5  -7   7    9.65    4.38
   5  -7  -7    2.54    4.50
  -5   7   7    8.70    6.23
  -5  -7   8   32.94    6.84
  -5   7  -8   38.21    6.73
  -5   7  -8   46.73    6.42
   5   7   8   37.79    4.76
  -5   7   8   26.03    4.57
   5   7  -8   37.60    4.83
   5  -7   8   39.94    6.30
  -5  -7   9   25.73    6.61
  -5   7   9   31.99    6.49
  -5   7   9   19.21    4.61
   5   7   9   15.48    4.84
  -5   7  -9   22.14    4.52
   5   7  -9   31.86    6.37
   5  -7   9   16.19    6.41
  -5   7  -9   18.35    4.81
   5   7 -10   -0.36    6.61
  -5  -7  10   20.26    6.55
  -5   7  10    6.77    6.43
  -5   7  10   -0.05    4.62
  -5   7 -10    9.08    4.83
  -5   7 -10    1.89    6.73
   5   7  10    6.61    6.74
   5  -7  10    0.29    4.44
  -5   7  11    0.26    6.57
   5   7 -11   -4.09    6.30
  -5  -7  11    2.24    8.24
  -5  -7  11   -0.30    4.54
   5   7  11    2.22    4.94
  -5   7  11   -3.67    4.71
  -5   7 -11    9.33    4.98
  -5   7 -11    2.40    4.74
   5  -7  11    1.71    4.49
   5   7 -12   -5.28    6.48
   5   7  12    2.97    6.94
  -5   7  12   -0.82    4.65
  -5   7  12    2.03    4.86
  -5  -7  12    2.93    6.80
  -5  -7  12   14.64    6.58
  -5   7 -12    3.50    4.81
  -5   7 -12    0.96    6.89
   5  -7  12   -2.17    6.43
  -5   7 -13   -1.02    4.97
  -5   7  13    5.53    6.91
   5   7 -13   13.67    6.73
  -5   7  13   -1.62    4.93
   5   7  13   -3.10    4.87
  -5  -7  13   10.01    4.84
  -5  -7  13    1.07    7.04
  -5   7 -13   -1.26    5.16
   5  -7  13    4.00    4.92
   5  -7  14    3.49    5.12
  -5   7  14    2.30    5.05
  -5   7  14    3.21    5.18
   5   7 -14    7.61    6.94
   5   7  14   -1.36    5.20
  -5  -7  14    4.25    9.15
  -5  -7  14   11.75    7.02
  -5   7 -14    3.68    5.17
   5  -7  15   -2.38    5.37
  -5   7  15   -1.69    7.68
   5   7 -15   -4.11    5.30
  -5  -7  15    0.36    7.89
   5   7  15    1.53    7.72
  -5  -7  15    3.66    5.40
  -5   7 -15    9.87    7.82
  -5   7  15    1.55    7.48
  -5   7  16   26.55    8.36
   5  -7  16   24.16    5.73
   5   7 -16   24.34    5.93
  -5  -7  16   19.06    8.55
  -5  -7  16    9.50    5.71
   5   7  16   15.01    5.79
  -5   7 -16   19.06    8.23
  -5   7  16    6.96    7.86
  -5   8   0    4.15    5.97
   5  -8   0    3.54    4.10
  -5  -8   0    5.31    4.68
   5   8   0    2.08    8.46
   5   8   0   -0.62    4.67
  -5   8   1  125.55    4.80
  -5  -8  -1  130.25    7.22
   5  -8  -1  115.07    4.72
   5   8   1  117.77    7.68
   5  -8   1  116.27    6.38
  -5  -8   1  112.05    5.23
  -5   8  -1  120.46    4.84
   5   8   1  120.31    7.23
   5   8  -1  107.60    5.34
  -5  -8  -2    6.56    6.12
  -5   8  -2   -3.20    6.01
   5   8   2    4.94    4.72
  -5  -8   2    4.44    6.49
   5  -8   2   11.72    4.18
   5  -8  -2    4.61    4.42
  -5   8   2    3.12    6.07
   5   8  -2   10.40    6.54
   5   8   2    6.25    6.28
   5   8   3    4.18    6.57
  -5   8  -3   -1.99    4.29
  -5  -8   3    8.51    6.61
  -5   8  -3   -3.35    4.58
   5  -8   3    2.63    4.18
   5  -8  -3    4.39    6.20
  -5  -8  -3    4.21    6.29
   5   8  -3    5.67    4.52
  -5   8   3   -3.64    4.26
   5   8   3    2.66    6.60
   5   8  -4    4.71    6.37
  -5   8  -4   -0.38    6.47
  -5  -8  -4   -3.36    6.66
  -5   8  -4    3.48    4.38
  -5  -8   4    4.04    4.51
   5  -8  -4    1.24    6.22
   5  -8   4    7.23    4.22
   5   8   4    8.18    6.77
  -5   8   4    3.23    4.43
   5   8   4    3.64    7.80
   5   8  -5   16.19    4.64
   5   8   5   16.12    4.98
  -5  -8  -5   17.36    9.31
  -5   8  -5   27.59    6.25
  -5   8  -5   11.19    6.65
  -5  -8   5   15.74    4.63
   5   8   5   18.57    9.28
  -5   8   5   15.18    4.53
   5  -8   5   18.12    4.49
   5  -8  -5   23.20    4.55
   5   8   6   17.90    7.12
  -5   8  -6   25.33    6.75
  -5   8  -6   24.57    4.50
  -5  -8   6   35.14    6.61
   5  -8  -6   24.51    4.62
   5   8  -6   22.88    4.64
  -5   8   6   24.48    4.41
   5  -8   6   21.18    4.36
   5   8   7   82.30    7.20
   5  -8  -7   87.26    6.87
  -5   8  -7   92.37    6.55
  -5   8   7   92.06    6.51
   5   8  -7   84.87    5.03
  -5   8  -7  101.94    7.20
  -5  -8   7   91.12    5.00
   5  -8   7   90.04    4.79
   5  -8  -8   32.77    4.77
  -5  -8   8   20.78    4.74
   5   8  -8   33.71    6.72
  -5   8  -8   26.30    5.00
  -5   8   8   22.35    4.66
  -5   8  -8   39.85    4.59
   5   8   8   35.13    6.88
   5  -8   8   43.89    6.25
  -5   8  -9   56.03    7.03
   5   8  -9   47.76    6.84
   5   8   9   68.93    6.95
  -5   8   9   52.14    4.79
  -5  -8   9   48.69    6.65
  -5   8  -9   71.52    5.07
   5  -8   9   57.85    6.45
  -5  -8  10   15.66    4.87
   5   8  10   11.79    4.99
  -5   8  10   14.56    6.53
  -5   8  10   22.67    4.53
  -5   8 -10    6.70    6.99
   5   8 -10   23.41    6.48
  -5   8 -10    3.61    6.66
   5  -8  10    8.18    4.53
   5   8 -11    4.93    6.47
  -5   8 -11   -0.20    7.06
  -5   8  11    4.87    6.69
  -5  -8  11   11.93    4.64
   5   8  11   18.58    7.16
  -5   8 -11    3.31    4.85
   5  -8  11   10.31    4.64
  -5   8  11    6.17    4.85
   5   8  12    5.57    4.99
  -5   8  12   -5.38    6.95
  -5   8  12    0.63    4.75
   5   8 -12   10.61    6.79
  -5   8 -12   -1.27    4.82
   5  -8  12   -8.82    4.73
  -5  -8  12   -2.44    4.90
  -5   8 -12    1.62    7.13
  -5   8  13   28.84    7.07
  -5   8  13   26.01    7.36
  -5  -8  13   13.85    7.31
   5   8  13   30.16    7.75
  -5   8 -13   22.11    7.51
  -5   8 -13   23.87    7.49
   5  -8  13   21.67    7.09
   5   8 -13   34.97    7.19
  -5   8  14    5.87    7.56
   5   8 -14    9.12    7.46
   5   8  14   11.13    5.50
  -5   8  14    5.75    5.21
  -5  -8  14    6.42    5.39
  -5   8 -14    4.83    7.61
   5  -8  14    1.28    5.21
  -5   8  15   12.86    7.97
  -5   8  15   10.94    7.57
  -5  -8  15    5.93    7.87
   5   8 -15   15.20    5.51
   5   8  15   -2.98    5.85
  -5   8 -15    4.69    5.84
   5  -8  15    7.62    5.57
  -5   8  16    3.48    8.16
  -5   9   0   -3.24    4.24
   5  -9   0   -2.84    4.17
  -5  -9   0   -3.92    4.72
   5   9   0   -3.06    4.74
   5   9   0    0.54    8.23
  -5  -9   1   95.90    5.32
  -5  -9  -1   96.62    5.43
  -5   9   1  100.03    6.53
  -5   9  -1   95.43    4.91
   5  -9   1   99.54    4.77
   5  -9  -1   99.89    4.62
   5   9   1   98.78    7.79
   5   9   1   93.86    7.22
   5   9  -1   90.02    5.22
  -5   9   2   98.00    6.45
   5  -9   2   98.62    6.30
   5   9   2   96.14    7.53
  -5  -9   2   98.37    7.17
  -5  -9  -2  101.79    7.14
   5  -9  -2  102.52    4.80
  -5   9  -2   93.49    6.41
   5   9  -2   99.25    6.97
   5   9   2   97.62    7.20
  -5   9  -3   -3.81    4.43
  -5  -9   3    5.92    6.60
   5   9   3    4.22    6.96
   5  -9  -3    1.01    4.36
   5   9  -3    7.04    4.77
   5  -9   3   -5.60    6.10
  -5  -9  -3    1.28    6.30
  -5   9  -3   -0.33    4.65
  -5   9   3    2.00    6.25
   5   9   3    7.87    6.50
  -5   9  -4   26.55    6.47
   5   9   4   23.51    8.34
  -5   9  -4   23.29    4.52
  -5  -9   4   26.18    4.50
  -5  -9  -4   24.70    6.71
   5  -9   4   18.57    6.21
   5   9   4   25.76    5.13
  -5   9   4   24.17    6.32
   5  -9  -4   30.61    4.73
   5   9  -4   21.88    6.56
   5  -9  -5    4.44    4.42
   5   9   5    1.91    9.36
  -5   9  -5   -1.32    6.75
  -5  -9   5   -0.86    4.51
  -5   9  -5   -0.45    6.16
  -5  -9  -5    1.88    8.03
   5   9   5   -2.69    6.80
   5  -9   5    8.03    4.24
  -5   9   5    4.32    6.12
   5   9  -5   -3.36    4.40
  -5   9  -6   48.82    6.91
  -5  -9   6   53.29    4.83
  -5   9  -6   40.47    4.67
   5   9   6   47.39    5.10
   5  -9  -6   46.18    4.85
   5  -9   6   64.42    4.66
  -5   9   6   48.74    4.67
   5   9  -6   55.79    4.72
   5   9  -7    9.60    4.52
   5   9   7    7.87    4.99
  -5  -9   7    5.96    4.61
  -5   9  -7   -3.00    4.93
  -5   9  -7    9.79    4.43
  -5   9   7   17.61    6.26
   5  -9   7    2.54    4.41
   5  -9  -7   14.36    6.39
   5   9  -8   12.36    4.91
  -5   9  -8   20.05    6.84
  -5  -9   8   18.37    4.71
  -5   9  -8    8.08    6.32
   5   9   8   11.03    4.94
  -5   9   8    6.66    4.46
   5  -9   8    9.92    4.48
   5  -9  -8   13.86    4.68
  -5  -9   9   12.53    6.70
  -5   9  -9   24.86    6.66
  -5   9  -9   14.95    4.96
  -5   9   9   19.13    6.65
   5   9  -9   19.73    6.73
   5   9   9   -2.08    7.05
   5  -9   9   13.43    4.59
   5   9  10   -8.11    7.14
   5   9 -10   11.39    6.76
  -5   9  10    3.56    4.77
  -5  -9  10   -5.34    7.00
  -5   9  10    3.47    6.64
  -5   9 -10   -3.16    7.19
  -5   9 -10    5.30    4.60
   5  -9  10    7.16    4.55
  -5   9  11   11.37    6.98
   5   9  11    8.68    5.18
  -5  -9  11    9.97    7.04
  -5   9  11    9.97    7.09
  -5   9 -11    9.77    7.33
  -5   9 -11    6.42    5.11
   5   9 -11    2.17    6.44
   5  -9  11   -0.29    6.93
  -5   9  12    2.56    7.10
   5   9 -12   -2.47    6.75
  -5  -9  12   16.25    5.10
  -5   9  12    4.81    4.85
   5   9  12   13.06    7.55
  -5   9 -12    7.10    7.37
  -5   9 -12   -8.05    5.12
   5  -9  12    2.67    5.07
  -5   9 -13    8.35    5.35
   5   9 -13    4.26    4.78
  -5   9  13   14.91    7.51
  -5   9  13    5.73    7.40
  -5  -9  13    9.48    5.19
   5   9  13   13.33    7.88
  -5   9 -13   10.43    5.48
   5  -9  13   27.71    7.31
   5   9 -14    2.21    5.12
  -5   9  14    2.10    7.75
   5   9  14    5.26    5.82
  -5   9  14    7.72    5.52
  -5  -9  14    5.28    5.50
  -5   9 -14    3.61    7.91
   5  -9  14    3.04    7.82
  -5   9  15   14.15    8.57
   5   9 -15    2.90    5.55
  -5   9  15   10.21    8.03
   5  -9  15    5.81    5.84
  -5 -10   0    7.32    6.64
  -5  10   0    2.44    4.34
   5  10   0    3.01    8.45
   5  10   0   -2.41    4.69
   5 -10   0    9.24    6.06
  -5  10   1  297.94    5.89
   5 -10   1  284.18    5.51
  -5 -10   1  311.10    7.91
   5 -10  -1  294.23    5.69
   5  10   1  291.40    9.30
  -5  10  -1  301.27    5.58
  -5 -10  -1  302.73    8.05
   5  10  -1  288.85    8.05
   5  10   1  284.50    6.71
  -5 -10   2    2.11    4.62
   5  10   2    0.09    7.08
  -5  10  -2   12.86    6.27
   5 -10   2    8.06    4.37
  -5  10   2   -1.28    4.56
  -5 -10  -2    3.91    6.47
   5 -10  -2    7.30    4.62
   5  10   2    4.83    6.77
   5  10  -2    8.11    4.67
  -5 -10   3  157.38    5.49
  -5  10  -3  174.56    5.43
  -5  10  -3  173.75    6.90
   5  10   3  167.93    7.96
   5 -10   3  166.90    4.94
  -5 -10  -3  173.74    7.46
   5 -10  -3  175.99    6.78
  -5  10   3  184.20    6.82
   5  10  -3  173.49    7.36
   5  10   3  160.63    6.06
  -5 -10  -4    3.34    6.53
  -5 -10   4   -2.54    6.82
  -5  10  -4    5.41    4.75
   5 -10  -4   -1.38    6.27
   5 -10   4    4.57    6.07
   5  10   4   -0.04    4.94
   5  10   4   -0.17    6.79
  -5  10   4    7.74    6.22
   5  10  -4    3.88    4.75
  -5  10  -4    3.16    6.22
   5  10   5   23.68    6.95
   5  10   5   22.05    8.47
   5 -10  -5   16.47    6.64
  -5 -10   5   21.01    4.76
  -5  10  -5   26.75    6.91
  -5  10  -5   20.43    4.49
  -5 -10  -5   20.94    8.12
   5 -10   5   21.25    4.41
  -5  10   5   13.80    4.56
   5  10  -5   14.69    6.70
  -5 -10  -6   11.16   10.15
   5  10  -6   17.40    6.65
  -5  10  -6    3.74    6.99
  -5 -10   6   13.10    4.83
  -5  10  -6    9.18    4.45
   5  10   6   17.90    4.94
   5  10   6   13.01    9.92
   5 -10  -6   14.06    6.65
   5 -10   6    4.28    4.32
  -5  10   6    3.40    6.51
   5  10  -7   17.98    6.79
   5 -10  -7   17.84    6.83
  -5 -10   7   24.58    6.86
  -5  10  -7   18.21    4.62
   5  10   7   23.78    5.13
   5 -10   7   17.74    4.51
  -5  10   7   23.25    4.82
  -5  10  -7   17.87    4.97
   5  10  -8   10.79    5.02
   5 -10  -8   18.79    4.95
   5  10   8   10.32    5.05
  -5 -10   8   11.19    4.94
  -5  10  -8   11.75    7.01
  -5  10  -8    6.06    4.61
  -5  10   8   11.73    6.60
   5 -10   8   10.97    4.58
   5  10  -9   -6.05    4.47
   5  10   9   41.02    7.30
  -5 -10   9   37.54    7.05
  -5  10  -9   28.62    4.82
  -5  10   9   40.64    6.96
   5 -10  -9   35.37    5.01
   5 -10   9   44.67    4.73
  -5  10  -9   31.62    5.37
   5  10 -10   -3.63    4.56
  -5  10 -10    4.26    5.15
   5  10  10   11.61    7.36
  -5  10  10    2.78    4.96
  -5  10 -10    3.76    4.98
  -5  10  10   14.42    6.97
   5 -10  10    0.96    4.65
  -5 -10  10    9.00    5.20
  -5  10  11   17.93    7.22
  -5 -10  11   23.51    5.26
   5  10  11   22.91    5.25
  -5  10 -11   21.63    7.61
  -5  10 -11    6.45    5.14
   5  10 -11    1.57    4.61
  -5  10  11   10.17    7.34
   5 -10  11    6.13    7.30
   5  10  12   11.10    7.88
   5  10 -12   -0.27    4.92
  -5  10  12    1.03    7.52
  -5  10 -12    5.31    7.57
  -5 -10  12    8.30    5.34
  -5  10  12    2.11    5.33
  -5  10 -12    1.62    5.20
   5 -10  12   10.14    5.19
   5  10 -13    2.08    5.17
  -5  10  13    5.41    7.79
  -5 -10  13    3.67    7.93
  -5  10  13    6.00    7.91
  -5  10 -13    3.13    8.19
  -5  10 -13    5.72    7.91
   5 -10  13    4.89    5.54
   5  10  13    0.20    8.38
   5  10 -14    3.76    5.48
  -5  10  14    8.86    8.36
  -5  11   0    1.44    6.34
   5 -11   0    2.47    4.57
   5  11   0    6.23    4.68
   5  11   0   -0.64    8.53
  -5 -11   0    3.76    4.53
  -5 -11   1    3.82    4.76
  -5  11   1   -0.43    6.46
   5 -11   1   10.91    4.47
  -5  11  -1   10.16    6.59
   5  11   1    6.57    7.02
  -5 -11  -1    6.52    6.69
   5  11   1    8.66    6.73
   5  11  -1    6.82    4.66
   5 -11  -1    1.34    6.38
  -5 -11   2  176.60    7.39
  -5  11  -2  163.02    5.28
   5 -11   2  160.94    5.08
   5  11   2  155.35    8.17
  -5 -11  -2  158.43    5.82
  -5  11   2  158.69    5.30
   5 -11  -2  166.21    5.25
   5  11  -2  155.18    7.57
   5  11   2  151.55    6.08
   5  11  -3    7.67    4.84
  -5  11   3    7.26    4.59
   5  11   3    6.56    7.08
  -5  11  -3    8.81    4.35
  -5 -11  -3    4.65    6.54
  -5  11  -3    2.99    4.84
   5 -11   3    5.43    4.63
   5 -11  -3   10.61    6.47
  -5 -11   3    8.54    6.67
   5  11   3    0.45    6.86
  -5  11   4   36.89    6.60
   5  11   4   42.04    7.25
  -5  11  -4   45.23    7.10
   5 -11  -4   50.94    6.74
  -5 -11  -4   43.38    6.84
  -5  11  -4   49.30    4.78
   5 -11   4   56.49    4.66
  -5 -11   4   61.46    6.95
   5  11   4   42.79    7.25
   5  11  -4   48.81    7.08
   5  11   5    7.43    8.50
   5 -11  -5   12.92    4.84
   5  11  -5   13.28    6.81
  -5  11   5    8.33    4.68
  -5 -11   5   -6.48    6.77
   5  11   5   14.89    7.10
  -5  11  -5    5.32    4.89
  -5 -11  -5   13.26    8.20
   5 -11   5    9.04    4.52
  -5  11  -5    7.09    5.03
   5  11   6   24.77    9.17
  -5 -11   6   25.85    6.88
   5  11  -6   24.21    4.97
  -5  11  -6   30.26    7.19
  -5  11  -6   23.66    4.71
   5  11   6   30.67    7.41
   5 -11   6   29.35    6.41
   5 -11  -6   32.06    4.99
  -5 -11  -6   21.53    9.28
  -5  11   6   34.06    6.75
  -5 -11   7    3.09    6.86
   5 -11  -7   -3.21    4.94
   5  11  -7    0.74    4.95
  -5  11  -7   16.78    7.21
  -5  11  -7   -5.08    4.74
   5  11   7    5.83    4.96
   5 -11   7   -1.48    4.65
  -5  11   7   -0.02    4.77
   5  11  -8   -0.81    4.58
  -5 -11   8   11.62    5.08
  -5  11  -8    5.07    7.36
  -5  11  -8   12.02    4.89
   5  11   8   -1.04    7.52
   5 -11   8    9.38    4.68
   5 -11  -8    8.16    7.21
  -5  11   8    4.39    5.02
   5  11  -9   -0.92    4.76
  -5 -11   9    8.93    7.29
  -5  11  -9    9.81    5.21
   5  11   9   -0.49    7.51
  -5  11  -9    5.54    4.83
   5 -11   9    7.72    7.01
   5 -11  -9    8.82    7.40
  -5  11   9   11.88    5.08
   5  11 -10    5.36    6.85
  -5 -11  10    5.29    5.23
   5  11  10   -1.94    5.59
  -5  11 -10   -0.23    7.78
  -5  11 -10    6.02    4.96
   5 -11  10   -1.29    7.14
  -5  11  10   -1.10    5.11
   5  11 -11    8.13    7.31
  -5  11  11   11.65    7.59
  -5 -11  11    6.33    5.46
  -5  11 -11    7.80    7.78
   5  11  11    2.01    8.16
  -5  11 -11    9.66    5.38
  -5  11  11   12.14    7.73
   5 -11  11    9.03    5.34
   5  11 -12   -1.86    5.35
  -5  11  12   25.30    7.92
  -5 -11  12   25.29    5.77
  -5  11 -12   23.00    8.52
   5  11  12   23.90    5.99
  -5  11 -12   26.73    8.13
  -5  11  12   -0.52    8.00
   5 -11  12   36.12    8.00
   5 -12   0   -3.30    4.70
  -5  12   0    2.81    6.61
   5  12   0   -0.43   10.09
   5  12   0    3.03    4.79
  -5 -12   0   -0.57    4.82
   5 -12   1    7.41    6.81
  -5  12   1   13.61    4.79
   5  12   1   13.69    8.84
  -5 -12  -1    7.45    6.77
  -5  12  -1   25.48    4.72
   5  12  -1    9.52    7.23
   5  12   1   12.63    5.07
  -5 -12   1   14.46    5.03
   5 -12  -1   23.17    4.82
  -5  12   2   -2.04    6.67
   5 -12   2    5.54    4.69
  -5 -12   2    3.22    6.80
  -5  12  -2    4.17    4.70
   5  12   2    0.66    7.05
  -5 -12  -2   -0.01    6.72
   5  12   2   -2.00    7.28
   5 -12  -2   -3.47    6.65
   5  12  -2    6.83    7.00
  -5  12   3   24.37    4.97
  -5 -12  -3   24.45    6.72
  -5  12  -3   19.65    5.11
   5 -12   3   28.92    4.85
  -5  12  -3   18.58    4.51
  -5 -12   3   21.32    6.96
   5  12   3   19.51    7.31
   5  12  -3   16.38    5.21
   5 -12  -3   22.12    4.84
   5  12   3   20.94    7.21
   5  12   4    2.79    5.12
  -5 -12  -4    3.03    6.72
  -5  12   4    3.81    6.80
  -5  12  -4   -0.72    5.19
  -5 -12   4    5.17    4.83
   5 -12  -4    8.72    6.78
  -5  12  -4    2.69    6.51
   5 -12   4    1.89    6.83
   5  12   4   -2.17    7.38
   5  12  -4    4.84    6.98
   5 -12  -5    5.17    7.18
  -5  12   5    7.30    4.95
  -5  12  -5   12.34    7.42
  -5 -12   5   18.81    7.04
  -5 -12  -5    5.10    8.79
  -5  12  -5    6.86    6.62
   5 -12   5    7.43    4.81
   5  12   5    2.03    7.28
   5  12   5   13.00    7.38
   5  12  -5   10.20    7.24
   5 -12   6    6.01    6.90
  -5  12   6    7.03    7.02
  -5 -12  -6    7.55    9.01
  -5 -12   6    9.10    4.96
   5  12   6    9.08    5.11
  -5  12  -6    7.74    7.48
  -5  12  -6    9.34    4.83
   5  12   6    7.04    9.22
   5 -12  -6    5.44    5.22
   5  12  -6    4.50    4.95
   5  12  -7   -1.59    4.74
  -5 -12   7  -15.68    7.35
   5  12   7    6.97    7.60
   5 -12  -7   -4.30    5.17
  -5  12   7    0.26    7.19
  -5  12  -7    4.00    5.31
  -5  12  -7   -7.56    5.00
   5 -12   7    7.22    7.03
  -5  12   8   12.71    7.39
  -5 -12   8    0.73    7.50
   5 -12  -8    4.25    5.43
  -5  12  -8    8.91    7.94
   5  12   8   -0.47    7.85
  -5  12  -8    5.35    5.11
   5  12  -8    0.97    5.01
   5 -12   8    5.06    7.25
   5  12  -9    8.34    7.12
  -5 -12   9   -3.21    5.37
   5 -12  -9    1.43    5.67
   5  12   9    2.06    5.57
  -5  12  -9    0.64    7.81
  -5  12  -9    5.60    7.57
   5 -12   9    9.87    7.65
  -5  12   9    7.48    7.36
   5  12 -10    0.82    7.44
   5  12  10    3.22    8.28
  -5 -12  10    4.75    7.75
  -5  12 -10    1.87    5.84
  -5  12 -10    5.52    8.01
   5 -12  10    4.04    5.63
  -5  12  10   -1.49    7.78
   5  12 -11    1.18    8.05
  -5 -12  11    7.08    8.23
  -5  12  11   10.48    5.90
   5  12  11    0.13    8.54
  -5  12 -11    3.37    5.88
  -5  12 -11   -1.67    5.72
   5 -12  11   -1.90    5.76
  -5  12  11   10.04    5.70
   5 -13   0   11.47    6.88
  -5  13   0    1.88    4.37
  -5 -13   0   -1.37    7.08
   5  13   0    1.36    7.24
  -5  13  -1   -0.64    4.43
   5 -13   1   10.26    7.00
   5  13   1    6.76    9.41
  -5 -13  -1    4.62    5.09
  -5 -13   1    8.52    5.14
  -5  13   1    1.45    4.55
   5 -13  -1    6.97    7.08
   5  13  -1    7.11    7.39
   5  13   1   10.47    7.41
   5 -13   2   -0.24    4.86
  -5  13   2    2.73    4.61
  -5  13  -2    3.34    5.15
   5  13  -2    4.77    5.32
  -5  13  -2   -3.60    4.48
   5  13   2    6.26    7.53
  -5 -13  -2    4.92    5.05
   5 -13  -2   12.40    5.01
  -5 -13   2    8.21    7.13
   5  13   2    0.51    7.48
  -5  13   3    4.65    6.69
  -5 -13  -3    3.04    7.13
  -5  13  -3    2.59    5.19
   5 -13   3    5.31    5.08
  -5  13  -3    2.47    6.44
   5  13   3    3.10    7.62
   5 -13  -3    2.79    7.21
   5  13   3    8.07    7.77
  -5 -13   3    0.83    7.28
   5  13  -3    6.67    7.40
  -5 -13   4   11.07    5.29
  -5  13   4    6.01    5.04
  -5  13  -4    4.91    5.25
   5 -13  -4   13.28    5.14
   5 -13   4    2.44    7.31
  -5  13  -4   -1.13    4.62
   5  13   4    9.05    7.55
  -5 -13  -4    5.58    7.36
   5  13  -4    8.38    5.32
   5  13   4    4.65    7.64
   5  13   5    3.71    9.46
  -5 -13   5   11.69    7.40
  -5  13  -5    3.63    7.70
   5 -13   5   -0.60    5.21
  -5  13  -5    2.01    4.83
   5 -13  -5    0.93    7.43
  -5  13   5    5.05    5.26
  -5 -13  -5    5.16    8.92
   5  13   5   -2.73    7.77
   5  13  -5    1.40    7.41
  -5 -13  -6    1.66    9.51
  -5  13   6   -4.10    7.65
   5  13   6   -3.37    7.98
  -5  13  -6    0.97    5.52
   5 -13   6   -2.68    5.38
  -5  13  -6    2.31    6.90
   5  13   6   -0.39    9.78
   5 -13  -6    1.79    5.29
  -5 -13   6    6.00    5.43
   5  13  -6    1.45    7.30
   5  13  -7    1.05    5.32
  -5  13   7   20.26    7.84
  -5 -13   7   -3.89    5.53
   5 -13  -7    2.24    5.61
  -5  13  -7    0.29    8.21
   5 -13   7    2.87    5.37
   5  13   7   -0.10    7.95
  -5  13  -7    2.61    4.99
   5  13  -8    2.38    5.34
  -5  13   8    0.05    7.91
   5 -13  -8   -2.80    5.89
   5  13   8   -4.91    8.24
  -5 -13   8    1.60    7.90
  -5  13  -8    2.99    5.75
   5 -13   8    4.18    5.61
  -5  13  -8    1.85    5.17
  -5  13   9   -0.76    5.81
  -5 -13   9   -3.21    5.82
   5 -13  -9   -0.40    5.94
  -5  13  -9   -0.36    8.40
   5  13   9   18.42    8.65
  -5  13  -9   -0.13    7.70
   5 -13   9    1.27    5.65
   5  13  -9    1.87    5.69
  -5  14   0   -3.53    5.06
  -5 -14   0   -3.30    7.50
   5  14   0   -2.59    7.84
   5 -14   0   -0.76    7.50
   5 -14   1    0.24    7.41
   5  14   1    3.92    8.23
  -5  14   1    1.85    7.23
  -5  14  -1    1.95    4.94
   5  14   1    2.44   11.32
  -5 -14  -1    2.00    7.68
  -5 -14   1   11.44    7.42
   5 -14  -1   12.92    7.62
   5  14  -1    8.75    7.83
   5 -14   2   12.32    5.24
  -5  14   2    0.58    5.15
  -5  14  -2   10.36    5.61
  -5 -14  -2    3.31    7.61
  -5  14  -2    3.72    6.97
   5  14   2    4.00    8.06
   5  14  -2    6.15    7.84
   5 -14  -2   -2.46    5.47
  -5 -14   2    2.81    7.68
   5  14   2    0.74    7.93
  -5  14   3    1.69    5.35
   5 -14   3   -0.40    5.43
  -5  14  -3    1.51    7.78
  -5  14  -3   -0.80    5.11
   5 -14  -3    0.96    5.49
   5  14   3    2.21    8.16
  -5 -14   3    4.76    7.76
  -5 -14  -3    1.57    5.48
   5  14  -3   -1.06    5.57
   5  14   3    1.94    8.10
   5 -14  -4   13.94    8.06
   5 -14   4   17.64    5.46
  -5  14  -4   13.56    7.94
  -5  14  -4   -4.13    7.16
   5  14   4   17.32    8.34
  -5  14   4   -2.77    5.36
  -5 -14  -4   14.51    7.86
  -5 -14   4   14.31    7.90
   5  14  -4   13.04    8.08
   5  14   4   10.31    8.28
   5  14   5    1.44    8.41
   5 -14  -5   -1.66    5.73
  -5  14   5   -4.20    7.70
  -5 -14  -5    3.77    8.03
   5 -14   5   -6.40    7.78
  -5  14  -5    2.14    5.90
  -5  14  -5   -0.74    5.18
  -5 -14   5    6.73    5.54
   5  14   5   -1.38    8.38
   5  14  -5    5.47    5.66
   5  14  -6    0.94    5.70
  -5 -14   6   14.28    5.71
   5  14   6    7.64   10.60
  -5  14   6   12.68    8.30
  -5  14  -6   15.98    8.50
   5 -14   6    6.75    5.67
  -5  14  -6    3.25    5.30
   5 -14  -6   12.95    8.37
   5  14   6   11.75    6.05
  -5 -14  -6    6.95   10.42
   6   0   0  389.20    7.77
  -6   0   0  392.78    9.36
  -6   0  -1    8.46    7.55
  -6   0   1    4.96    5.43
  -6   0  -1    8.10    7.95
   6   0   1    6.58    7.94
   6   0   2 1909.67   14.51
  -6   0  -2 1926.03   14.30
  -6   0  -2 1948.85   14.62
  -6   0   2 2008.78   14.15
  -6   0   2 1943.45   12.85
  -6   0   3   -0.05    7.76
  -6   0   3   -7.97    5.74
   6   0   3   -0.14    7.65
  -6   0  -3   -8.05    8.07
  -6   0  -3    7.69    7.21
  -6   0  -4  749.03   10.52
   6   0   4  753.00    8.65
   6   0   4  772.03   11.01
  -6   0   4  765.22    9.90
  -6   0   4  751.43    9.86
  -6   0  -4  792.46   11.19
   6   0   5    3.81    5.07
  -6   0   5   -4.68    4.78
   6   0   5    0.30    6.59
  -6   0  -5    3.18    6.65
  -6   0   5   -1.76    4.68
  -6   0  -5    0.94    4.98
   6   0   6   12.03    6.19
   6   0   6   11.10    4.75
  -6   0   6   10.42    4.49
  -6   0  -6   13.86    6.58
  -6   0   6   13.83    6.39
  -6   0  -6   17.57    6.80
   6   0   7    1.36    4.33
   6   0   7   -1.77    6.05
  -6   0   7    0.46    4.32
  -6   0  -7   -3.39    6.03
  -6   0   7    5.93    6.25
  -6   0  -7   -6.43    6.52
  -6   0  -8    2.53    4.55
   6   0   8   -4.75    4.53
  -6   0   8    4.30    4.44
   6   0   8    1.27    6.06
  -6   0   8   -0.20    4.49
  -6   0  -8    4.15    4.62
  -6   0  -9   16.49    6.70
  -6   0   9   -4.24    6.24
   6   0   9    4.96    4.55
  -6   0  -9    3.78    6.46
   6   0   9    1.85    6.09
  -6   0  10  341.48    7.35
  -6   0 -10  335.25    5.98
   6   0  10  332.93    6.03
  -6   0 -10  322.95    8.45
   6   0  10  352.67    8.35
  -6   0  11    5.09    4.53
  -6   0 -11    3.16    6.77
   6   0  11    9.57    6.32
   6   0  11   -6.14    4.71
   6   0  12  216.24    7.18
  -6   0 -12  227.28    8.05
  -6   0  12  214.74    5.49
   6   0  12  215.71    6.16
   6   0  13  -13.79    6.74
  -6   0  13    1.23    4.50
   6   0  13    0.63    6.46
  -6   0 -13    6.80    6.89
  -6   0 -14    3.63    6.79
   6   0  14   11.13    6.74
  -6   0  14   -0.97    4.87
  -6   0  14   12.69    6.67
   6   0  14    2.74    4.59
  -6   0 -15    0.56    6.95
   6   0  15    4.17    6.91
  -6   0  15    5.01    6.36
  -6   0  15    5.51    6.89
   6   0  15    2.97    4.63
  -6   0 -16   10.78    7.41
   6   0  16   18.47    5.28
  -6   0  16   -4.66    4.89
  -6   0  16    6.34    5.22
   6   0  16    9.46    5.01
  -6   0 -17    5.70    7.55
   6   0  17   -7.77    5.56
  -6   0  17   -2.03    5.39
  -6   0  17   -0.26    7.05
   6   0  17    2.59    7.39
  -6   0  18    0.66    8.15
  -6   0  18   -0.53    8.26
   6   0  18    1.80    8.19
  -6   0  18    5.36    7.59
  -6   0 -18    3.79    8.28
   6   0  18    1.92    8.03
  -6   1   0   66.34    5.56
  -6  -1   0   73.83    8.02
  -6  -1   0   64.43    5.90
  -6  -1   0   64.34    6.05
   6  -1   0   68.93    7.94
  -6  -1  -1   10.73    8.02
  -6   1  -1   -3.27    5.53
   6  -1   1   -5.30    7.72
  -6  -1   1    3.28    5.52
  -6  -1  -1    6.62    7.79
  -6   1   1    5.73    5.46
  -6   1  -1    7.11    5.23
  -6  -1   1    9.21    5.21
   6  -1  -1    3.85    5.63
  -6   1  -2   74.38    6.13
  -6  -1  -2   75.20    6.09
   6  -1  -2   70.73    8.31
  -6  -1   2   66.44    5.66
   6   1   2   80.22    8.66
  -6  -1   2   83.77    7.89
  -6  -1  -2   78.67    8.27
  -6   1   2   77.41    7.91
  -6   1  -2   75.67    5.59
   6  -1   2   72.55    5.57
  -6   1   3  174.32    6.20
  -6  -1   3  162.97    7.71
   6   1   3  162.09    6.13
  -6  -1  -3  166.40    6.36
   6   1   3  165.83    6.99
  -6  -1  -3  163.21    6.78
  -6   1  -3  172.10    7.90
  -6  -1   3  182.00    8.40
   6  -1   3  169.73    7.79
  -6   1  -3  158.95    8.67
  -6   1  -4   60.64    5.24
  -6  -1   4   69.24    5.03
   6  -1   4   73.66    6.75
   6   1   4   60.55    7.61
  -6   1   4   62.55    7.22
   6   1   4   70.80    7.44
  -6   1   4   57.74    7.37
  -6  -1  -4   64.99    7.77
  -6  -1  -4   70.64    7.54
  -6   1  -4   63.47    5.76
  -6   1   5   17.31    6.65
  -6  -1   5   17.10    4.70
  -6   1  -5   18.83    4.73
  -6  -1  -5   13.30    6.59
   6   1   5   13.64    4.73
  -6   1   5   13.26    6.65
   6  -1   5   11.60    6.91
  -6   1  -5   15.84    5.01
   6  -1   5   14.14    6.38
   6   1   5   12.78    6.64
  -6  -1  -5   13.86    4.94
   6   1   6  202.43    8.08
  -6  -1   6  193.58    5.27
  -6   1   6  201.15    5.47
  -6   1   6  219.06    6.94
   6  -1   6  207.93    5.68
   6   1  -6  213.27    5.45
  -6   1  -6  205.80    5.80
  -6  -1  -6  212.26    5.70
   6   1   6  200.28    5.58
   6  -1   6  207.30    5.74
  -6  -1  -6  202.94    8.30
  -6   1  -6  202.45    5.83
  -6  -1   7   20.16    4.39
   6   1   7    6.09    6.28
  -6   1   7    6.27    4.23
  -6   1  -7    7.50    6.05
   6  -1   7   10.29    4.50
  -6   1  -7   10.50    6.75
  -6  -1  -7    6.45    6.72
   6   1   7    8.58    6.24
  -6  -1  -7   15.19    6.53
   6  -1   7    3.26    4.15
   6   1  -7   16.38    6.24
  -6   1   7   10.23    4.44
  -6  -1   8    5.39    4.38
   6   1  -8    0.15    4.31
  -6   1  -8    2.86    4.53
   6  -1   8   -0.24    4.58
  -6   1   8   -5.15    6.24
  -6  -1  -8    5.20    4.64
  -6   1   8   -0.52    4.51
   6   1   8   -7.00    4.68
  -6   1  -8   14.05    6.51
  -6  -1  -8    4.11    6.60
   6  -1   8    3.75    6.18
   6   1   8    2.62    6.16
  -6   1   9  130.97    5.03
   6   1  -9  128.64    5.14
  -6  -1   9  128.96    5.11
   6  -1   9  138.85    6.90
  -6   1   9  129.18    5.06
   6   1   9  130.17    7.02
  -6   1  -9  128.66    5.33
   6   1   9  120.52    5.64
  -6  -1  -9  121.59    7.54
   6  -1   9  128.86    5.42
  -6   1  -9  126.17    7.33
  -6   1  10   12.20    4.37
  -6   1  10    7.71    4.43
   6   1  10    6.66    4.73
  -6  -1 -10   10.07    6.68
   6   1 -10    7.29    4.59
   6  -1  10    7.34    4.60
  -6   1 -10    1.44    6.61
  -6   1 -10    9.07    6.76
   6   1  10    8.08    6.18
   6  -1  10    2.83    6.42
  -6  -1  10   -1.71    6.28
   6  -1  11   -9.61    4.87
  -6  -1 -11    0.35    6.55
   6   1 -11   -3.72    4.73
  -6   1 -11   -0.68    5.07
   6   1  11    8.77    6.57
  -6   1  11   11.21    4.42
  -6   1 -11    4.60    6.82
   6   1  11    2.71    6.45
   6  -1  11   -0.46    6.40
  -6  -1  11   -4.58    4.74
  -6   1  11    3.61    6.54
  -6  -1 -12   79.66    7.11
   6   1 -12   77.91    6.59
   6   1  12   81.36    4.98
   6  -1  12   84.95    4.92
  -6   1  12   88.28    6.92
  -6   1 -12   76.56    5.29
   6   1  12   87.60    6.98
  -6  -1  12   79.46    4.98
   6  -1  12   96.29    6.94
  -6   1  12   81.23    6.76
  -6  -1 -13    5.95    6.56
   6   1 -13   -0.30    6.86
   6   1  13    1.54    4.71
  -6   1  13    4.09    6.41
  -6   1 -13   -1.72    6.77
   6  -1  13   12.59    6.88
  -6  -1  13    2.69    6.75
   6   1  13    7.19    6.28
  -6   1  13    4.68    6.86
   6  -1  13    3.53    6.39
  -6  -1 -14    0.81    6.76
  -6   1  14   -0.97    4.62
   6   1 -14   -0.28    4.81
   6  -1  14    5.39    6.89
   6   1  14   -2.15    6.76
  -6  -1  14   -2.25    4.78
   6   1  14   -0.68    6.56
  -6   1  14   -2.13    6.75
  -6   1 -14   -8.42    6.92
   6  -1  14    4.97    6.57
  -6   1 -15    0.43    4.89
  -6  -1 -15    4.80    7.13
   6   1  15    2.16    6.84
   6  -1  15   10.94    7.13
  -6   1  15    8.46    6.74
  -6   1  15   12.31    4.97
  -6  -1  15   24.11    6.87
   6   1  15    3.87    4.93
   6  -1  15    2.67    6.81
  -6   1 -16    5.62    5.25
   6  -1  16    9.29    5.17
   6   1  16   12.46    5.21
  -6   1  16   -0.32    4.80
  -6  -1  16    3.82    5.29
  -6  -1  16    6.31    5.08
  -6  -1 -16    6.66    7.22
  -6   1  16    4.83    5.08
   6   1  16   11.96    7.18
   6  -1  16   10.89    7.09
  -6   1 -17   -2.36    7.98
  -6  -1  17   -2.54    5.46
   6   1  17   -8.62    7.96
   6  -1  17    4.06    5.60
  -6  -1 -17   -1.42    7.67
  -6   1  17    7.76    7.09
  -6  -1  17   -1.78    5.48
  -6   1  17    6.33    5.53
   6   1  17    1.44    7.59
   6  -1  17    4.29    7.37
  -6   1 -18   -1.72    5.94
   6   1  18   -0.71    5.90
  -6  -1  18   12.94    8.35
   6  -1  18   -2.63    7.95
  -6  -1 -18   -3.80    8.24
  -6  -1  18    2.04    8.12
  -6  -1  18    5.03    5.37
  -6   1  18   -3.12    8.25
  -6   1  18    4.08    5.35
   6   1  18    2.38    8.19
   6  -1  18    5.88    8.17
  -6  -2   0   39.20    5.80
  -6  -2   0   41.71    5.55
  -6   2   0   35.54    7.56
   6  -2   0   42.47    5.83
  -6  -2   0   38.97    8.54
  -6  -2  -1   33.79    5.98
  -6  -2   1   35.99    5.40
  -6   2   1   40.42    5.29
  -6  -2  -1   33.92    7.90
  -6  -2   1   37.46    5.86
  -6   2  -1   43.90    7.26
   6  -2   1   37.24    5.28
  -6  -2   1   35.55    5.56
   6  -2  -1   38.34    5.38
  -6  -2  -1   42.95    8.19
  -6  -2   2 1420.64   11.30
   6  -2  -2 1509.69   10.94
  -6   2  -2 1499.23   11.50
  -6  -2  -2 1524.20   15.63
   6   2   2 1458.93   11.88
  -6   2  -2 1503.34   12.15
  -6  -2  -2 1449.66   12.02
  -6  -2  -2 1490.14   14.48
  -6   2   2 1487.88   12.18
   6  -2   2 1477.57   11.05
  -6  -2   3  562.13    7.60
  -6  -2  -3  558.62    8.04
   6  -2   3  580.40    7.71
  -6  -2  -3  588.51   11.49
  -6   2  -3  580.86    9.57
  -6  -2  -3  594.15   11.59
   6   2  -3  611.20    9.22
  -6   2   3  574.66    7.71
   6  -2  -3  587.06    9.14
  -6   2  -3  570.63    7.66
   6   2   3  577.26    9.44
  -6   2  -4   58.25    5.23
  -6  -2   4   49.23    4.77
  -6   2  -4   51.34    4.68
  -6   2   4   58.18    6.89
   6  -2   4   54.57    4.65
  -6  -2  -4   57.73    7.17
   6   2  -4   58.33    4.95
   6   2   4   56.61    7.02
  -6  -2  -4   55.06    8.48
  -6  -2   5  135.38    6.91
   6   2   5  129.74    9.12
  -6   2   5  127.23    6.73
   6   2  -5  125.70    5.19
  -6  -2  -5  126.97    5.60
  -6   2  -5  125.65    6.93
  -6  -2  -5  125.72    7.83
   6  -2   5  115.91    5.17
  -6   2   5  123.82    6.93
  -6   2  -5  130.75    5.39
   6   2   5  127.90    5.41
  -6  -2  -6   33.92    4.78
   6  -2   6   22.62    6.40
   6   2  -6   33.11    4.37
  -6   2   6   28.22    6.18
  -6   2  -6   39.78    6.35
  -6  -2   6   31.20    4.47
   6   2   6   36.87    4.75
  -6   2  -6   42.64    6.54
   6  -2   6   30.02    4.35
  -6   2   6   29.17    5.94
   6   2   6   34.17    8.00
  -6  -2  -6   32.18    8.05
  -6  -2  -7    2.53    6.39
  -6   2   7   -3.10    6.01
   6  -2   7   -4.00    6.24
  -6   2  -7    0.24    6.21
   6   2   7   -0.78    7.56
  -6   2   7    6.41    4.35
   6   2  -7    3.17    4.33
  -6   2  -7    0.82    4.68
   6  -2   7   -3.51    5.92
   6   2   7    7.44    6.48
  -6  -2  -7    8.17    4.69
  -6  -2   7    0.17    6.22
   6   2   8    3.25    6.12
   6  -2   8    2.20    4.54
   6   2  -8    2.10    6.18
  -6   2   8    1.47    4.21
  -6   2   8    4.50    4.37
   6   2   8    9.65    4.45
  -6   2  -8    5.92    4.49
  -6   2  -8   -4.15    4.74
   6  -2   8    1.59    4.29
  -6  -2  -8    0.61    6.48
  -6  -2   8    3.19    4.42
  -6  -2  -9  576.55   12.99
  -6   2   9  570.40    8.01
   6   2  -9  609.06    8.27
  -6   2  -9  585.96    7.58
  -6   2   9  568.30    6.74
   6   2   9  579.01    7.01
   6  -2   9  592.31    8.29
   6   2   9  588.09   11.76
   6  -2   9  621.98    8.95
  -6   2  -9  567.61    7.09
  -6  -2   9  570.59    8.14
  -6  -2 -10    1.46    6.79
  -6   2  10   -8.42    6.20
  -6   2  10    1.45    4.32
   6   2 -10    3.46    4.62
   6   2  10    6.65    4.62
   6   2  10   -0.68    6.75
  -6   2 -10    5.16    4.74
  -6  -2  10   -4.45    4.53
   6  -2  10    0.41    4.50
   6  -2  10    3.43    6.42
  -6   2 -10   -0.22    6.74
  -6   2  11 1002.93    8.42
  -6  -2 -11  984.38   13.75
   6   2 -11 1004.01    8.37
   6  -2  11  990.28    8.16
  -6   2  11 1016.82    9.74
   6   2  11 1006.68    9.61
   6   2  11 1009.44   13.68
  -6   2 -11 1010.52    8.39
  -6   2 -11 1020.25   10.79
  -6  -2  11  946.78    7.96
   6  -2  11 1007.84    9.38
  -6   2  12   95.64    5.02
  -6  -2  12   90.94    6.59
  -6   2  12  104.67    5.02
  -6  -2 -12   99.71    7.38
   6   2 -12   98.48    6.72
   6  -2  12   93.57    5.02
   6   2  12   89.42    6.86
   6   2  12   95.35    8.66
  -6   2 -12   96.41    5.39
   6  -2  12   95.86    5.14
  -6   2  13    5.51    4.96
  -6   2  13   -1.27    4.75
  -6  -2 -13    6.27    8.23
   6  -2  13    3.23    4.74
  -6   2 -13    2.45    5.07
   6   2  13    0.85    6.63
   6   2  13    3.49    6.47
  -6  -2  13    4.05    4.97
   6   2 -13    5.61    4.44
   6  -2  13   14.96    6.42
  -6   2  14   46.40    5.02
  -6  -2 -14   34.54    7.23
   6   2 -14   41.71    6.91
   6   2  14   23.20    5.01
   6  -2  14   38.85    5.25
  -6  -2  14   43.18    7.13
   6   2  14   37.33    6.90
  -6   2 -14   40.44    5.31
  -6   2  14   39.55    4.81
   6  -2  14   43.01    6.85
   6  -2  15   -6.54    5.04
  -6   2  15   16.55    6.76
   6   2  15   -0.28    4.92
  -6  -2 -15    1.16    6.83
   6   2 -15    4.95    7.15
   6  -2  15   -4.51    5.02
  -6  -2  15    4.96    5.00
  -6  -2  15    6.44    5.00
   6   2  15   -0.23    6.87
  -6   2  15    1.19    4.95
  -6   2 -15    3.18    4.93
  -6   2 -16    7.27    7.45
  -6  -2 -16    4.52    7.19
   6  -2  16    9.07    5.35
  -6   2  16    2.30    4.72
   6   2  16    2.41    7.14
  -6  -2  16    1.79    7.51
  -6  -2  16   -0.76    7.25
   6   2 -16   -1.37    5.04
   6   2  16    6.47    7.25
  -6   2  16   -0.65    5.26
   6  -2  16    3.77    7.21
   6   2 -17   23.49    5.65
  -6   2 -17   26.87    5.68
  -6   2  17    1.58    5.01
   6   2  17   21.29    5.81
   6  -2  17   28.48    5.68
  -6  -2  17   36.37    7.81
  -6  -2  17   20.48    5.56
   6   2  17   29.24    7.82
  -6   2  17   24.19    5.73
   6  -2  17   38.33    7.70
  -6   2 -18   25.28    8.49
  -6  -2  18   13.58    8.44
   6  -2  18   11.45    8.52
   6   2  18   16.93    8.32
  -6  -2  18   18.29    5.84
   6   2  18   19.98    8.19
  -6   2  18   -1.07    5.46
  -6   2  18   22.42    6.02
   6   2  18   20.24    8.38
   6  -2  18   18.35    5.90
  -6  -3   0  558.36   10.10
   6  -3   0  574.69    8.95
  -6   3   0  588.32    9.15
  -6  -3   0  579.44   10.94
  -6  -3  -1  204.77    6.93
   6  -3  -1  212.01    6.10
   6   3   1  212.03    6.65
   6   3  -1  206.41    6.34
  -6  -3   1  213.27    8.97
  -6  -3  -1  216.82    8.74
  -6   3  -1  216.86    5.76
  -6   3   1  222.04    6.20
  -6  -3  -1  216.02    6.88
  -6  -3   1  200.52    7.88
   6  -3   1  222.29    8.10
  -6  -3  -2  149.39    8.24
  -6  -3  -2  149.20    8.25
  -6   3   2  151.79    5.56
   6  -3   2  147.05    5.32
  -6  -3   2  151.37    8.41
   6   3   2  153.37    7.78
   6   3  -2  144.40    7.18
  -6  -3  -2  143.82    7.80
  -6   3  -2  149.32    7.64
  -6   3  -2  156.70    7.21
   6  -3  -2  146.36    5.49
  -6  -3   2  141.59    7.10
  -6  -3  -3    3.58    6.31
  -6  -3  -3    0.65    6.59
   6  -3  -3    2.36    6.80
   6  -3   3    9.77    6.24
  -6  -3  -3    9.09    4.69
  -6   3  -3    1.59    4.73
   6   3   3    7.24    6.52
   6   3  -3   10.57    4.27
  -6   3   3    0.53    4.59
  -6   3  -3    2.89    4.49
  -6  -3   3    2.99    6.18
  -6  -3  -4    2.25    7.76
   6  -3  -4    2.24    4.55
  -6   3  -4    3.85    4.72
  -6   3  -4    0.92    6.15
   6  -3   4    5.13    4.22
   6   3  -4    9.73    6.13
  -6  -3  -4   -1.98    6.90
  -6   3   4    1.53    4.59
  -6  -3  -4    3.94    7.66
   6   3   4    8.41    6.61
  -6  -3   4   -0.78    6.46
   6  -3   5    1.99    4.23
  -6   3  -5   -0.17    4.16
   6   3  -5    3.88    4.22
  -6   3   5   -1.58    4.26
   6   3   5    3.81    4.40
  -6   3  -5    5.54    6.24
  -6  -3  -5    3.09    4.69
  -6  -3   5    1.31    6.07
  -6   3   6    5.61    4.18
  -6   3  -6   10.29    4.31
  -6   3  -6   -4.46    6.18
  -6   3   6    8.26    4.15
   6   3  -6    9.23    5.95
   6   3   6   -2.29    6.33
   6  -3   6   11.53    5.85
  -6  -3   6   11.38    5.92
  -6   3   7   47.96    6.28
  -6   3  -7   43.01    4.70
   6   3  -7   42.05    6.42
  -6   3   7   46.62    4.62
   6  -3   7   50.61    4.56
   6   3   7   50.78    6.33
  -6   3  -7   49.59    6.79
   6  -3   7   55.65    6.37
  -6  -3   7   45.18    4.59
  -6   3   8   89.59    4.77
   6   3  -8   96.73    6.52
   6  -3   8   96.33    4.86
   6   3   8   94.00    6.71
  -6   3  -8   91.05    5.08
  -6   3  -8   91.69    4.97
  -6   3   8   83.56    4.69
   6  -3   8   86.25    6.43
  -6  -3   8   82.93    4.78
  -6   3   9   14.26    4.53
   6   3   9   -0.97    4.64
   6  -3   9   12.85    6.44
  -6   3  -9    6.11    6.45
  -6   3  -9    9.70    4.83
   6   3  -9    7.24    4.48
  -6  -3   9    9.87    4.39
   6  -3   9    8.16    4.50
  -6   3   9    7.59    4.35
  -6   3  10   66.35    6.57
   6   3 -10   73.19    5.07
   6  -3  10   80.19    6.61
   6   3  10   71.12    5.13
  -6   3 -10   65.13    7.10
  -6   3  10   76.36    6.76
  -6   3 -10   70.85    4.99
  -6  -3  10   64.49    5.01
   6  -3  10   82.06    4.82
  -6   3 -11   19.19    6.96
  -6   3  11    5.83    4.67
   6   3  11   11.95    9.65
   6   3 -11    6.00    6.47
   6  -3  11   16.76    6.83
  -6   3 -11    7.34    7.01
   6   3  11   14.13    4.70
  -6   3  11   11.76    4.74
  -6  -3  11   19.96    6.47
   6   3  11   14.56   10.89
   6  -3  11   14.83    4.64
  -6   3  12   21.29    6.60
   6   3  12   31.89    8.55
   6   3 -12   38.91    4.70
   6   3  12   31.00    4.94
   6   3  12   28.80    8.30
  -6   3 -12   27.19    5.09
  -6   3 -12   27.76    6.85
  -6  -3  12   36.69    6.42
   6  -3  12   31.79    4.96
   6  -3  12   34.52    4.73
  -6   3  12   33.73    6.31
  -6   3  13   25.65    6.64
   6   3 -13   25.26    6.52
   6  -3  13   27.66    6.92
   6   3  13   24.45    8.40
  -6   3  13   32.76    6.39
   6   3  13   26.38    4.74
  -6  -3  13   13.37    4.67
  -6  -3  13   28.49    6.97
  -6   3 -13   36.56    6.97
   6   3  13   28.72    8.68
   6  -3  13   29.11    6.56
  -6   3  14   -5.45    4.94
   6   3 -14    4.56    6.68
   6  -3  14   14.91    6.87
   6   3  14    9.53    4.72
   6   3  14    4.48    7.81
  -6   3  14    7.29    6.54
  -6  -3  14    7.91    7.07
   6   3  14    5.04    8.49
  -6  -3  14   11.14    4.63
  -6   3 -14   19.79    7.16
   6  -3  14    0.60    6.70
   6   3 -15   -2.94    5.09
  -6  -3  15    0.81    7.28
   6  -3  15    0.63    5.11
  -6   3  15   13.75    6.91
   6   3  15    3.84    8.24
   6   3  15    2.99    8.55
  -6  -3  15    3.81    7.20
   6   3  15   -3.99    6.97
  -6   3 -15    7.88    7.25
  -6   3  15    5.81    5.06
   6  -3  15   -4.59    6.90
   6   3  16   15.40    9.06
   6  -3  16   27.39    5.41
   6   3 -16   11.38    5.35
   6   3  16   23.27    5.32
  -6  -3  16   17.13    5.54
   6   3  16   16.14    8.85
  -6  -3  16   22.25    7.34
  -6   3  16   -0.76    4.85
  -6   3  16   12.64    5.54
  -6   3 -16   17.41    5.39
   6  -3  16   15.05    7.26
  -6   3 -17    7.07    8.10
   6   3  17    2.04    9.16
   6   3 -17   -1.31    5.46
   6  -3  17    9.60    7.86
   6   3  17   -1.32    7.88
   6   3  17    0.85    7.77
  -6  -3  17    2.72    7.95
  -6  -3  17   -2.18    5.51
  -6   3  17   -2.98    7.08
  -6   3  17   11.10    7.88
   6  -3  17    1.71    7.50
  -6   3 -18    1.25    6.12
   6   3 -18    1.04    5.67
   6   3  18    4.20    5.92
   6  -3  18   10.17    8.46
  -6  -3  18    0.76    8.51
   6   3  18    0.58    9.97
  -6  -3  18    2.35    5.67
   6   3  18    3.09   10.06
  -6   3  18    1.98    5.58
   6  -3  18    2.51    5.71
  -6  -4   0  154.72    8.29
   6   4   0  161.32    7.37
  -6   4   0  149.86    7.07
   6  -4   0  155.03    5.30
  -6  -4   0  152.55    5.97
   6  -4   1  111.81    5.00
   6   4  -1  122.39    7.14
  -6  -4   1  112.20    8.00
  -6   4   1  122.11    5.04
   6  -4  -1  120.37    6.90
   6   4   1  115.58    5.71
  -6  -4  -1  123.88    7.84
  -6   4  -1  113.38    5.14
  -6  -4  -1  116.28    7.52
  -6  -4   1  110.15    7.22
   6  -4  -2   22.12    4.55
   6  -4   2   20.61    4.42
  -6   4   2   13.54    6.45
   6   4   2   23.62    6.75
   6   4  -2   20.09    4.51
  -6  -4   2   15.79    6.68
  -6  -4  -2   19.54    6.57
  -6  -4  -2   17.03    5.13
  -6  -4  -2   16.82    6.57
  -6  -4   2   12.82    6.59
  -6   4  -2   16.72    4.44
  -6   4  -3   45.86    4.63
  -6   4   3   41.90    6.20
   6   4  -3   39.13    4.51
  -6  -4  -3   41.31    8.12
   6  -4   3   37.81    4.46
   6   4   3   46.91    6.72
  -6  -4  -3   37.98    5.07
  -6   4  -3   39.84    4.65
   6  -4  -3   45.54    6.20
  -6  -4  -3   40.40    7.06
  -6  -4   3   34.97    6.55
  -6  -4   3   41.54    7.00
  -6   4   4   45.29    4.69
   6  -4  -4   48.71    4.60
   6   4  -4   48.93    4.66
  -6  -4   4   53.10    8.25
  -6   4  -4   39.62    4.64
   6   4   4   44.35    4.94
   6  -4   4   50.62    4.44
  -6   4  -4   49.25    4.52
  -6  -4   4   44.22    4.67
   6   4  -5   -2.85    5.93
  -6   4  -5    7.81    6.13
  -6   4  -5   -3.70    4.28
   6   4   5    3.77    4.68
   6  -4   5   11.68    5.82
  -6   4   5    0.98    5.83
   6  -4  -5   -2.98    5.95
  -6  -4   5   -0.64    6.06
  -6   4  -6    5.78    4.26
   6   4   6    5.16    6.08
   6   4  -6   -1.00    5.98
  -6   4   6   -1.26    5.87
   6  -4   6    2.75    4.10
  -6  -4   6    4.90    4.23
  -6   4  -6    1.74    4.64
   6   4  -7    6.63    6.23
  -6   4   7    5.64    4.33
   6   4   7    7.41    6.58
  -6   4  -7    1.07    4.46
  -6   4   7   12.46    4.19
   6  -4   7    1.56    4.42
  -6  -4   7    7.43    4.30
  -6   4  -7    3.72    6.41
   6   4  -8   29.18    4.61
  -6   4   8   38.72    4.64
  -6   4  -8   32.36    4.89
  -6   4   8   35.52    6.38
  -6   4  -8   40.56    4.77
   6   4   8   31.84    4.73
   6  -4   8   37.21    6.41
  -6  -4   8   31.44    4.64
   6   4  -9  108.72    4.85
  -6   4   9   96.68    5.07
   6  -4   9  103.85    4.92
  -6   4  -9   94.83    5.09
   6   4   9  109.92    6.89
  -6   4  -9   97.66    6.96
  -6  -4   9   97.36    6.63
   6  -4   9   96.45    5.05
  -6   4   9  111.48    6.58
   6   4 -10   41.05    6.72
  -6   4  10   50.47    6.48
  -6   4  10   52.03    4.86
  -6   4 -10   59.76    5.04
   6   4  10   55.01    5.05
   6  -4  10   66.29    6.70
  -6   4 -10   56.04    4.91
  -6  -4  10   54.45    6.64
   6  -4  10   49.68    4.65
  -6   4  11  143.81    6.90
   6   4 -11  157.06    5.10
  -6   4  11  156.85    5.23
   6  -4  11  155.25    5.32
   6   4  11  173.63    5.46
  -6   4 -11  148.21    5.48
  -6  -4  11  146.22    7.80
  -6   4 -11  158.49    5.41
  -6  -4  11  157.32    6.93
   6  -4  11  168.47    5.30
  -6   4 -12    9.14    7.21
  -6   4  12   -1.50    4.54
  -6   4  12    4.85    6.41
   6  -4  12    7.82    4.61
   6   4 -12   -1.88    4.65
   6   4  12    8.74    6.81
  -6  -4  12    2.23    6.93
  -6  -4  12    0.50    6.52
  -6   4 -12    4.65    4.80
   6  -4  12    5.52    6.44
  -6   4  13   -3.94    6.82
   6   4 -13    5.49    6.52
   6  -4  13    5.68    6.83
   6   4  13    4.22    6.81
  -6  -4  13   -2.11    6.91
  -6   4  13    5.61    4.52
  -6   4 -13   -0.41    4.75
  -6  -4  13    0.98    6.64
  -6   4 -13    1.08    4.76
   6  -4  13   -7.86    4.66
  -6   4  14   49.08    5.08
  -6   4  14   51.83    5.21
   6   4 -14   49.34    6.76
   6  -4  14   45.43    5.02
  -6  -4  14   41.59    5.33
   6   4  14   45.60    5.16
  -6  -4  14   46.68    7.03
  -6   4 -14   45.00    7.18
   6  -4  14   40.66    4.93
  -6   4  15   91.78    5.51
  -6   4  15   98.36    5.35
   6   4 -15   93.75    5.52
   6  -4  15   84.17    5.58
   6   4  15   98.95    7.88
  -6  -4  15  100.87    7.90
  -6  -4  15   95.21    5.47
  -6   4 -15   96.58    7.91
   6  -4  15  108.70    5.59
   6   4  16    7.84    5.17
  -6   4  16   -4.42    5.02
   6   4 -16    5.33    5.37
   6  -4  16    2.77    5.50
  -6  -4  16    6.96    5.41
  -6  -4  16   10.33    5.31
  -6   4 -16    8.87    5.50
  -6   4  16    2.84    7.82
   6  -4  16    9.91    5.27
  -6   4  17    1.08    7.49
   6   4 -17   24.53    5.82
  -6  -4  17   26.63    5.79
   6  -4  17   29.68    6.01
   6   4  17   14.31    8.13
  -6  -4  17   20.99    8.24
  -6   4  17   22.40    5.94
  -6   4 -17   16.40    8.24
   6  -4  17   26.55    5.50
   6   5   0  190.38    7.28
  -6  -5   0  179.46    7.38
  -6   5   0  171.30    6.65
   6  -5   0  181.10    5.16
   6  -5   1   -1.27    4.19
   6   5   1    4.20    6.21
   6   5   1    1.16    6.16
  -6   5   1   -5.10    5.95
  -6  -5  -1   -0.23    4.51
   6  -5  -1    1.93    4.10
  -6  -5   1   -1.20    4.38
   6   5  -1   -1.54    5.89
  -6   5  -1   -3.42    4.21
   6   5  -2   23.96    4.35
   6  -5   2   22.81    4.17
   6  -5  -2   22.42    4.11
   6   5   2   15.47    4.51
  -6   5   2   24.78    5.69
   6   5   2   22.22    6.45
  -6  -5  -2   20.73    6.83
  -6  -5   2   20.62    4.53
  -6   5  -2   23.48    5.78
   6   5   3   39.64    4.65
   6   5  -3   37.21    6.37
  -6   5  -3   40.45    4.59
  -6   5   3   43.97    5.95
  -6  -5  -3   39.31    6.84
  -6   5  -3   42.34    4.19
   6  -5  -3   47.18    4.36
   6  -5   3   41.70    4.29
  -6  -5   3   40.04    6.49
  -6  -5  -3   40.20    8.11
   6  -5  -4   -4.99    6.05
   6   5  -4    3.30    4.14
  -6   5  -4   -2.67    5.81
  -6   5   4    3.26    4.12
  -6   5  -4    7.90    4.17
   6   5   4   -1.43    6.25
   6  -5   4    1.06    5.73
  -6  -5   4    6.44    4.42
   6   5  -5   -1.63    4.32
[truncated: 621,537 more chars]
