# Supplementary material for: Crystal structures and Hirshfeld surface analyses of 6,8-dimeth­oxy-3-methyl-1H-isochromen-1-one and 5-bromo-6,8-dimeth­oxy-3-methyl-1H-isochromen-1-one chloro­form monosolvate
Source: Acta Crystallogr E Crystallogr Commun. 2020 Jun 19;76(Pt 7):1107–12. doi: 10.1107/S2056989020007975 (PMC7336779; doi:10.1107/S2056989020007975)
Supplement: Supplementary file 2 [file e-76-01107-Isup2.hkl]

data_I                                                                          
_shelx_title ' MUTI05   IPDS2  -100DEGC'                                        
_shelx_refln_list_code          4                                               
_shelx_F_calc_maximum      209.68                                               
_exptl_crystal_F_000       928.00                                               
_reflns_d_resolution_high  0.7259                                               
                                                                                
loop_                                                                           
 _space_group_symop_operation_xyz                                               
 'x, y, z'                                                                      
 '-x+1/2, -y, z+1/2'                                                            
 'x+1/2, -y+1/2, -z'                                                            
 '-x, y+1/2, -z+1/2'                                                            
 '-x, -y, -z'                                                                   
 'x-1/2, y, -z-1/2'                                                             
 '-x-1/2, y-1/2, z'                                                             
 'x, -y-1/2, z-1/2'                                                             
                                                                                
_cell_length_a    12.7875                                                       
_cell_length_b    11.3732                                                       
_cell_length_c    14.3637                                                       
_cell_angle_alpha  90.000                                                       
_cell_angle_beta   90.000                                                       
_cell_angle_gamma  90.000                                                       
                                                                                
_shelx_F_squared_multiplier     1.000                                           
                                                                                
loop_                                                                           
 _refln_index_h                                                                 
 _refln_index_k                                                                 
 _refln_index_l                                                                 
 _refln_F_squared_calc                                                          
 _refln_F_squared_meas                                                          
 _refln_F_squared_sigma                                                         
 _refln_observed_status                                                         
   2   0   0       1295.98       1330.75        59.41 o                         
   4   0   0       6079.09       5701.45        60.08 o                         
   6   0   0       1925.71       1725.70        26.41 o                         
   8   0   0       2827.94       2631.72        21.42 o                         
  10   0   0       1450.15       1367.95        52.83 o                         
  12   0   0       6330.31       6563.58        41.93 o                         
  14   0   0        147.05        159.59        15.58 o                         
  16   0   0         22.90         45.24        14.82 o                         
   2   1   0       1788.60       2012.99        24.51 o                         
   4   1   0       5990.92       5664.75        43.22 o                         
   6   1   0        327.06        295.46        12.76 o                         
   8   1   0         69.60         74.24        10.22 o                         
  10   1   0        943.87        905.99        11.66 o                         
  12   1   0         24.38         33.32        10.81 o                         
  14   1   0        645.81        675.53        12.58 o                         
  16   1   0        171.35        175.72        10.71 o                         
   0   2   0      38969.60      37723.84       611.99 o                         
   2   2   0        436.99        422.65        15.64 o                         
   4   2   0       4547.34       4427.33        38.70 o                         
   6   2   0        221.39        177.72        12.60 o                         
   8   2   0         57.61         64.28        10.36 o                         
  10   2   0          1.25          5.05         9.30 o                         
  12   2   0       2264.12       2253.15        14.25 o                         
  14   2   0         22.78         31.57        10.75 o                         
  16   2   0         46.18         32.75        10.57 o                         
   4   3   0          0.00         11.17        10.86 o                         
   6   3   0       2680.36       2543.87        22.13 o                         
   8   3   0       1298.74       1218.68        15.97 o                         
  10   3   0        881.58        848.43        12.92 o                         
  12   3   0        298.80        298.23         9.66 o                         
  14   3   0       1098.07       1153.55        13.13 o                         
  16   3   0        262.09        255.07        12.88 o                         
   0   4   0       9305.87       8390.32        46.92 o                         
   2   4   0        830.37        789.03        14.71 o                         
   4   4   0       4882.68       5078.08        78.42 o                         
   6   4   0        728.46        682.82        12.93 o                         
   8   4   0       1651.53       1503.14        13.41 o                         
  10   4   0        102.00        102.54        10.81 o                         
  12   4   0          0.27          5.62        12.40 o                         
  14   4   0          6.94         13.74        10.25 o                         
  16   4   0        371.17        338.63        13.19 o                         
   2   5   0       1064.11       1174.25        16.72 o                         
   4   5   0       3958.20       3973.35        54.64 o                         
   6   5   0        820.30        797.45        14.15 o                         
   8   5   0         47.97         54.49        11.28 o                         
  10   5   0        871.81        806.07        12.32 o                         
  12   5   0        222.55        232.07        12.27 o                         
  14   5   0        355.69        347.62        13.34 o                         
  16   5   0        342.10        367.51        14.26 o                         
   0   6   0        719.97        705.92        36.29 o                         
   2   6   0         63.95         60.38        11.63 o                         
   4   6   0      28567.99      27945.68       237.01 o                         
   6   6   0         16.78          3.37         9.93 o                         
   8   6   0        974.26        956.87        14.68 o                         
  10   6   0        108.81        109.83        10.18 o                         
  12   6   0         13.57         34.65        11.22 o                         
  14   6   0        364.68        419.04        13.60 o                         
  16   6   0        576.08        562.87        22.15 o                         
   2   7   0        538.30        551.66        13.36 o                         
   4   7   0         39.23         42.16         8.86 o                         
   6   7   0         35.77         64.33        11.61 o                         
   8   7   0         11.43         23.85        12.25 o                         
  10   7   0          0.47         23.09        12.30 o                         
  12   7   0        126.13        124.06        13.52 o                         
  14   7   0          5.90         14.29        12.38 o                         
   0   8   0        351.05        262.76        17.47 o                         
   2   8   0        468.82        497.35        12.53 o                         
   4   8   0        115.86        157.01        11.68 o                         
   6   8   0       2342.95       2352.29        21.99 o                         
   8   8   0        893.89        887.59        13.40 o                         
  10   8   0         45.29         63.75        10.78 o                         
  12   8   0        104.33        121.27        12.58 o                         
  14   8   0         78.21        106.03        14.70 o                         
   2   9   0        807.32        800.23        14.44 o                         
   4   9   0        156.72        169.83        10.41 o                         
   6   9   0       1735.70       1796.27        45.12 o                         
   8   9   0         67.21         72.17        10.80 o                         
  10   9   0          1.56         15.48        12.52 o                         
  12   9   0        243.17        277.41        13.70 o                         
  14   9   0          7.00          4.03        14.59 o                         
   0  10   0         35.00         50.07        16.70 o                         
   2  10   0          2.61        -11.58        11.58 o                         
   4  10   0       1191.80       1236.12        15.42 o                         
   6  10   0        384.07        381.20        16.47 o                         
   8  10   0        416.85        372.19        13.96 o                         
  10  10   0          0.14          5.29        14.91 o                         
  12  10   0         43.68         42.29        13.92 o                         
   2  11   0        154.89        167.47        11.07 o                         
   4  11   0        351.77        390.13        10.46 o                         
   6  11   0         15.16         24.70        10.30 o                         
   8  11   0       1293.04       1310.71        15.21 o                         
  10  11   0        145.48        130.20        35.71 o                         
  12  11   0        136.47        112.39        15.00 o                         
   0  12   0        642.14        709.72        19.71 o                         
   2  12   0         50.54         50.53        12.12 o                         
   4  12   0         54.36         67.16        11.53 o                         
   6  12   0         21.08         20.08        11.77 o                         
   8  12   0       1017.22        926.52       163.16 o                         
  10  12   0          4.08         23.32        14.84 o                         
   2  13   0         62.63         80.88        13.82 o                         
   4  13   0         73.28         61.47        12.88 o                         
   6  13   0         34.69         30.19        13.77 o                         
   8  13   0        131.75         91.90        17.09 o                         
   0  14   0        133.28        165.09        29.20 o                         
   2  14   0         57.64         72.23        13.31 o                         
   4  14   0         64.14         70.64        12.97 o                         
   6  14   0         77.81         48.53        21.70 o                         
   2  15   0          4.76         12.51        14.19 o                         
   4  15   0         23.49         11.34        13.54 o                         
   1   1   1        165.25        149.14        13.66 o                         
   2   1   1       5345.87       5133.67        27.94 o                         
   3   1   1       6216.03       5833.13        38.75 o                         
   4   1   1        599.38        547.87         9.87 o                         
   5   1   1          5.07         11.77         8.20 o                         
   6   1   1          8.94         18.89         8.79 o                         
   7   1   1        371.63        351.29         8.22 o                         
   8   1   1         46.42         48.46         7.18 o                         
   9   1   1        488.08        484.33         7.32 o                         
  10   1   1         23.85         27.68         7.32 o                         
  11   1   1        826.18        832.35         7.89 o                         
  12   1   1        157.88        160.99         7.11 o                         
  13   1   1        109.40        118.15         6.85 o                         
  14   1   1          1.35          5.95         6.67 o                         
  15   1   1         37.18         37.66         7.06 o                         
  16   1   1         33.24         37.91         8.28 o                         
  17   1   1          5.68         17.50         8.66 o                         
   0   2   1       3588.96       3468.08        31.98 o                         
   1   2   1        167.49        160.65        13.36 o                         
   2   2   1      43965.48      40781.36       478.34 o                         
   3   2   1         26.07         26.07         8.12 o                         
   4   2   1       1286.32       1206.72        11.14 o                         
   5   2   1       3701.32       3485.21        25.77 o                         
   6   2   1        179.60        167.41         8.35 o                         
   7   2   1          0.02          8.46         7.07 o                         
   8   2   1        241.14        260.00         7.49 o                         
   9   2   1        253.14        251.25         7.43 o                         
  10   2   1        966.92        899.67         8.35 o                         
  11   2   1        426.62        406.43         7.97 o                         
  12   2   1         73.50         71.55         6.75 o                         
  13   2   1        921.42        935.10         8.57 o                         
  14   2   1       1178.16       1170.62        13.12 o                         
  15   2   1         57.69         61.16         7.23 o                         
  16   2   1          0.01         11.74         7.87 o                         
  17   2   1          0.12          1.33         7.81 o                         
   1   3   1       1394.36       1301.07        12.76 o                         
   2   3   1       2794.62       2549.12        18.07 o                         
   3   3   1       3050.62       2690.00        13.77 o                         
   4   3   1        954.69        973.23        10.40 o                         
   5   3   1        609.80        629.76        10.81 o                         
   6   3   1        885.91        942.22         9.22 o                         
   7   3   1         76.15         88.58         7.62 o                         
   8   3   1         30.33         37.23         7.55 o                         
   9   3   1        198.62        181.34         6.81 o                         
  10   3   1         78.90         85.87         6.79 o                         
  11   3   1        332.54        338.13         7.52 o                         
  12   3   1         96.63         89.98         7.21 o                         
  13   3   1         75.08         74.57         6.64 o                         
  14   3   1         98.41        109.29         7.16 o                         
  15   3   1         45.15         49.92         7.84 o                         
  16   3   1         66.72         77.03         8.89 o                         
  17   3   1          0.16          2.56         8.58 o                         
   0   4   1       1531.63       1412.59        17.46 o                         
   1   4   1       4365.99       4076.41        27.93 o                         
   2   4   1      15490.18      15094.06        89.77 o                         
   3   4   1          9.91         17.76         8.82 o                         
   4   4   1        553.39        483.09        10.10 o                         
   5   4   1        265.44        246.31         9.42 o                         
   6   4   1        552.77        515.61         8.71 o                         
   7   4   1        650.36        637.70         8.53 o                         
   8   4   1        125.05        147.76         7.11 o                         
   9   4   1       3298.31       3197.95        18.41 o                         
  10   4   1       1156.89       1130.83        11.88 o                         
  11   4   1         32.04         48.58         7.09 o                         
  12   4   1          1.76         -0.41         7.54 o                         
  13   4   1          5.99         15.88         7.68 o                         
  14   4   1        185.98        202.12         7.52 o                         
  15   4   1        285.97        310.50         8.86 o                         
  16   4   1        124.41        147.80         8.58 o                         
   1   5   1        113.93        127.53        10.63 o                         
   2   5   1        565.91        570.63        11.64 o                         
   3   5   1         12.00         17.74         9.24 o                         
   4   5   1       5957.45       6050.80        48.80 o                         
   5   5   1          6.53          1.93         8.70 o                         
   6   5   1          0.05         -2.95         7.13 o                         
   7   5   1          0.01          2.55         7.58 o                         
   8   5   1        453.65        393.58         8.59 o                         
   9   5   1         42.76         28.34         7.12 o                         
  10   5   1          2.43         12.67         7.91 o                         
  11   5   1         30.03         42.39         7.64 o                         
  12   5   1         21.66         20.51         7.57 o                         
  13   5   1          4.87          8.08         8.06 o                         
  14   5   1          0.82          3.30         8.16 o                         
  15   5   1        155.90        153.63         7.51 o                         
  16   5   1        435.09        416.31        10.33 o                         
   0   6   1        434.16        436.24        14.68 o                         
   1   6   1         46.41         48.60         9.12 o                         
   2   6   1         28.09         33.38         8.83 o                         
   3   6   1          9.47          5.11         7.50 o                         
   4   6   1        335.63        322.78         8.39 o                         
   5   6   1        339.14        304.07         7.84 o                         
   6   6   1        486.82        502.30         8.83 o                         
   7   6   1         93.44        103.43         8.28 o                         
   8   6   1        983.84        942.91        15.15 o                         
   9   6   1        140.11        145.19         8.78 o                         
  10   6   1         56.03         80.16         7.50 o                         
  11   6   1        182.92        180.19         7.48 o                         
  12   6   1         50.16         66.29         7.74 o                         
  13   6   1          4.03          6.73         7.62 o                         
  14   6   1          7.93         37.69         8.69 o                         
  15   6   1         24.62         32.14         8.60 o                         
  16   6   1          1.42          5.62         8.93 o                         
   1   7   1       2263.70       2175.62        12.62 o                         
   2   7   1         18.78         30.47         7.75 o                         
   3   7   1        150.19        146.52         8.04 o                         
   4   7   1       2342.00       2477.95        20.88 o                         
   5   7   1        645.32        655.13        10.40 o                         
   6   7   1        790.16        819.00        10.07 o                         
   7   7   1       2754.52       2718.07        11.69 o                         
   8   7   1        448.01        464.29         9.19 o                         
   9   7   1         37.20         40.96         7.50 o                         
  10   7   1         28.38         36.39         8.59 o                         
  11   7   1         69.69         79.05         8.40 o                         
  12   7   1          0.12          6.76         7.80 o                         
  13   7   1        144.09        175.61         8.60 o                         
  14   7   1        268.51        289.70        10.45 o                         
  15   7   1          6.29         22.50         9.47 o                         
   0   8   1        530.19        540.04        19.91 o                         
   1   8   1          0.00         11.01         7.81 o                         
   2   8   1        420.33        409.70         7.70 o                         
   3   8   1         63.66         75.63         7.63 o                         
   4   8   1         52.16         51.96         7.28 o                         
   5   8   1        516.14        521.98         8.31 o                         
   6   8   1       3892.03       3898.70        32.56 o                         
   7   8   1         26.44         36.95         8.81 o                         
   8   8   1         55.84         55.83         8.05 o                         
   9   8   1        239.35        255.66         9.76 o                         
  10   8   1         65.69         90.92         9.51 o                         
  11   8   1         46.28         56.79         8.55 o                         
  12   8   1         79.79        107.66         8.62 o                         
  13   8   1          2.94          5.35         8.66 o                         
  14   8   1          6.19          6.13        10.39 o                         
  15   8   1         15.43         16.31        21.45 o                         
   1   9   1        234.61        236.99         8.12 o                         
   2   9   1          0.47          0.93         7.94 o                         
   3   9   1         15.30         27.38         8.73 o                         
   4   9   1         59.26         61.08         7.63 o                         
   5   9   1        418.17        427.67         8.10 o                         
   6   9   1          1.34          6.15         8.05 o                         
   7   9   1        537.76        551.76         8.83 o                         
   8   9   1        204.25        228.31         9.36 o                         
   9   9   1         77.90         86.95         8.65 o                         
  10   9   1        247.85        253.42         8.77 o                         
  11   9   1          8.78          2.27         8.81 o                         
  12   9   1         17.59         26.97         8.88 o                         
  13   9   1         30.00         32.55         9.10 o                         
  14   9   1         27.83         16.75         9.58 o                         
   0  10   1        463.37        445.10        13.21 o                         
   1  10   1        160.78        170.81         8.51 o                         
   2  10   1         10.88         18.35         8.85 o                         
   3  10   1          9.39         13.22         7.57 o                         
   4  10   1          4.52          7.95         7.54 o                         
   5  10   1       1281.52       1302.22        11.22 o                         
   6  10   1       1903.41       1913.50        14.10 o                         
   7  10   1         72.30         83.20         9.26 o                         
   8  10   1        496.92        481.71         9.90 o                         
   9  10   1         52.80         50.22         8.10 o                         
  10  10   1          1.34          1.09         9.92 o                         
  11  10   1        111.63        116.97        12.57 o                         
  12  10   1        286.74        276.69        19.06 o                         
  13  10   1         57.13         44.53        11.36 o                         
   1  11   1          1.38          3.18         8.06 o                         
   2  11   1         14.38         26.01         7.92 o                         
   3  11   1        138.55        141.60         8.39 o                         
   4  11   1         19.89         20.29         8.26 o                         
   5  11   1         25.21         27.29         8.40 o                         
   6  11   1          7.85          7.65         7.59 o                         
   7  11   1          4.71          2.97         8.59 o                         
   8  11   1        288.36        264.68        20.20 o                         
   9  11   1         22.39         20.20        10.06 o                         
  10  11   1         36.14         34.14        10.66 o                         
  11  11   1         16.00         14.86        10.35 o                         
  12  11   1          7.13          0.07        11.35 o                         
   0  12   1          1.11          5.25        12.09 o                         
   1  12   1         24.60         30.59         7.87 o                         
   2  12   1         77.54         97.37         7.92 o                         
   3  12   1         29.44         32.09         8.78 o                         
   4  12   1        171.39        190.16         8.30 o                         
   5  12   1         64.60         72.68         9.05 o                         
   6  12   1         22.32         15.05         8.50 o                         
   7  12   1        118.01         81.13        14.93 o                         
   8  12   1         80.94         57.94         9.73 o                         
   9  12   1         22.01         20.66         9.15 o                         
  10  12   1        135.66         94.23        21.34 o                         
  11  12   1          9.47          9.83         9.66 o                         
   1  13   1         36.75         36.35         9.14 o                         
   2  13   1        202.11        213.51         8.79 o                         
   3  13   1        638.48        658.57        22.01 o                         
   4  13   1        106.94         87.70         9.47 o                         
   5  13   1         20.93         24.44         8.60 o                         
   6  13   1          1.47         -7.49         8.98 o                         
   7  13   1          6.80          3.15         9.33 o                         
   8  13   1        220.85        177.21        23.68 o                         
   9  13   1        102.10         56.57        17.03 o                         
   0  14   1          7.10         31.06        16.17 o                         
   1  14   1         52.77         54.08        10.68 o                         
   2  14   1         70.32         65.96         8.49 o                         
   3  14   1          0.02          3.53         9.04 o                         
   4  14   1         66.63         49.01         8.58 o                         
   5  14   1          6.74         21.88        10.73 o                         
   6  14   1         52.85         51.62         9.07 o                         
   7  14   1          2.41          6.80        10.67 o                         
   1  15   1         47.78         43.82         8.87 o                         
   2  15   1         91.85         70.99         9.27 o                         
   3  15   1         86.33         62.90        11.21 o                         
   4  15   1         44.34         21.44         9.39 o                         
   0   0   2      15590.16      14907.28       208.74 o                         
   1   0   2      11378.33      10535.55        58.18 o                         
   2   0   2       1023.08        940.44        17.83 o                         
   3   0   2        242.12        220.74        11.29 o                         
   4   0   2       1790.15       1685.82        15.74 o                         
   5   0   2       2201.25       1991.13        26.92 o                         
   6   0   2       8406.18       8605.73        55.95 o                         
   7   0   2       2739.54       2865.71        27.74 o                         
   8   0   2        900.16       1012.34        12.57 o                         
   9   0   2        524.82        493.23         9.80 o                         
  10   0   2        149.06        156.56        10.85 o                         
  11   0   2       3273.53       3315.99        23.77 o                         
  12   0   2       1995.54       2015.36        15.53 o                         
  13   0   2        974.65        957.45        11.52 o                         
  14   0   2          8.91         -0.16         9.92 o                         
  15   0   2          5.59         21.14        10.32 o                         
  16   0   2         83.77         80.51        10.13 o                         
  17   0   2         31.10         38.39        11.33 o                         
   1   1   2       1843.94       1671.90        17.55 o                         
   2   1   2        561.79        469.71        11.01 o                         
   3   1   2          9.91         12.98         7.75 o                         
   4   1   2       1681.25       1642.76        11.85 o                         
   5   1   2        237.26        193.03         8.37 o                         
   6   1   2        326.67        330.64         9.34 o                         
   7   1   2         38.18         51.99         8.12 o                         
   8   1   2        999.69       1073.55         9.24 o                         
   9   1   2         39.92         50.31         7.97 o                         
  10   1   2        429.89        440.16         7.98 o                         
  11   1   2          0.04          5.06         7.82 o                         
  12   1   2        868.90        876.65         7.92 o                         
  13   1   2        748.80        724.34         7.81 o                         
  14   1   2         69.28         78.52         7.58 o                         
  15   1   2         58.71         62.59         6.93 o                         
  16   1   2          0.00         13.38         8.02 o                         
  17   1   2          1.29          0.40         9.22 o                         
   0   2   2       3459.35       3123.61        34.93 o                         
   1   2   2       1012.87        881.34        13.77 o                         
   2   2   2        521.64        526.39        12.21 o                         
   3   2   2        268.14        237.14         8.04 o                         
   4   2   2        183.97        159.66         8.44 o                         
   5   2   2          6.99         25.63         8.76 o                         
   6   2   2       6313.32       6539.57        36.34 o                         
   7   2   2        392.36        386.28         8.58 o                         
   8   2   2          3.63          6.69         6.51 o                         
   9   2   2         69.26         78.38         6.76 o                         
  10   2   2        826.68        865.45         8.55 o                         
  11   2   2       1230.45       1212.45        10.81 o                         
  12   2   2         69.15         73.49         7.99 o                         
  13   2   2          4.79          4.77         7.29 o                         
  14   2   2         63.17         61.81         6.91 o                         
  15   2   2          5.00          6.08         8.08 o                         
  16   2   2         52.39         56.90         7.78 o                         
  17   2   2         86.64         89.45         8.66 o                         
   1   3   2        962.32        895.73        10.58 o                         
   2   3   2        679.74        747.18        12.13 o                         
   3   3   2       4892.19       4478.10        34.86 o                         
   4   3   2       2067.71       2159.51        15.55 o                         
   5   3   2        738.99        795.95         8.98 o                         
   6   3   2        630.35        656.56         8.78 o                         
   7   3   2        681.53        642.23         8.39 o                         
   8   3   2        386.83        388.99         7.06 o                         
   9   3   2        495.15        462.45         7.20 o                         
  10   3   2       1222.40       1191.91        11.81 o                         
  11   3   2        543.23        519.13         8.76 o                         
  12   3   2         40.91         45.54         6.97 o                         
  13   3   2        251.23        266.26         7.84 o                         
  14   3   2        152.74        164.27         7.90 o                         
  15   3   2         70.80         69.83         7.60 o                         
  16   3   2        104.97        123.50         8.96 o                         
  17   3   2         34.03         38.81         9.48 o                         
   0   4   2        752.85        730.07        14.45 o                         
   1   4   2          5.63          7.82         8.85 o                         
   2   4   2       2635.96       2468.34        15.64 o                         
   3   4   2        852.49        880.69        12.46 o                         
   4   4   2        200.89        176.76         9.85 o                         
   5   4   2        184.71        195.68         8.83 o                         
   6   4   2         74.78         82.59         7.21 o                         
   7   4   2        512.35        508.07         7.48 o                         
   8   4   2         69.37         69.66         7.49 o                         
   9   4   2          0.05          7.25         6.94 o                         
  10   4   2       1430.02       1358.88        11.60 o                         
  11   4   2          4.68          9.75         6.93 o                         
  12   4   2        205.48        201.39         8.07 o                         
  13   4   2        103.77        116.25         7.53 o                         
  14   4   2         25.76         32.16         8.08 o                         
  15   4   2        216.54        211.13         8.75 o                         
  16   4   2         62.98         55.68         8.55 o                         
   1   5   2        638.66        598.39        10.83 o                         
   2   5   2        160.93        158.63         9.53 o                         
   3   5   2        855.21        839.83        10.94 o                         
   4   5   2       3588.48       3797.18        31.06 o                         
   5   5   2        398.09        395.01         8.42 o                         
   6   5   2         92.12         97.44         7.23 o                         
   7   5   2        262.94        259.99         7.55 o                         
   8   5   2       2333.93       2395.43        18.06 o                         
   9   5   2       1288.96       1248.10        17.97 o                         
  10   5   2        450.27        453.21         7.47 o                         
  11   5   2         37.47         36.90         6.98 o                         
  12   5   2          3.42          6.54         7.11 o                         
  13   5   2          0.43          1.29         7.48 o                         
  14   5   2         56.62         76.55         8.51 o                         
  15   5   2          2.91         20.78         8.96 o                         
  16   5   2         60.36         61.69         9.11 o                         
   0   6   2        185.26        148.18        15.12 o                         
   1   6   2        198.87        204.76         7.99 o                         
   2   6   2       2319.10       2354.82        15.70 o                         
   3   6   2       1945.71       1941.15        12.72 o                         
   4   6   2        217.74        268.25         8.60 o                         
   5   6   2       1209.98       1160.98        10.06 o                         
   6   6   2         91.11         92.53         7.10 o                         
   7   6   2       1567.75       1493.92        12.48 o                         
   8   6   2        623.26        609.09         8.87 o                         
   9   6   2        384.62        378.82         7.92 o                         
  10   6   2        112.04        124.19         7.18 o                         
  11   6   2        124.25        128.06         7.90 o                         
  12   6   2          9.78         12.12         7.86 o                         
  13   6   2          1.00          4.22         7.58 o                         
  14   6   2        184.87        216.51         9.07 o                         
  15   6   2        287.69        290.12         8.37 o                         
  16   6   2        218.28        190.31        10.23 o                         
   1   7   2         13.96         21.74         7.97 o                         
   2   7   2        100.85        104.64         7.63 o                         
   3   7   2        200.63        204.19         8.52 o                         
   4   7   2         89.17         91.50         7.46 o                         
   5   7   2         24.10         31.50         7.51 o                         
   6   7   2        635.10        635.28         8.42 o                         
   7   7   2          0.09          0.22         8.71 o                         
   8   7   2        358.85        323.00        10.21 o                         
   9   7   2        160.98        162.85         8.65 o                         
  10   7   2         42.30         49.39         8.24 o                         
  11   7   2         98.03        105.48         8.38 o                         
  12   7   2         59.27         43.68         8.21 o                         
  13   7   2         20.50         13.98         8.83 o                         
  14   7   2         28.39         36.53         8.89 o                         
  15   7   2          0.35         15.78         9.72 o                         
   0   8   2         89.08         97.85        10.01 o                         
   1   8   2         14.67         26.47         7.31 o                         
   2   8   2        484.90        487.19         9.07 o                         
   3   8   2         20.74         25.24         7.86 o                         
   4   8   2        204.82        198.76         7.68 o                         
   5   8   2         11.07         24.85         7.97 o                         
   6   8   2       2110.06       2115.68        18.81 o                         
   7   8   2        808.08        785.39        10.76 o                         
   8   8   2         79.66         88.73         7.71 o                         
   9   8   2         46.49         56.63         8.63 o                         
  10   8   2         44.49         63.49         8.26 o                         
  11   8   2          5.40         15.29         7.35 o                         
  12   8   2          4.68          5.55         8.17 o                         
  13   8   2         66.70         78.69         9.38 o                         
  14   8   2         58.63         65.62         9.27 o                         
   1   9   2        602.80        612.52        10.55 o                         
   2   9   2         50.16         53.02         8.15 o                         
   3   9   2         11.03         22.65         7.77 o                         
   4   9   2          6.16         16.80         7.46 o                         
   5   9   2        429.24        436.74         9.56 o                         
   6   9   2          0.02         -2.86         7.22 o                         
   7   9   2        489.11        472.29         8.86 o                         
   8   9   2         11.77         20.97         8.92 o                         
   9   9   2         10.83         12.22         7.54 o                         
  10   9   2          0.78          2.31         7.83 o                         
  11   9   2          1.75         -4.61         9.14 o                         
  12   9   2         17.39         23.96         9.68 o                         
  13   9   2          4.67         21.07         9.42 o                         
  14   9   2         91.84         61.40        11.17 o                         
   0  10   2         28.13         28.12        11.73 o                         
   1  10   2        113.77        131.43        11.42 o                         
   2  10   2        236.58        233.29         8.67 o                         
   3  10   2         28.53         31.86         8.15 o                         
   4  10   2         26.67         37.69         7.88 o                         
   5  10   2         12.21         22.68         7.68 o                         
   6  10   2        771.13        792.47         9.65 o                         
   7  10   2          5.78         17.01         7.91 o                         
   8  10   2        270.55        261.26         8.83 o                         
   9  10   2         24.60         33.00         8.09 o                         
  10  10   2         15.86         24.81         8.04 o                         
  11  10   2         10.62         14.32         8.96 o                         
  12  10   2          3.02          9.02         9.54 o                         
  13  10   2          1.41          9.67        10.15 o                         
   1  11   2        122.12        122.17         7.85 o                         
   2  11   2         84.39         92.26         8.56 o                         
   3  11   2        289.68        327.69         9.81 o                         
   4  11   2        498.66        495.69         9.55 o                         
   5  11   2        707.50        711.25         8.77 o                         
   6  11   2          5.82         13.30         8.36 o                         
   7  11   2         11.14         17.21         8.73 o                         
   8  11   2        191.60        173.45        10.90 o                         
   9  11   2         39.50         27.90         8.40 o                         
  10  11   2          5.42          6.46         8.54 o                         
  11  11   2         43.64         36.00         9.58 o                         
  12  11   2          8.24         12.83        10.79 o                         
   0  12   2         29.13         47.94        12.33 o                         
   1  12   2         80.18         96.38         7.46 o                         
   2  12   2        231.95        245.31         8.63 o                         
   3  12   2        171.25        182.75         8.48 o                         
   4  12   2         51.10         55.03         7.96 o                         
   5  12   2         10.10          7.67         9.04 o                         
   6  12   2         15.91          8.11         7.99 o                         
   7  12   2         51.91         33.32         8.59 o                         
   8  12   2         92.71         60.33        11.15 o                         
   9  12   2         18.57         10.29         9.31 o                         
  10  12   2         49.50         34.58        10.65 o                         
  11  12   2         16.20         -1.62        17.76 o                         
   1  13   2          6.48         19.72         8.03 o                         
   2  13   2         96.75        106.74         9.45 o                         
   3  13   2         29.36         26.62         8.91 o                         
   4  13   2         34.05         28.53         8.99 o                         
   5  13   2         14.20         16.36         7.50 o                         
   6  13   2         13.95         23.19         9.10 o                         
   7  13   2          8.13         11.74         8.90 o                         
   8  13   2         21.29          8.09         9.63 o                         
   9  13   2         24.46         16.11        10.26 o                         
   0  14   2          8.02         31.72        13.29 o                         
   1  14   2         31.46         30.91         9.01 o                         
   2  14   2         85.32         77.44         8.44 o                         
   3  14   2        135.07        139.63        11.14 o                         
   4  14   2          1.94          3.56         8.54 o                         
   5  14   2         16.90         18.98         8.99 o                         
   6  14   2          0.04          0.22         9.23 o                         
   7  14   2          1.32          3.26         9.74 o                         
   1  15   2        118.87        106.39        10.44 o                         
   2  15   2         15.93          8.94         9.43 o                         
   3  15   2         20.01         20.16         8.89 o                         
   4  15   2        106.37         75.82        10.18 o                         
   1   1   3       2669.74       2407.65        17.44 o                         
   2   1   3       5778.18       5376.28        32.17 o                         
   3   1   3        482.83        445.89         8.36 o                         
   4   1   3       1587.13       1646.10        10.99 o                         
   5   1   3         67.21         53.45         9.63 o                         
   6   1   3        694.88        740.97         9.97 o                         
   7   1   3        252.50        232.25         8.32 o                         
   8   1   3       1278.26       1256.29        11.04 o                         
   9   1   3         46.31         49.37         7.57 o                         
  10   1   3        356.28        375.05         7.72 o                         
  11   1   3        195.49        186.84         7.84 o                         
  12   1   3          0.00          2.31         6.71 o                         
  13   1   3         13.42         28.49         7.85 o                         
  14   1   3         61.93         73.79         7.33 o                         
  15   1   3         68.59         73.62         7.53 o                         
  16   1   3          4.31          8.95         7.51 o                         
  17   1   3          0.23          4.37         8.98 o                         
   0   2   3      10786.92       9773.58        69.92 o                         
   1   2   3        898.61        849.69        11.34 o                         
   2   2   3         97.81        118.11         8.85 o                         
   3   2   3       4250.34       3931.69        30.26 o                         
   4   2   3       1043.34       1051.14        10.84 o                         
   5   2   3       3741.56       3751.00        18.88 o                         
   6   2   3       2438.83       2554.87        15.30 o                         
   7   2   3        828.22        794.09         8.71 o                         
   8   2   3       2526.53       2649.23        22.76 o                         
   9   2   3        226.64        255.45         8.45 o                         
  10   2   3         74.67         67.74         7.15 o                         
  11   2   3         27.20         40.95         7.29 o                         
  12   2   3          1.04          3.97         7.93 o                         
  13   2   3         54.70         64.21         7.11 o                         
  14   2   3        119.79        122.77         7.70 o                         
  15   2   3         18.98         23.05         8.00 o                         
  16   2   3         10.14         19.97         8.20 o                         
  17   2   3         82.57         70.83         8.96 o                         
   1   3   3         43.83         37.56         7.89 o                         
   2   3   3         95.83         58.97         8.54 o                         
   3   3   3       2195.66       2228.11        16.21 o                         
   4   3   3         21.20         32.30         9.76 o                         
   5   3   3        301.89        286.59         8.34 o                         
   6   3   3         10.95         21.05         7.10 o                         
   7   3   3        126.26        107.44         6.88 o                         
   8   3   3        522.11        540.27         7.23 o                         
   9   3   3        275.89        278.77         7.41 o                         
  10   3   3        265.90        256.03         6.96 o                         
  11   3   3        398.95        394.51         7.26 o                         
  12   3   3         47.66         59.05         7.53 o                         
  13   3   3          4.94         10.75         6.78 o                         
  14   3   3        143.24        154.63         7.65 o                         
  15   3   3         72.12         78.66         7.72 o                         
  16   3   3         24.46         25.62         7.72 o                         
  17   3   3          0.97         21.27        25.52 o                         
   0   4   3       1053.54       1010.29        15.81 o                         
   1   4   3       1160.63       1058.13        11.37 o                         
   2   4   3       1262.77       1240.13        12.03 o                         
   3   4   3        112.18        118.40         9.28 o                         
   4   4   3       7210.44       7200.25        53.09 o                         
   5   4   3        107.91        113.87         8.20 o                         
   6   4   3        193.99        181.64         7.13 o                         
   7   4   3        782.04        765.28         8.66 o                         
   8   4   3         11.04         14.24         6.49 o                         
   9   4   3       1558.07       1438.96         9.93 o                         
  10   4   3        328.03        323.03         9.14 o                         
  11   4   3         28.84         25.91         7.32 o                         
  12   4   3          0.43         10.74         7.72 o                         
  13   4   3         87.48        105.05         8.05 o                         
  14   4   3        129.94        144.38         9.61 o                         
  15   4   3         49.51         63.23         8.02 o                         
  16   4   3        135.13        151.17         8.06 o                         
   1   5   3        893.83        872.26        10.87 o                         
   2   5   3         77.79         96.58         8.88 o                         
   3   5   3       3347.36       3290.31        23.20 o                         
   4   5   3        636.84        717.17         8.91 o                         
   5   5   3         64.62         82.34         7.33 o                         
   6   5   3        180.51        185.11         7.25 o                         
   7   5   3         38.85         51.73         7.26 o                         
   8   5   3        143.77        138.16         8.07 o                         
   9   5   3        476.05        456.24         7.51 o                         
  10   5   3        230.39        268.01         7.48 o                         
  11   5   3        103.57        100.16         7.04 o                         
  12   5   3         15.26          9.58         7.32 o                         
  13   5   3          0.41         13.48         7.56 o                         
  14   5   3         62.60         74.07         7.83 o                         
  15   5   3          0.29         -3.97         8.70 o                         
  16   5   3         27.61         11.62         9.05 o                         
   0   6   3        581.07        558.85        12.92 o                         
   1   6   3        521.07        529.16         9.19 o                         
   2   6   3        186.75        188.94         7.68 o                         
   3   6   3          1.06          0.99         7.09 o                         
   4   6   3          9.84         23.41         7.16 o                         
   5   6   3        538.14        512.62         8.38 o                         
   6   6   3        208.64        213.47         7.77 o                         
   7   6   3          3.67         -1.83         7.36 o                         
   8   6   3        339.51        326.71         8.38 o                         
   9   6   3        211.60        204.26         7.70 o                         
  10   6   3         68.65         69.32         7.56 o                         
  11   6   3        125.09        136.79         7.86 o                         
  12   6   3         71.21         81.73         7.72 o                         
  13   6   3          0.85          0.23         8.88 o                         
  14   6   3          6.98         12.78         8.50 o                         
  15   6   3          0.39         -3.52         8.91 o                         
  16   6   3         48.33         32.91        37.99 o                         
   1   7   3          0.22          8.75         7.13 o                         
   2   7   3       2552.02       2603.61        21.91 o                         
   3   7   3          3.43         -0.17         8.01 o                         
   4   7   3        145.81        146.86         8.08 o                         
   5   7   3         32.57         30.65         7.45 o                         
   6   7   3        743.76        748.13         8.59 o                         
   7   7   3        758.36        751.61         9.30 o                         
   8   7   3         16.49         15.11         7.18 o                         
   9   7   3        140.23        145.93         8.09 o                         
  10   7   3        244.78        263.85        10.99 o                         
  11   7   3          0.03          3.38         8.59 o                         
  12   7   3        459.95        478.92        11.14 o                         
  13   7   3          2.44          6.58         9.32 o                         
  14   7   3         40.45         50.00         9.92 o                         
  15   7   3          5.71         11.74        10.63 o                         
   0   8   3       1441.61       1525.70        15.91 o                         
   1   8   3       1474.40       1483.52        13.28 o                         
   2   8   3        170.91        174.42         7.82 o                         
   3   8   3         30.67         29.35         7.88 o                         
   4   8   3        531.76        542.68         9.64 o                         
   5   8   3          9.26          8.13         7.13 o                         
   6   8   3         35.05         40.80         7.64 o                         
   7   8   3         58.54         71.43         6.86 o                         
   8   8   3         31.83         35.71         7.50 o                         
   9   8   3          5.47         26.68         8.29 o                         
  10   8   3          0.12         -0.03         8.88 o                         
  11   8   3        110.06        133.11         9.69 o                         
  12   8   3        324.88        333.21        19.73 o                         
  13   8   3         82.27         70.32         8.97 o                         
  14   8   3          2.64          0.87        10.26 o                         
   1   9   3        111.25        111.32         7.72 o                         
   2   9   3         56.50         63.69         7.96 o                         
   3   9   3        101.34        110.95         7.85 o                         
   4   9   3        218.34        219.73         7.82 o                         
   5   9   3         12.05          7.55         7.59 o                         
   6   9   3        165.34        169.24         8.08 o                         
   7   9   3        100.23        102.29         7.81 o                         
   8   9   3          0.77          6.12         7.99 o                         
   9   9   3          2.36          5.73         7.29 o                         
  10   9   3         47.42         63.74         8.23 o                         
  11   9   3         18.91         24.22         8.09 o                         
  12   9   3         27.70         23.44         8.91 o                         
  13   9   3         62.64         48.23        10.35 o                         
  14   9   3         16.76         16.40        11.54 o                         
   0  10   3       2638.71       2792.49        23.84 o                         
   1  10   3         13.11         21.25         7.99 o                         
   2  10   3         47.66         58.12         7.23 o                         
   3  10   3         35.77         29.83         7.89 o                         
   4  10   3        499.54        506.82         8.05 o                         
   5  10   3        727.04        751.88         9.20 o                         
   6  10   3         37.93         40.91         7.66 o                         
   7  10   3          2.33          2.97         7.58 o                         
   8  10   3          3.33          8.52         7.80 o                         
   9  10   3         13.17         17.29         7.64 o                         
  10  10   3         62.86         47.21         8.74 o                         
  11  10   3         14.69          5.51         9.54 o                         
  12  10   3        186.20        152.12        22.31 o                         
  13  10   3          1.46          5.14        10.20 o                         
   1  11   3         59.66         65.70         7.92 o                         
   2  11   3          8.71         15.75         7.86 o                         
   3  11   3          0.53          0.95         8.07 o                         
   4  11   3          1.94         10.51         6.90 o                         
   5  11   3          7.97         28.15         7.54 o                         
   6  11   3         11.44         16.09         7.37 o                         
   7  11   3          1.46          4.78         7.88 o                         
   8  11   3          1.24         -3.52         8.50 o                         
   9  11   3         22.06         17.95         8.69 o                         
  10  11   3         26.97         31.77         8.51 o                         
  11  11   3          1.72          3.92         9.83 o                         
  12  11   3         24.32         21.33        12.24 o                         
   0  12   3          0.06         -4.10        10.51 o                         
   1  12   3          4.68          1.07         7.74 o                         
   2  12   3          0.01          1.19         7.91 o                         
   3  12   3        134.04        150.29         7.88 o                         
   4  12   3        280.60        305.83         8.89 o                         
   5  12   3        102.56         98.55         7.68 o                         
   6  12   3         20.87         15.67         8.10 o                         
   7  12   3          0.13          3.48         8.20 o                         
   8  12   3         93.65         85.82        11.54 o                         
   9  12   3         11.09         13.64         8.41 o                         
  10  12   3          6.72          9.43        10.29 o                         
   1  13   3          0.63          4.96         7.67 o                         
   2  13   3        733.37        720.49        34.96 o                         
   3  13   3        373.45        364.44        19.79 o                         
   4  13   3         15.16          7.15         7.58 o                         
   5  13   3          6.47         17.30         9.17 o                         
   6  13   3          1.65          8.65         7.83 o                         
   7  13   3          1.40          7.36         8.51 o                         
   8  13   3         38.81         31.91         9.31 o                         
   9  13   3         16.96          6.25        11.28 o                         
   0  14   3         52.45         52.19        14.11 o                         
   1  14   3         36.97         43.68         9.99 o                         
   2  14   3          8.45         13.02         9.95 o                         
   3  14   3         80.67         72.29         9.04 o                         
   4  14   3         49.36         33.24         9.76 o                         
   5  14   3          0.78          4.58         8.51 o                         
   6  14   3          0.05          4.93         9.59 o                         
   7  14   3          0.24         -2.77        10.00 o                         
   1  15   3         71.22         55.73         9.06 o                         
   2  15   3         69.62         36.95        10.34 o                         
   3  15   3        110.51         83.79        10.19 o                         
   0   0   4       2461.64       2627.53        61.62 o                         
   1   0   4       2429.43       2394.84        34.49 o                         
   2   0   4        159.42        152.57        11.17 o                         
   3   0   4        257.34        232.53        10.12 o                         
   4   0   4       3825.56       3991.10        39.07 o                         
   5   0   4      11373.43      11147.39        59.72 o                         
   6   0   4       3092.98       3368.11        25.10 o                         
   7   0   4       1288.33       1324.19        11.95 o                         
   8   0   4        526.37        597.32        10.99 o                         
   9   0   4         87.01        108.04        11.22 o                         
  10   0   4         62.91         78.27        11.65 o                         
  11   0   4         39.75         39.89         9.69 o                         
  12   0   4        121.54        151.98        14.04 o                         
  13   0   4        129.31        140.03        18.40 o                         
  14   0   4        199.86        209.22        10.55 o                         
  15   0   4         59.92         68.38        10.13 o                         
  16   0   4         16.98         26.86        11.36 o                         
  17   0   4         48.33         43.62        13.04 o                         
   1   1   4       4188.59       3869.97        24.12 o                         
   2   1   4        714.94        574.08         9.90 o                         
   3   1   4         67.14         67.00         7.65 o                         
   4   1   4         22.08         40.97         8.63 o                         
   5   1   4       2252.82       2361.08        11.98 o                         
   6   1   4        263.23        290.61         9.11 o                         
   7   1   4       1525.96       1626.47        14.51 o                         
   8   1   4          0.15         -3.35         6.49 o                         
   9   1   4        324.63        351.10         7.88 o                         
  10   1   4         27.00         30.95         7.53 o                         
  11   1   4        187.74        194.28         8.82 o                         
  12   1   4         12.75         10.09         7.41 o                         
  13   1   4        128.03        131.66         7.55 o                         
  14   1   4         31.22         30.59         7.31 o                         
  15   1   4         70.87         62.45         7.65 o                         
  16   1   4          8.00         26.67         7.75 o                         
  17   1   4          0.10          5.60         7.92 o                         
   0   2   4       1198.83        986.97        13.99 o                         
   1   2   4        481.66        451.47         8.97 o                         
   2   2   4        117.93        135.77         8.67 o                         
   3   2   4         16.72         25.86         9.42 o                         
   4   2   4        735.85        742.19        10.29 o                         
   5   2   4       2648.24       2740.85        13.17 o                         
   6   2   4        204.99        243.39         8.23 o                         
   7   2   4        590.37        592.08         9.84 o                         
   8   2   4          8.14         13.49         6.99 o                         
   9   2   4          1.15         11.68         6.81 o                         
  10   2   4          4.00         19.80         7.24 o                         
  11   2   4         23.66         32.82         7.12 o                         
  12   2   4         22.17         21.78         6.96 o                         
  13   2   4        126.10        121.29         7.28 o                         
  14   2   4          0.85         -1.05         7.37 o                         
  15   2   4          1.89          5.16         8.31 o                         
  16   2   4          0.16         -0.98         8.79 o                         
  17   2   4         45.67         29.23        13.13 o                         
   1   3   4        815.77        779.06        10.16 o                         
   2   3   4       1847.52       1955.42        12.94 o                         
   3   3   4       4090.55       3979.66        26.95 o                         
   4   3   4        732.97        740.09        11.38 o                         
   5   3   4        178.04        193.34         9.52 o                         
   6   3   4         21.51         14.39         7.45 o                         
   7   3   4        671.94        659.48        10.44 o                         
   8   3   4        769.56        854.79         8.52 o                         
   9   3   4        174.05        181.39         7.96 o                         
  10   3   4        224.96        248.58         7.77 o                         
  11   3   4         36.05         25.35         7.14 o                         
  12   3   4         96.00        100.17         7.20 o                         
  13   3   4         53.41         57.83         7.79 o                         
  14   3   4         47.79         57.60         7.65 o                         
  15   3   4         99.08         98.02         7.90 o                         
  16   3   4         24.39         24.21         8.70 o                         
   0   4   4        330.29        324.18        14.09 o                         
   1   4   4       1061.07        978.07        11.49 o                         
   2   4   4          0.59          7.45         9.99 o                         
   3   4   4         96.91        128.63         9.72 o                         
   4   4   4         33.71         29.63         8.52 o                         
   5   4   4         23.16         25.56         8.90 o                         
   6   4   4        233.69        207.66         7.11 o                         
   7   4   4        370.17        391.83         7.19 o                         
   8   4   4          2.00          6.61         7.02 o                         
   9   4   4        242.93        260.65         7.77 o                         
  10   4   4         85.07         86.15         7.64 o                         
  11   4   4          0.30         11.60         8.01 o                         
  12   4   4          4.46          6.90         7.34 o                         
  13   4   4         82.32         95.70         7.82 o                         
  14   4   4          5.69         15.09         7.56 o                         
  15   4   4         23.19         37.44         8.60 o                         
  16   4   4         10.87          2.09         8.93 o                         
   1   5   4        795.42        753.14         9.91 o                         
   2   5   4        459.50        485.51         9.43 o                         
   3   5   4       1491.63       1502.81        10.57 o                         
   4   5   4         49.26         59.42         7.94 o                         
   5   5   4         97.73        107.69         7.26 o                         
   6   5   4          3.67          9.83         7.59 o                         
   7   5   4          1.31          0.46         6.64 o                         
   8   5   4        105.16        117.32         7.88 o                         
   9   5   4         81.59         82.97         7.53 o                         
  10   5   4         10.71          8.32         6.87 o                         
  11   5   4          2.26         10.95         7.50 o                         
  12   5   4         13.17         22.31         7.89 o                         
  13   5   4         19.39         22.34         8.58 o                         
  14   5   4          2.45         10.93         8.47 o                         
  15   5   4         85.87         90.80         8.57 o                         
  16   5   4          3.92          3.64         9.35 o                         
   0   6   4       1543.99       1567.50        24.91 o                         
   1   6   4       1340.10       1309.49        12.69 o                         
   2   6   4        442.53        493.75         9.49 o                         
   3   6   4          4.18         16.68         7.54 o                         
   4   6   4         22.72         32.47         7.36 o                         
   5   6   4         47.82         48.60         7.52 o                         
   6   6   4         51.29         60.87         7.31 o                         
   7   6   4         22.06         18.99         7.61 o                         
   8   6   4         16.75         17.63         8.04 o                         
   9   6   4        282.03        322.10         8.15 o                         
  10   6   4        460.97        452.02         7.68 o                         
  11   6   4        128.41        129.11         8.42 o                         
  12   6   4        110.98        115.87         8.42 o                         
  13   6   4         16.86         24.75         7.91 o                         
  14   6   4          2.81         -2.75         9.19 o                         
  15   6   4         16.98         12.55        10.86 o                         
   1   7   4        264.26        272.63         8.00 o                         
   2   7   4         38.34         41.60         7.20 o                         
   3   7   4         62.14         60.44         7.73 o                         
   4   7   4         42.87         39.69         7.13 o                         
   5   7   4         27.71         26.87         7.70 o                         
   6   7   4        131.89        111.37         7.65 o                         
   7   7   4         54.10         69.84         7.88 o                         
   8   7   4          0.88          4.20         7.12 o                         
   9   7   4         21.44          1.76         8.10 o                         
  10   7   4          8.29          8.30         7.70 o                         
  11   7   4         51.35         51.81         8.41 o                         
  12   7   4          6.18          8.02         9.58 o                         
  13   7   4          3.51         26.30         8.80 o                         
  14   7   4         32.03         31.30        10.14 o                         
  15   7   4         16.92         18.21        11.31 o                         
   0   8   4       1539.04       1675.82        15.85 o                         
   1   8   4         15.05         36.11         7.71 o                         
   2   8   4         74.28         81.50         7.36 o                         
   3   8   4         48.59         56.18         7.71 o                         
   4   8   4         42.19         43.75         7.66 o                         
   5   8   4         10.52         15.08         7.54 o                         
   6   8   4         68.16         89.02         7.51 o                         
   7   8   4        631.93        601.70         8.93 o                         
   8   8   4         98.87         84.43         7.60 o                         
   9   8   4          1.43          8.92         7.77 o                         
  10   8   4          9.30         10.19         7.48 o                         
  11   8   4          3.70         11.47         9.34 o                         
  12   8   4         59.57         60.63         9.43 o                         
  13   8   4          0.01          8.00        10.05 o                         
  14   8   4          7.22         -4.41        11.00 o                         
   1   9   4         68.46         74.36         8.34 o                         
   2   9   4        138.54        137.13         7.37 o                         
   3   9   4         16.05         17.20         7.39 o                         
   4   9   4         43.39         51.53         7.50 o                         
   5   9   4        107.98        112.15         7.86 o                         
   6   9   4          1.18          6.25         7.34 o                         
   7   9   4          0.83         -2.48         7.93 o                         
   8   9   4         11.74         30.36         7.82 o                         
   9   9   4         11.41         15.16         8.82 o                         
  10   9   4          0.90          4.76         9.24 o                         
  11   9   4         52.38         50.79        12.46 o                         
  12   9   4        114.27         94.81        20.57 o                         
  13   9   4         38.04         31.53        10.61 o                         
   0  10   4          5.28          4.69        10.86 o                         
   1  10   4        267.05        292.80         8.58 o                         
   2  10   4         20.16         32.43         7.90 o                         
   3  10   4          3.69         15.16         8.28 o                         
   4  10   4        124.99        121.85         7.48 o                         
   5  10   4         11.49         11.19         8.06 o                         
   6  10   4          9.60          7.05         7.52 o                         
   7  10   4        178.27        175.25         8.15 o                         
   8  10   4          0.84          9.06         8.12 o                         
   9  10   4         58.57         57.35         8.99 o                         
  10  10   4         20.61         18.30         7.83 o                         
  11  10   4          1.10          7.22         9.13 o                         
  12  10   4         48.38         42.09        11.79 o                         
   1  11   4          2.99          4.26         7.64 o                         
   2  11   4        117.51        132.67         8.54 o                         
   3  11   4        121.80        125.66         7.83 o                         
   4  11   4         88.85        101.12         7.39 o                         
   5  11   4        207.66        219.47         8.75 o                         
   6  11   4          3.53          7.90         7.98 o                         
   7  11   4         31.20         22.28         7.54 o                         
   8  11   4          0.08         -8.09         8.09 o                         
   9  11   4         19.35         21.43         8.56 o                         
  10  11   4          0.64         -4.19         8.65 o                         
  11  11   4          7.31         15.22        10.28 o                         
   0  12   4          3.15          3.96        10.33 o                         
   1  12   4         31.39         32.59         7.69 o                         
   2  12   4          5.45         15.19         7.53 o                         
   3  12   4        138.17        162.89         8.03 o                         
   4  12   4        147.01        166.57         8.64 o                         
   5  12   4          4.03         13.28         8.54 o                         
   6  12   4          4.44         10.21         7.57 o                         
   7  12   4          0.23         13.79         8.15 o                         
   8  12   4          4.81         13.90         9.31 o                         
   9  12   4         14.81         20.32        10.57 o                         
  10  12   4          0.77         17.98         9.98 o                         
   1  13   4         23.27         22.21         7.60 o                         
   2  13   4          0.14          8.77         9.34 o                         
   3  13   4         15.98         25.57         8.90 o                         
   4  13   4          0.96         13.35         8.55 o                         
   5  13   4         28.30         28.45         8.02 o                         
   6  13   4          8.42          9.37         8.41 o                         
   7  13   4          6.80          4.75         9.91 o                         
   8  13   4          3.65          8.48        11.25 o                         
   9  13   4         13.34        -23.10        25.53 o                         
   0  14   4          2.36         -4.35        12.29 o                         
   1  14   4          0.17         -1.28         8.58 o                         
   2  14   4         16.50         12.59         9.21 o                         
   3  14   4        153.50        128.23        10.84 o                         
   4  14   4        156.54        129.50         9.50 o                         
   5  14   4         67.23         45.76         9.99 o                         
   6  14   4          0.04          0.91        10.07 o                         
   1  15   4         14.89          2.38        10.19 o                         
   2  15   4         23.61         11.23         9.65 o                         
   3  15   4          1.29          8.96        13.09 o                         
   1   1   5         25.91         25.13         7.96 o                         
   2   1   5         29.18         24.09         8.57 o                         
   3   1   5         56.81         60.43         9.06 o                         
   4   1   5       1288.64       1242.85        10.04 o                         
   5   1   5        652.23        699.81         8.60 o                         
   6   1   5         68.84         66.56         7.45 o                         
   7   1   5         44.06         40.54         7.12 o                         
   8   1   5         17.20         10.38         6.85 o                         
   9   1   5        144.35        154.49         6.99 o                         
  10   1   5         52.37         56.61         6.91 o                         
  11   1   5        112.27        110.47         7.21 o                         
  12   1   5        252.25        253.87         8.40 o                         
  13   1   5         30.81         33.40         7.69 o                         
  14   1   5          9.39         21.99         7.41 o                         
  15   1   5          2.70         10.44         8.52 o                         
  16   1   5         21.58         23.05         8.90 o                         
   0   2   5          4.03          6.12        11.26 o                         
   1   2   5         46.45         58.88         8.27 o                         
   2   2   5         48.51         78.10         8.50 o                         
   3   2   5         22.50         29.60         9.43 o                         
   4   2   5        151.14        132.59         8.44 o                         
   5   2   5         98.17         84.72         8.01 o                         
   6   2   5        532.90        558.67         8.23 o                         
   7   2   5       1344.53       1396.01        11.57 o                         
   8   2   5          7.85         15.07         6.84 o                         
   9   2   5          2.58          0.79         7.22 o                         
  10   2   5         82.49         92.57         6.96 o                         
  11   2   5        212.57        184.82         7.66 o                         
  12   2   5        119.91        110.93         7.75 o                         
  13   2   5         27.53         35.46         7.40 o                         
  14   2   5         86.17         87.45         7.24 o                         
  15   2   5         12.26         16.14         8.36 o                         
  16   2   5          3.27         17.60         7.88 o                         
   1   3   5         10.72         17.75         8.82 o                         
   2   3   5        274.94        268.66        10.30 o                         
   3   3   5        671.46        729.58        10.95 o                         
   4   3   5        441.22        478.99         9.79 o                         
   5   3   5          0.56          2.11         8.49 o                         
   6   3   5          0.56          9.29         7.21 o                         
   7   3   5          6.63          9.38         7.45 o                         
   8   3   5        877.10        889.53         9.41 o                         
   9   3   5        103.65        130.25         7.14 o                         
  10   3   5         74.47         79.98         7.54 o                         
  11   3   5        156.73        152.89         7.76 o                         
  12   3   5        126.65        113.54         7.09 o                         
  13   3   5          2.53         16.12         7.40 o                         
  14   3   5          7.83         14.96         8.03 o                         
  15   3   5         14.26         17.13         8.77 o                         
  16   3   5        153.88        146.27         8.52 o                         
   0   4   5        139.14        124.41        12.41 o                         
   1   4   5        174.14        190.23         9.92 o                         
   2   4   5       1745.72       1750.46        14.59 o                         
   3   4   5        626.26        649.83         9.39 o                         
   4   4   5         47.57         75.91         8.34 o                         
   5   4   5         13.11         27.48         7.31 o                         
   6   4   5          1.01          6.99         8.51 o                         
   7   4   5          0.30          4.56         7.86 o                         
   8   4   5         23.26         42.07         7.28 o                         
   9   4   5        248.06        237.97         7.95 o                         
  10   4   5        336.19        315.45         8.01 o                         
  11   4   5          0.41          3.75         7.50 o                         
  12   4   5          0.61          2.13         8.06 o                         
  13   4   5          7.36         17.60         7.83 o                         
  14   4   5         28.43         41.43         7.99 o                         
  15   4   5         16.91         14.36         8.59 o                         
  16   4   5         43.32         39.94         8.43 o                         
   1   5   5          1.11          5.79         8.49 o                         
   2   5   5        112.43        122.59         8.73 o                         
   3   5   5        303.34        300.15         8.73 o                         
   4   5   5         10.37         17.08         7.03 o                         
   5   5   5        377.66        363.10         7.97 o                         
   6   5   5          4.27          8.21         6.94 o                         
   7   5   5         10.63         14.12         8.41 o                         
   8   5   5        542.20        545.92         8.49 o                         
   9   5   5        752.36        704.08         9.08 o                         
  10   5   5          0.01          9.44         8.14 o                         
  11   5   5          1.21          1.17         7.92 o                         
  12   5   5         10.75         19.53         8.45 o                         
  13   5   5          9.11         13.13         8.02 o                         
  14   5   5         47.02         52.75         8.12 o                         
  15   5   5          0.62          6.56         8.44 o                         
  16   5   5         62.92         61.70        16.59 o                         
   0   6   5        592.76        576.90        12.14 o                         
   1   6   5        294.26        294.08         7.79 o                         
   2   6   5        692.63        761.20         8.92 o                         
   3   6   5          4.15          5.54         7.30 o                         
   4   6   5         11.22          9.68         7.57 o                         
   5   6   5        139.23        156.82         7.71 o                         
   6   6   5        323.12        322.19         7.81 o                         
   7   6   5         23.96         27.24        10.12 o                         
   8   6   5         48.06         50.54         7.85 o                         
   9   6   5        164.03        158.20         7.62 o                         
  10   6   5         13.63         13.39         8.75 o                         
  11   6   5         41.99         56.13         8.36 o                         
  12   6   5          4.53          1.45         8.66 o                         
  13   6   5         78.90         95.21        12.08 o                         
  14   6   5         86.90        104.26        10.36 o                         
  15   6   5          4.00          8.03        10.10 o                         
   1   7   5        361.01        419.21         8.02 o                         
   2   7   5         25.54         43.25         7.24 o                         
   3   7   5          6.00         17.55         7.65 o                         
   4   7   5         57.72         58.56         7.81 o                         
   5   7   5         17.66         30.34         7.87 o                         
   6   7   5          7.02         -5.48         7.82 o                         
   7   7   5        110.27        107.22         7.93 o                         
   8   7   5        199.56        189.22         8.68 o                         
   9   7   5         26.36         17.18         7.50 o                         
  10   7   5          9.81         20.28         7.62 o                         
  11   7   5          5.36         25.58        10.43 o                         
  12   7   5          3.11          1.43         8.69 o                         
  13   7   5          0.99          8.84         9.10 o                         
  14   7   5          3.64          8.68        10.22 o                         
  15   7   5          9.91        -21.20        24.83 o                         
   0   8   5        211.86        188.95        10.45 o                         
   1   8   5         52.97         72.72         7.32 o                         
   2   8   5          2.03         13.27         8.26 o                         
   3   8   5        166.36        169.17         8.04 o                         
   4   8   5         24.30         11.12         7.78 o                         
   5   8   5         79.71         81.68         7.45 o                         
   6   8   5         82.83        110.18         9.07 o                         
   7   8   5        150.45        142.68         8.38 o                         
   8   8   5         39.72         41.42         8.87 o                         
   9   8   5         24.29         36.54         7.73 o                         
  10   8   5        105.03        101.59         9.23 o                         
  11   8   5        124.40        141.35        13.30 o                         
  12   8   5          0.37          1.07        11.04 o                         
  13   8   5          0.12          1.54         9.89 o                         
  14   8   5          9.90         17.16        11.18 o                         
   1   9   5        182.39        199.97         8.24 o                         
   2   9   5        109.68        112.92         7.74 o                         
   3   9   5         20.61         39.91         7.52 o                         
   4   9   5         38.14         44.36         7.08 o                         
   5   9   5          0.75          6.07         7.68 o                         
   6   9   5         21.01         29.35         7.91 o                         
   7   9   5          9.82         10.87         8.54 o                         
   8   9   5         33.57         29.13         9.64 o                         
   9   9   5          4.96         10.85         8.02 o                         
  10   9   5          0.12          7.31         9.01 o                         
  11   9   5         35.08         26.01         8.58 o                         
  12   9   5         91.73         87.39        21.26 o                         
  13   9   5         78.05         37.71        11.64 o                         
   0  10   5          3.92         20.92        11.78 o                         
   1  10   5         20.32         38.50         7.77 o                         
   2  10   5        170.86        179.98         8.87 o                         
   3  10   5         29.14         39.80         7.89 o                         
   4  10   5          5.70         14.02         7.55 o                         
   5  10   5         94.02         89.25         7.95 o                         
   6  10   5        392.40        390.74         8.48 o                         
   7  10   5          3.23          3.54         8.44 o                         
   8  10   5          8.60          9.46         8.50 o                         
   9  10   5          3.91         -5.51         8.23 o                         
  10  10   5         27.60         34.76         9.46 o                         
  11  10   5         12.78         23.01         9.39 o                         
  12  10   5         15.33          5.23        10.31 o                         
   1  11   5          9.80         15.33         7.83 o                         
   2  11   5          0.12         11.96         8.08 o                         
   3  11   5          1.11         -5.92         8.04 o                         
   4  11   5         66.72         80.69         8.28 o                         
   5  11   5         43.29         37.31         7.93 o                         
   6  11   5         18.92         18.14         8.23 o                         
   7  11   5         80.81         57.71         8.06 o                         
   8  11   5          8.15         16.93         8.20 o                         
   9  11   5          3.29         11.55         9.47 o                         
  10  11   5         51.23         43.18         9.65 o                         
  11  11   5         12.47         11.98        10.47 o                         
   0  12   5         25.74         39.58        12.05 o                         
   1  12   5         13.90         35.76         8.41 o                         
   2  12   5        256.84        269.05         9.20 o                         
   3  12   5         85.19         93.11         8.60 o                         
   4  12   5         49.03         61.29         8.29 o                         
   5  12   5         44.22         38.65         9.13 o                         
   6  12   5         83.73         82.43         8.67 o                         
   7  12   5          1.75          7.83         9.49 o                         
   8  12   5          0.72         19.48        10.26 o                         
   9  12   5          0.00          4.22         9.01 o                         
  10  12   5         82.39         62.62        10.89 o                         
   1  13   5          1.97          9.52         7.77 o                         
   2  13   5          8.14          7.84         8.03 o                         
   3  13   5         47.48         54.68         9.46 o                         
   4  13   5          1.91         10.72         9.33 o                         
   5  13   5          5.44         12.76         9.26 o                         
   6  13   5          0.12          5.26         9.39 o                         
   7  13   5          1.90          1.06         9.84 o                         
   8  13   5          7.60          6.98        11.04 o                         
   0  14   5         18.36         12.21        15.33 o                         
   1  14   5         17.02          6.57         8.60 o                         
   2  14   5         14.41         16.78        10.00 o                         
   3  14   5          0.71         19.70         8.82 o                         
   4  14   5          0.11         -3.92         9.57 o                         
   5  14   5          5.41          3.55         9.06 o                         
   6  14   5         17.90          8.61         9.36 o                         
   1  15   5         14.06         18.97         9.82 o                         
   0   0   6      12930.74      13477.24        58.16 o                         
   1   0   6       2738.39       2696.87        20.37 o                         
   2   0   6        152.98        233.61        14.48 o                         
   3   0   6        186.22        172.64        12.53 o                         
   4   0   6          0.40          4.79        10.85 o                         
   5   0   6         24.50         53.60        10.81 o                         
   6   0   6         16.70         56.59        10.15 o                         
   7   0   6         68.56         55.82         8.21 o                         
   8   0   6         60.13         64.69         9.17 o                         
   9   0   6          8.89          8.57        10.68 o                         
  10   0   6         49.24         63.66        11.91 o                         
  11   0   6          0.68         24.84         9.54 o                         
  12   0   6        103.67        114.85        11.49 o                         
  13   0   6        643.15        614.12        11.87 o                         
  14   0   6         59.46         34.94        13.76 o                         
  15   0   6         31.63         33.04        10.73 o                         
  16   0   6         61.46         48.70        12.42 o                         
   1   1   6        510.92        516.44        11.00 o                         
   2   1   6        102.09        121.20         9.39 o                         
   3   1   6         33.31         36.69        10.14 o                         
   4   1   6        129.10        127.71         8.62 o                         
   5   1   6         75.52         77.96         6.75 o                         
   6   1   6        866.34        908.35         7.61 o                         
   7   1   6        369.88        354.87         7.02 o                         
   8   1   6         65.32         74.29         6.58 o                         
   9   1   6         10.83         17.46         6.58 o                         
  10   1   6          4.04          6.97         7.83 o                         
  11   1   6         12.52         25.33         7.10 o                         
  12   1   6          0.96          5.51         7.24 o                         
  13   1   6          0.36          3.43         7.45 o                         
  14   1   6        130.59        126.20         8.47 o                         
  15   1   6          2.19         -4.48         7.91 o                         
  16   1   6          0.00         -4.29         9.22 o                         
   0   2   6       1239.61       1309.58        31.25 o                         
   1   2   6         46.40         41.70         9.94 o                         
   2   2   6          0.13         11.64         8.65 o                         
   3   2   6        127.55        137.74         8.79 o                         
   4   2   6        739.85        787.57         9.13 o                         
   5   2   6        377.46        361.43         7.17 o                         
   6   2   6        141.59        147.26         6.97 o                         
   7   2   6         22.17         28.05         6.96 o                         
   8   2   6         35.45         35.57         8.13 o                         
   9   2   6         37.61         45.66         7.30 o                         
  10   2   6          0.12          6.44         7.56 o                         
  11   2   6         33.66         42.35         7.32 o                         
  12   2   6        190.59        162.99         8.71 o                         
  13   2   6         50.18         45.35         8.08 o                         
  14   2   6          8.32         12.06         8.05 o                         
  15   2   6         10.43         19.06         8.27 o                         
  16   2   6         20.91         16.77         9.52 o                         
   1   3   6        838.60        826.77        10.78 o                         
   2   3   6       1889.38       1899.55        20.62 o                         
   3   3   6        530.86        547.01         8.95 o                         
   4   3   6         46.36         63.62         7.33 o                         
   5   3   6        133.43        124.99         7.18 o                         
   6   3   6         19.33         28.92         8.08 o                         
   7   3   6         44.32         58.52         6.95 o                         
   8   3   6          0.15          8.32         7.70 o                         
   9   3   6         14.48         13.05         7.26 o                         
  10   3   6          8.53         18.69         6.80 o                         
  11   3   6        195.65        163.05         7.67 o                         
  12   3   6          0.42         12.77         7.85 o                         
  13   3   6         33.86         26.95         6.95 o                         
  14   3   6          0.70          7.59         8.21 o                         
  15   3   6        132.86        142.15         8.58 o                         
  16   3   6         10.95         21.55         9.63 o                         
   0   4   6         56.50         39.86        11.07 o                         
   1   4   6        271.28        268.77         8.94 o                         
   2   4   6          9.52         15.67         8.42 o                         
   3   4   6         21.84         34.97         9.23 o                         
   4   4   6         45.03         44.18         8.05 o                         
   5   4   6          0.15         -6.30         7.75 o                         
   6   4   6         18.35         12.42         8.05 o                         
   7   4   6         52.20         71.21         9.17 o                         
   8   4   6         18.35         24.54         8.29 o                         
   9   4   6         84.95         65.68         8.02 o                         
  10   4   6         38.63         39.81         7.61 o                         
  11   4   6          0.51          2.43         6.73 o                         
  12   4   6          8.02         17.74         7.41 o                         
  13   4   6         68.90         79.82         7.55 o                         
  14   4   6          5.80          1.56         8.19 o                         
  15   4   6         19.68         15.07         8.65 o                         
  16   4   6          3.28          9.42         9.52 o                         
   1   5   6          9.92         17.91         8.64 o                         
   2   5   6        120.84        114.91         9.48 o                         
   3   5   6        619.25        574.71        10.13 o                         
   4   5   6         36.46         40.12         7.39 o                         
   5   5   6          0.00         -1.09         7.06 o                         
   6   5   6          1.82          1.37         7.77 o                         
   7   5   6          5.86          7.33         7.05 o                         
   8   5   6          8.95         21.95         7.91 o                         
   9   5   6        116.14        116.84         7.77 o                         
  10   5   6        311.35        266.84         9.03 o                         
  11   5   6         46.84         41.46         8.65 o                         
  12   5   6          7.98         31.03         9.32 o                         
  13   5   6         38.84         52.75         9.37 o                         
  14   5   6         24.07         30.88         9.93 o                         
  15   5   6         25.61         31.80         9.43 o                         
   0   6   6         49.58         62.74        10.81 o                         
   1   6   6         56.02         71.63         7.51 o                         
   2   6   6          6.68         11.04         8.29 o                         
   3   6   6        495.99        514.36         8.94 o                         
   4   6   6        833.27        840.90        11.14 o                         
   5   6   6        238.72        257.82         8.18 o                         
   6   6   6         82.88         98.99         7.65 o                         
   7   6   6         60.11         63.02         8.16 o                         
   8   6   6         28.60         19.76         7.29 o                         
   9   6   6         98.97         92.20         8.68 o                         
  10   6   6         17.18         20.94         7.80 o                         
  11   6   6         27.74         25.63         9.51 o                         
  12   6   6         64.28         81.59        11.75 o                         
  13   6   6          1.48         29.04         8.81 o                         
  14   6   6          3.72          7.23         9.04 o                         
  15   6   6         75.15         72.33        10.63 o                         
   1   7   6          1.29          2.28         7.54 o                         
   2   7   6        199.04        207.26         8.68 o                         
   3   7   6        181.19        187.07         8.89 o                         
   4   7   6          0.75         -2.12         7.34 o                         
   5   7   6         38.74         51.86         8.31 o                         
   6   7   6         66.78         75.62         8.20 o                         
   7   7   6          0.84          2.99         8.63 o                         
   8   7   6          2.34         19.44         8.49 o                         
   9   7   6         11.80         23.67         7.93 o                         
  10   7   6         27.15         29.99         8.44 o                         
  11   7   6         66.68         74.09         9.47 o                         
  12   7   6         27.93         39.59         9.79 o                         
  13   7   6         37.71         39.57        11.51 o                         
  14   7   6         47.29         59.04        10.25 o                         
   0   8   6       1112.19       1116.37        15.43 o                         
   1   8   6        109.12        111.52         7.59 o                         
   2   8   6          8.13         13.57         7.44 o                         
   3   8   6         46.19         55.51         7.92 o                         
   4   8   6        127.51        155.60         8.50 o                         
   5   8   6         95.22        108.74         7.92 o                         
   6   8   6         56.53         63.16         8.22 o                         
   7   8   6        150.61        156.55         8.19 o                         
   8   8   6        292.53        254.35         8.56 o                         
   9   8   6         12.28         17.95         8.20 o                         
  10   8   6         16.52         20.03         8.33 o                         
  11   8   6         80.05         74.79        16.71 o                         
  12   8   6         43.03         33.66        12.57 o                         
  13   8   6         20.13         22.75        10.11 o                         
  14   8   6         36.27         38.40        19.68 o                         
   1   9   6         91.41         93.67         8.36 o                         
   2   9   6         11.94         23.67         7.57 o                         
   3   9   6         18.33         14.21         7.64 o                         
   4   9   6          1.87         21.06         7.67 o                         
   5   9   6        215.83        229.04         9.52 o                         
   6   9   6        108.66        129.52         7.56 o                         
   7   9   6         24.04         25.31         8.83 o                         
   8   9   6         46.38         57.02         8.27 o                         
   9   9   6          3.13          6.38         8.60 o                         
  10   9   6         28.87         19.74         8.63 o                         
  11   9   6          4.97         10.18         9.50 o                         
  12   9   6         15.62         13.19         9.91 o                         
  13   9   6         50.09         39.07        10.19 o                         
   0  10   6        329.30        355.67        10.95 o                         
   1  10   6          9.05         21.06         7.80 o                         
   2  10   6          1.17          5.87         7.74 o                         
   3  10   6          0.03          4.19         7.99 o                         
   4  10   6          5.94         14.71         7.60 o                         
   5  10   6         51.79         47.53         8.10 o                         
   6  10   6          0.02          8.45         8.09 o                         
   7  10   6         35.35         29.65         8.47 o                         
   8  10   6          1.13         26.45         8.94 o                         
   9  10   6        118.00         96.85        14.15 o                         
  10  10   6          4.09         11.38         9.58 o                         
  11  10   6         55.94         48.32        10.66 o                         
  12  10   6         35.21         28.64        10.06 o                         
   1  11   6          0.01         -2.85         7.93 o                         
   2  11   6         49.57         51.93         8.64 o                         
   3  11   6         62.59         66.62         7.96 o                         
   4  11   6          0.27          3.20         7.76 o                         
   5  11   6        113.64        124.22         8.76 o                         
   6  11   6         10.46         -0.01         8.70 o                         
   7  11   6         79.72         77.94         9.88 o                         
   8  11   6          9.54         20.76         8.12 o                         
   9  11   6        111.15         97.61        15.68 o                         
  10  11   6          3.63        -10.87        10.87 o                         
  11  11   6         17.62         14.26         9.46 o                         
   0  12   6          0.05         17.28        10.73 o                         
   1  12   6         36.28         40.51         8.23 o                         
   2  12   6          8.28         15.42         8.77 o                         
   3  12   6         45.19         55.54         9.32 o                         
   4  12   6         42.75         46.54         8.13 o                         
   5  12   6         37.18         32.37         8.31 o                         
   6  12   6          0.25         15.55         8.86 o                         
   7  12   6          7.15         12.88        10.29 o                         
   8  12   6        153.78        144.63        11.79 o                         
   9  12   6          4.15         -6.11         9.60 o                         
   1  13   6          0.01          8.28         9.01 o                         
   2  13   6         13.85         16.47         8.57 o                         
   3  13   6          9.29         13.28         8.29 o                         
   4  13   6          2.64         -1.23         9.16 o                         
   5  13   6          0.00          2.47         9.19 o                         
   6  13   6          5.24          4.52         9.76 o                         
   7  13   6         12.34          6.65         9.93 o                         
   8  13   6          2.92          3.06        12.91 o                         
   0  14   6         28.64         25.05        12.41 o                         
   1  14   6          0.95         15.56         9.39 o                         
   2  14   6         16.69         14.16        10.37 o                         
   3  14   6         38.21         31.23         9.26 o                         
   4  14   6        137.00         87.35        13.28 o                         
   5  14   6         59.53         39.43         9.50 o                         
   1   1   7        110.87        140.68         9.57 o                         
   2   1   7       4005.99       4003.30        20.07 o                         
   3   1   7         11.06         19.72         8.70 o                         
   4   1   7          2.24          8.52         7.71 o                         
   5   1   7         34.72         28.37         6.88 o                         
   6   1   7         37.95         46.51         6.68 o                         
   7   1   7          2.14         -6.42         6.71 o                         
   8   1   7         51.05         56.47         6.31 o                         
   9   1   7         13.88         18.50         7.02 o                         
  10   1   7         11.66         22.63         7.47 o                         
  11   1   7         70.93         75.05         7.58 o                         
  12   1   7         13.74         23.23         7.42 o                         
  13   1   7          1.40         14.62         8.77 o                         
  14   1   7          6.46          9.27         7.92 o                         
  15   1   7          0.17          2.11         8.14 o                         
  16   1   7          0.24         11.20         9.24 o                         
   0   2   7       7380.84       7714.66        49.70 o                         
   1   2   7        802.53        834.96        10.60 o                         
   2   2   7       2486.00       2416.43        17.11 o                         
   3   2   7        614.53        704.00         9.02 o                         
   4   2   7          9.12         15.44         7.55 o                         
   5   2   7        163.75        138.10         7.40 o                         
   6   2   7          0.18          7.98         7.01 o                         
   7   2   7         42.61         49.73         6.27 o                         
   8   2   7        261.49        244.53         7.22 o                         
   9   2   7         96.75         96.88         7.05 o                         
  10   2   7          1.46          8.01         6.92 o                         
  11   2   7         77.04         72.98         7.13 o                         
  12   2   7         34.47         29.01         8.52 o                         
  13   2   7         97.25        104.55         7.48 o                         
  14   2   7         69.43         75.15         8.37 o                         
  15   2   7         33.00         32.53         8.59 o                         
  16   2   7          7.94          4.68         9.07 o                         
   1   3   7         93.19         94.49         7.43 o                         
   2   3   7        502.18        461.58         7.78 o                         
   3   3   7          5.00          3.00         6.90 o                         
   4   3   7         53.82         69.11         7.11 o                         
   5   3   7        349.02        358.38         8.43 o                         
   6   3   7        201.46        211.18         7.95 o                         
   7   3   7          2.23         20.81         7.87 o                         
   8   3   7         43.96         55.47         7.11 o                         
   9   3   7          0.14          9.06         7.90 o                         
  10   3   7          0.62         10.92         7.32 o                         
  11   3   7         26.37         42.09         7.82 o                         
  12   3   7          0.02         19.24         7.40 o                         
  13   3   7          3.29          6.78         7.69 o                         
  14   3   7         10.53          7.45         8.74 o                         
  15   3   7        175.41        167.84         8.82 o                         
  16   3   7         24.56         28.17        10.35 o                         
   0   4   7        496.46        481.76        11.74 o                         
   1   4   7        747.13        797.89         9.49 o                         
   2   4   7       2063.52       2183.98        19.07 o                         
   3   4   7        253.97        259.47         6.84 o                         
   4   4   7       1586.94       1664.70        18.47 o                         
   5   4   7         67.81         60.89         6.92 o                         
   6   4   7         19.30         25.53         7.59 o                         
   7   4   7          6.92          1.31         7.69 o                         
   8   4   7         10.80         19.18         7.62 o                         
   9   4   7        282.68        251.10         9.34 o                         
  10   4   7         86.76         83.18         9.01 o                         
  11   4   7         26.13         38.20         8.37 o                         
  12   4   7         12.62         28.82         8.45 o                         
  13   4   7          3.16         16.16         7.71 o                         
  14   4   7         43.74         42.87         9.11 o                         
  15   4   7          0.04          7.78         9.03 o                         
   1   5   7         78.93         74.46         6.92 o                         
   2   5   7        426.12        440.68         8.53 o                         
   3   5   7         90.62        118.90         8.11 o                         
   4   5   7        869.51        808.44         9.67 o                         
   5   5   7        155.04        167.23         8.38 o                         
   6   5   7         92.12         86.86         7.44 o                         
   7   5   7         48.95         80.89         9.60 o                         
   8   5   7         19.73         30.59         9.48 o                         
   9   5   7         22.29         20.53         7.19 o                         
  10   5   7         12.05         26.64         7.01 o                         
  11   5   7         17.36         28.47         8.84 o                         
  12   5   7         47.82         57.74         9.49 o                         
  13   5   7          6.22          4.65         9.10 o                         
  14   5   7          2.93         17.65         9.68 o                         
  15   5   7         72.45         63.19        10.83 o                         
   0   6   7        707.41        738.69        14.35 o                         
   1   6   7          3.97          9.32         7.27 o                         
   2   6   7        106.55        130.90         7.78 o                         
   3   6   7          7.10         12.67         7.21 o                         
   4   6   7          0.92         11.45         9.02 o                         
   5   6   7          9.85          6.89         7.54 o                         
   6   6   7          9.76         10.98         7.78 o                         
   7   6   7        227.27        204.64         8.78 o                         
   8   6   7         13.75         10.44         8.11 o                         
   9   6   7          6.88         12.74         8.41 o                         
  10   6   7         34.63         50.37         8.50 o                         
  11   6   7          0.11         11.79         9.53 o                         
  12   6   7         25.90         37.54         8.29 o                         
  13   6   7         91.45        108.88        17.24 o                         
  14   6   7         49.75         62.66         9.64 o                         
   1   7   7          3.91         15.59         8.11 o                         
   2   7   7         66.68         66.16         7.81 o                         
   3   7   7          2.17         10.76         7.93 o                         
   4   7   7        805.24        819.43        10.80 o                         
   5   7   7         29.70         39.79         7.68 o                         
   6   7   7        437.82        458.65         9.43 o                         
   7   7   7        118.96        119.46         8.89 o                         
   8   7   7         47.26         48.39         7.95 o                         
   9   7   7         44.77         64.56         8.10 o                         
  10   7   7          0.19         -9.57         9.57 o                         
  11   7   7         11.63         20.11         9.50 o                         
  12   7   7          7.16          7.66         9.25 o                         
  13   7   7          0.28          2.48        10.03 o                         
  14   7   7         54.13         36.12        17.57 o                         
   0   8   7          9.54         19.57        11.68 o                         
   1   8   7         17.15         35.64         8.55 o                         
   2   8   7          5.96         10.50         7.52 o                         
   3   8   7         68.23         71.09         7.67 o                         
   4   8   7        497.82        492.50         8.72 o                         
   5   8   7        377.57        398.16         9.22 o                         
   6   8   7        198.53        195.38         8.18 o                         
   7   8   7        222.02        215.73         8.66 o                         
   8   8   7          3.33         10.64         7.75 o                         
   9   8   7         13.17          8.40         7.93 o                         
  10   8   7          4.24          8.12         7.93 o                         
  11   8   7         39.97         29.85         9.33 o                         
  12   8   7          6.68         18.45        11.15 o                         
  13   8   7          1.98          0.63         9.17 o                         
   1   9   7          1.07          0.30         7.86 o                         
   2   9   7          0.01         11.07         8.21 o                         
   3   9   7          2.69          2.35         9.10 o                         
   4   9   7         10.59         24.07         7.72 o                         
   5   9   7         37.65         33.56         8.04 o                         
   6   9   7         20.09         30.76         8.71 o                         
   7   9   7         47.96         55.20         7.81 o                         
   8   9   7          1.11         22.06         8.93 o                         
   9   9   7         41.94         39.37        11.61 o                         
  10   9   7         16.95         22.04         8.86 o                         
  11   9   7         95.66         93.44        16.78 o                         
  12   9   7          2.33         21.58         9.38 o                         
   0  10   7          7.87         22.23        11.73 o                         
   1  10   7         89.53         91.85         8.73 o                         
   2  10   7          4.00          3.76         8.13 o                         
   3  10   7          0.07          7.14         8.09 o                         
   4  10   7         21.78         22.54         7.47 o                         
   5  10   7         86.26         90.02         8.32 o                         
   6  10   7        385.89        377.83        10.00 o                         
   7  10   7         61.84         68.43         8.41 o                         
   8  10   7        167.27        160.70        13.66 o                         
   9  10   7          7.24         -6.05         8.50 o                         
  10  10   7         18.52         27.72         8.13 o                         
  11  10   7          2.97         10.87         9.78 o                         
   1  11   7          4.19         14.19         8.56 o                         
   2  11   7        134.35        158.03         8.87 o                         
   3  11   7         40.67         56.81         8.37 o                         
   4  11   7         28.41         36.51         8.51 o                         
   5  11   7          3.20          5.96         8.10 o                         
   6  11   7         67.29         80.90         8.99 o                         
   7  11   7        119.85        108.97        13.08 o                         
   8  11   7          5.86         16.31         9.30 o                         
   9  11   7          1.85          8.94         9.54 o                         
  10  11   7          9.68         13.36        10.74 o                         
   0  12   7        182.15        154.54        22.08 o                         
   1  12   7          0.58         -2.52         7.97 o                         
   2  12   7         31.37         20.02         9.13 o                         
   3  12   7         27.58         29.83         8.67 o                         
   4  12   7          6.62         15.10         8.59 o                         
   5  12   7          0.02         -6.84         9.93 o                         
   6  12   7         16.75         18.99         8.71 o                         
   7  12   7          0.15          8.58        10.47 o                         
   8  12   7          2.97         15.65        10.87 o                         
   9  12   7          9.25         19.06        10.29 o                         
   1  13   7        121.36        106.06        13.26 o                         
   2  13   7          3.75          9.14         8.88 o                         
   3  13   7          3.73          8.16         8.94 o                         
   4  13   7          0.27          0.44        10.51 o                         
   5  13   7          5.79         12.01         9.38 o                         
   6  13   7          6.19          5.04         8.75 o                         
   7  13   7          1.46          4.65        10.25 o                         
   0  14   7         89.06         67.05        15.88 o                         
   1  14   7         15.83         10.20        10.09 o                         
   2  14   7         12.96         15.09         9.21 o                         
   3  14   7         34.95         35.43        10.28 o                         
   4  14   7         28.23         18.86         9.24 o                         
   0   0   8       1396.93       1631.36        25.75 o                         
   1   0   8       9868.29      10384.27        75.45 o                         
   2   0   8       2222.11       2336.48        34.19 o                         
   3   0   8          2.21          9.95        10.16 o                         
   4   0   8         95.18        113.47         9.51 o                         
   5   0   8       1011.30        957.25        12.89 o                         
   6   0   8          0.02          5.35         8.48 o                         
   7   0   8        812.30        797.37        11.11 o                         
   8   0   8       1117.02       1134.93        16.74 o                         
   9   0   8         26.55         39.60        10.75 o                         
  10   0   8         64.54         52.89         9.66 o                         
  11   0   8       2451.28       2322.00        25.71 o                         
  12   0   8          4.65          5.25        13.45 o                         
  13   0   8          6.30          8.01        10.92 o                         
  14   0   8         72.02         64.29        11.65 o                         
  15   0   8         21.25         19.20        12.09 o                         
  16   0   8         32.50         29.15        26.46 o                         
   1   1   8       1020.30       1123.76        10.83 o                         
   2   1   8          1.05         10.07         7.84 o                         
   3   1   8          0.75          7.62         7.24 o                         
   4   1   8        178.13        201.18         7.88 o                         
   5   1   8          8.31          8.16         6.84 o                         
   6   1   8         10.28          8.20         6.45 o                         
   7   1   8        192.23        203.42         7.34 o                         
   8   1   8        203.61        205.13         6.95 o                         
   9   1   8        163.59        160.83         7.22 o                         
  10   1   8        101.16         94.41         7.51 o                         
  11   1   8        115.25        114.15         8.00 o                         
  12   1   8         95.74         85.43         7.86 o                         
  13   1   8        125.63        124.77         9.40 o                         
  14   1   8          2.23         20.44         8.41 o                         
  15   1   8         59.85         53.58         9.25 o                         
  16   1   8         17.80         13.25        21.56 o                         
   0   2   8        679.86        715.22        12.51 o                         
   1   2   8        597.59        645.74         9.73 o                         
   2   2   8        136.87        163.73         7.14 o                         
   3   2   8          1.03          5.46         6.77 o                         
   4   2   8          0.26         -4.80         6.64 o                         
   5   2   8        108.87        126.96         7.10 o                         
   6   2   8          3.63         12.63         6.35 o                         
   7   2   8        618.61        630.02         9.83 o                         
   8   2   8        186.32        185.05         7.32 o                         
   9   2   8        353.95        312.27         7.48 o                         
  10   2   8        109.66        102.48         7.84 o                         
  11   2   8        182.42        164.78         7.69 o                         
  12   2   8         11.19          8.77         7.74 o                         
  13   2   8         64.32         73.85         7.72 o                         
  14   2   8         11.56         13.07         8.97 o                         
  15   2   8         18.04         24.16         8.70 o                         
   1   3   8       1733.55       1850.55        10.77 o                         
   2   3   8         92.25        102.67         6.64 o                         
   3   3   8       3207.54       3251.21        18.15 o                         
   4   3   8        371.13        376.54         7.68 o                         
   5   3   8        371.20        378.86         8.49 o                         
   6   3   8        394.05        397.54         7.75 o                         
   7   3   8        171.19        175.73         9.09 o                         
   8   3   8         21.45         11.07         8.12 o                         
   9   3   8        433.91        376.72         8.63 o                         
  10   3   8        176.36        172.61         7.39 o                         
  11   3   8          0.41         14.99         7.06 o                         
  12   3   8          6.96         11.51         7.72 o                         
  13   3   8        421.47        428.15         9.36 o                         
  14   3   8          4.45          6.89         8.96 o                         
  15   3   8          1.86         13.45         9.09 o                         
   0   4   8        218.26        195.03        10.81 o                         
   1   4   8         14.26         27.20         6.85 o                         
   2   4   8        508.68        590.33         8.45 o                         
   3   4   8        824.08        847.10         8.66 o                         
   4   4   8          5.26         19.40         6.66 o                         
   5   4   8          0.54         10.50         8.46 o                         
   6   4   8        162.92        153.72         7.82 o                         
   7   4   8         78.53         87.15         7.98 o                         
   8   4   8         70.35         68.20         8.25 o                         
   9   4   8        173.33        171.63         9.87 o                         
  10   4   8         31.31         25.41         7.89 o                         
  11   4   8        115.91        121.25         8.04 o                         
  12   4   8         20.22         40.49         7.96 o                         
  13   4   8         59.21         54.48         8.65 o                         
  14   4   8         92.56         86.69         9.42 o                         
  15   4   8         26.22         29.36         9.97 o                         
   1   5   8         98.35         92.10         7.41 o                         
   2   5   8        253.45        254.24         7.47 o                         
   3   5   8         41.85         53.54         7.12 o                         
   4   5   8        664.93        694.38         8.55 o                         
   5   5   8        825.07        830.27        14.12 o                         
   6   5   8        168.61        181.57         8.53 o                         
   7   5   8        355.98        317.14         8.33 o                         
   8   5   8         11.76         17.75         7.50 o                         
   9   5   8         64.47         61.90         9.52 o                         
  10   5   8         14.53         16.61         8.28 o                         
  11   5   8        255.65        244.92         8.58 o                         
  12   5   8          0.93          4.26         8.22 o                         
  13   5   8         50.71         59.22         9.45 o                         
  14   5   8          1.85         -0.90        10.41 o                         
  15   5   8         24.60         27.56        16.55 o                         
   0   6   8        129.96        137.89        12.81 o                         
   1   6   8        231.59        256.38         7.82 o                         
   2   6   8         91.95        109.39         8.10 o                         
   3   6   8       2108.07       2092.39        13.20 o                         
   4   6   8         29.59         37.59         7.69 o                         
   5   6   8        714.41        708.38         8.94 o                         
   6   6   8        266.24        249.17         8.68 o                         
   7   6   8        731.25        675.01        14.53 o                         
   8   6   8          1.93          9.70         7.68 o                         
   9   6   8         14.00         19.24         7.54 o                         
  10   6   8         20.62         19.02         7.66 o                         
  11   6   8          0.25         14.21         8.48 o                         
  12   6   8         20.47         23.92         8.08 o                         
  13   6   8         18.26         25.77         9.28 o                         
  14   6   8         25.51         28.71        10.32 o                         
   1   7   8          8.80          7.48         7.74 o                         
   2   7   8        113.42        115.90         8.14 o                         
   3   7   8          0.77         18.50         7.98 o                         
   4   7   8         25.21         35.58         9.57 o                         
   5   7   8        149.73        163.85         9.26 o                         
   6   7   8         12.85         16.37         8.53 o                         
   7   7   8         22.92         27.07         8.05 o                         
   8   7   8         16.29         25.34         8.84 o                         
   9   7   8          0.21         13.34         8.67 o                         
  10   7   8         62.29         64.02         8.32 o                         
  11   7   8         82.25         56.99        15.32 o                         
  12   7   8         17.13         10.01        10.03 o                         
  13   7   8         92.85         56.69        12.34 o                         
  14   7   8          0.07         19.92        34.28 o                         
   0   8   8         25.87         25.04        11.77 o                         
   1   8   8         62.08         69.64         8.29 o                         
   2   8   8        312.62        339.31         7.84 o                         
   3   8   8        206.63        216.76         8.51 o                         
   4   8   8         12.52         27.02         8.14 o                         
   5   8   8        145.70        144.62        10.53 o                         
   6   8   8        177.71        181.06         8.41 o                         
   7   8   8          0.84         -3.81         8.28 o                         
   8   8   8         27.37         26.86         7.99 o                         
   9   8   8        157.87        154.37        13.67 o                         
  10   8   8          0.23         11.60        10.78 o                         
  11   8   8        108.06         97.67        21.87 o                         
  12   8   8          0.27         12.03        10.50 o                         
  13   8   8        161.28        127.39        23.62 o                         
   1   9   8        761.87        795.08         9.66 o                         
   2   9   8        251.39        261.14         8.71 o                         
   3   9   8         16.05         23.57         8.55 o                         
   4   9   8          9.77         25.14         8.27 o                         
   5   9   8         47.26         55.49         7.81 o                         
   6   9   8         54.93         65.22         7.97 o                         
   7   9   8        170.16        198.78        11.39 o                         
   8   9   8          8.63         16.11         8.72 o                         
   9   9   8          8.39         15.41         9.05 o                         
  10   9   8         30.60         27.24        10.41 o                         
  11   9   8          1.38          5.90         9.81 o                         
  12   9   8         33.06         25.36        10.06 o                         
   0  10   8         98.36        108.23        12.26 o                         
   1  10   8         40.59         39.67         8.19 o                         
   2  10   8        175.39        177.87         9.39 o                         
   3  10   8         16.65         21.64         9.42 o                         
   4  10   8          4.21         21.88         8.21 o                         
   5  10   8         57.01         51.36         8.08 o                         
   6  10   8          1.99         25.76         9.61 o                         
   7  10   8        126.94        114.06        14.65 o                         
   8  10   8          0.23         21.74         9.35 o                         
   9  10   8          0.51         -1.43         9.63 o                         
  10  10   8         17.07          8.91         9.85 o                         
  11  10   8          8.80          9.60        11.13 o                         
   1  11   8        186.69        196.58         8.45 o                         
   2  11   8          0.27         14.02        10.95 o                         
   3  11   8        273.20        280.60        14.61 o                         
   4  11   8         34.59         21.26         8.70 o                         
   5  11   8         35.87         28.00         8.52 o                         
   6  11   8         11.20         19.89         9.34 o                         
   7  11   8         40.64         28.36         8.55 o                         
   8  11   8         19.65         13.24         9.22 o                         
   9  11   8        182.48        157.56        31.89 o                         
  10  11   8          5.96         -7.93         9.79 o                         
   0  12   8        207.93        170.14        42.10 o                         
   1  12   8        208.61        202.12        20.76 o                         
   2  12   8         13.77         15.01         8.97 o                         
   3  12   8         26.16         14.74         8.93 o                         
   4  12   8          1.30         13.13         8.96 o                         
   5  12   8          5.99         19.96         9.90 o                         
   6  12   8         46.24         31.07        10.15 o                         
   7  12   8         14.25         17.05         9.84 o                         
   8  12   8         41.71         28.28         9.96 o                         
   1  13   8          3.12          3.82        10.03 o                         
   2  13   8          1.97         -0.02         9.31 o                         
   3  13   8          2.08          7.07         9.35 o                         
   4  13   8          8.10         15.01         9.81 o                         
   5  13   8          0.37          4.17         9.64 o                         
   6  13   8          0.14          9.83        10.79 o                         
   0  14   8          3.99          3.89        15.96 o                         
   1  14   8          0.32         10.42        10.42 o                         
   2  14   8         54.72         36.19        10.08 o                         
   3  14   8          0.89         24.14        40.57 o                         
   1   1   9          4.64         13.90         7.51 o                         
   2   1   9        479.38        531.17         8.17 o                         
   3   1   9        223.47        264.04         7.34 o                         
   4   1   9        239.84        239.14         8.08 o                         
   5   1   9        297.38        288.29         7.08 o                         
   6   1   9        571.43        568.20         7.66 o                         
   7   1   9         44.97         34.18         7.67 o                         
   8   1   9         62.18         73.62         7.04 o                         
   9   1   9         86.79        103.62         6.71 o                         
  10   1   9        467.78        435.09         8.00 o                         
  11   1   9         82.72         86.09         7.29 o                         
  12   1   9          1.07         10.64         8.63 o                         
  13   1   9          0.95          2.41         9.26 o                         
  14   1   9          3.81         19.29         9.64 o                         
  15   1   9          3.40          7.83         9.18 o                         
   0   2   9          0.44          2.86        10.43 o                         
   1   2   9        131.69        156.80         7.12 o                         
   2   2   9        301.90        296.07         7.32 o                         
   3   2   9        992.89        987.47         8.28 o                         
   4   2   9        281.61        314.38         6.90 o                         
   5   2   9       1192.27       1214.70         9.95 o                         
   6   2   9       2562.96       2576.26        18.81 o                         
   7   2   9        147.09        173.16        13.63 o                         
   8   2   9        390.74        388.91         8.20 o                         
   9   2   9        897.88        842.90        10.26 o                         
  10   2   9        513.18        481.43         8.57 o                         
  11   2   9         36.43         51.38         7.27 o                         
  12   2   9        185.34        192.17         8.46 o                         
  13   2   9        280.81        262.57         8.69 o                         
  14   2   9          1.67         -8.92         8.92 o                         
  15   2   9          1.67         12.30        10.33 o                         
   1   3   9        393.21        408.71         7.94 o                         
   2   3   9         12.01         18.06         6.98 o                         
   3   3   9        150.63        162.47         7.03 o                         
   4   3   9        124.31        130.18         7.66 o                         
   5   3   9          8.08         14.88         7.34 o                         
   6   3   9         31.02         36.58         7.07 o                         
   7   3   9        145.38        126.67         8.66 o                         
   8   3   9         53.22         57.96         7.54 o                         
   9   3   9         48.57         76.53         8.08 o                         
  10   3   9        195.44        185.57         8.57 o                         
  11   3   9        107.85        119.61         8.45 o                         
  12   3   9          7.33          5.01         8.18 o                         
  13   3   9          6.91         11.71        10.81 o                         
  14   3   9        107.45        110.84        10.46 o                         
  15   3   9         21.19         14.94         9.62 o                         
   0   4   9       1045.13       1054.86        21.89 o                         
   1   4   9        303.84        343.87         8.18 o                         
   2   4   9        666.15        662.16         8.18 o                         
   3   4   9         41.79         46.81         6.86 o                         
   4   4   9        868.01        827.48        11.51 o                         
   5   4   9        654.17        614.35         9.47 o                         
   6   4   9        462.48        449.88         9.17 o                         
   7   4   9         67.16         84.98         7.86 o                         
   8   4   9        267.78        218.06         8.24 o                         
   9   4   9        944.92        904.30        10.12 o                         
  10   4   9        515.35        503.30        10.03 o                         
  11   4   9        210.47        218.04         8.61 o                         
  12   4   9          4.79          7.60         8.96 o                         
  13   4   9         45.45         33.68        10.29 o                         
  14   4   9          2.49         14.17        10.39 o                         
  15   4   9          4.14        -18.24        36.62 o                         
   1   5   9        313.01        305.81         7.97 o                         
   2   5   9          1.95          8.94         7.21 o                         
   3   5   9        230.04        222.46         7.85 o                         
   4   5   9        406.33        388.77         8.15 o                         
   5   5   9        551.79        563.64        10.47 o                         
   6   5   9        134.85        145.72         8.43 o                         
   7   5   9         53.20         52.53         7.89 o                         
   8   5   9         30.90         45.09         8.04 o                         
   9   5   9         21.97         33.20         8.78 o                         
  10   5   9        145.25        164.02         9.72 o                         
  11   5   9         50.92         58.37         8.49 o                         
  12   5   9        207.57        182.78        12.41 o                         
  13   5   9          8.74         21.34         9.86 o                         
  14   5   9         58.90         44.94        10.76 o                         
   0   6   9        191.60        207.56         9.89 o                         
   1   6   9        117.39        136.51         6.88 o                         
   2   6   9          4.47         16.94         7.36 o                         
   3   6   9         28.09         45.34         7.71 o                         
   4   6   9         78.91         80.50         7.67 o                         
   5   6   9          0.45         10.43         7.79 o                         
   6   6   9        289.06        270.64         8.31 o                         
   7   6   9          0.17          8.36         8.45 o                         
   8   6   9         76.79         70.19         7.78 o                         
   9   6   9          6.14          7.72         7.90 o                         
  10   6   9          0.72         21.67         8.95 o                         
  11   6   9         40.90         35.61         8.27 o                         
  12   6   9          2.21          4.53         8.64 o                         
  13   6   9          3.13         19.50         8.80 o                         
  14   6   9         20.99         27.17        10.43 o                         
   1   7   9         75.02         85.42         7.81 o                         
   2   7   9       1185.83       1170.66        10.34 o                         
   3   7   9        489.11        457.71         8.89 o                         
   4   7   9         86.17         83.44         8.68 o                         
   5   7   9        111.90        101.01         9.17 o                         
   6   7   9        286.49        272.23         8.20 o                         
   7   7   9        370.43        360.07        11.12 o                         
   8   7   9          0.46          2.28         8.22 o                         
   9   7   9        162.69        180.46         7.99 o                         
  10   7   9         43.66         37.47         8.45 o                         
  11   7   9         14.56         25.13         8.80 o                         
  12   7   9        230.57        196.14        31.66 o                         
  13   7   9         99.90         36.83        16.44 o                         
   0   8   9          0.03         -2.56        12.86 o                         
   1   8   9        885.57        876.66        14.63 o                         
   2   8   9        575.01        615.59         8.88 o                         
   3   8   9        153.96        170.51         8.91 o                         
   4   8   9          0.28          8.97         8.62 o                         
   5   8   9        269.77        262.85        14.55 o                         
   6   8   9        232.64        233.83        10.07 o                         
   7   8   9         76.05         86.69         9.16 o                         
   8   8   9         91.93        132.45        11.81 o                         
   9   8   9         31.59         14.69         7.87 o                         
  10   8   9         63.36         46.17        13.77 o                         
  11   8   9         18.97         17.46         8.72 o                         
  12   8   9         40.54         31.52        12.77 o                         
   1   9   9          1.12          9.61        10.25 o                         
   2   9   9          3.28         12.85         8.68 o                         
   3   9   9        159.77        163.17         8.45 o                         
   4   9   9         96.80        105.08         9.76 o                         
   5   9   9         62.49         66.34        10.28 o                         
   6   9   9         66.05         62.63         8.75 o                         
   7   9   9         78.60         57.51        10.16 o                         
   8   9   9         33.03         32.96        10.94 o                         
   9   9   9          0.13          8.36         9.80 o                         
  10   9   9         25.69         28.18        12.95 o                         
  11   9   9          9.13         17.80         8.89 o                         
   0  10   9       1490.27       1559.57        17.19 o                         
   1  10   9        252.27        258.87         9.83 o                         
   2  10   9        235.35        228.64         9.49 o                         
   3  10   9         23.69         30.94         8.79 o                         
   4  10   9        229.90        244.28         9.38 o                         
   5  10   9        146.37        150.57        16.04 o                         
   6  10   9         11.47         15.25         9.13 o                         
   7  10   9          0.08          1.34         9.36 o                         
   8  10   9          9.71         33.15        11.27 o                         
   9  10   9          0.00         10.53        10.26 o                         
  10  10   9          0.90         -5.70        11.40 o                         
   1  11   9        428.23        420.03        16.40 o                         
   2  11   9          0.00          3.50         8.97 o                         
   3  11   9          4.86         14.98         8.40 o                         
   4  11   9         44.24         39.40         8.95 o                         
   5  11   9         33.64         28.15         9.06 o                         
   6  11   9          9.40         15.16         9.36 o                         
   7  11   9          1.75         -3.42         8.46 o                         
   8  11   9         21.00         22.75        10.59 o                         
   9  11   9         21.39         12.51        11.03 o                         
   0  12   9        222.31        179.27        57.89 o                         
   1  12   9          2.29         13.19        10.09 o                         
   2  12   9         71.37         54.90        10.67 o                         
   3  12   9         66.75         52.66         9.64 o                         
   4  12   9          0.00          8.68         9.49 o                         
   5  12   9          0.29         15.79        10.21 o                         
   6  12   9          0.02         14.46        10.80 o                         
   7  12   9          7.02          9.20        10.25 o                         
   1  13   9        340.93        273.03        33.55 o                         
   2  13   9        397.42        346.67        34.58 o                         
   3  13   9         81.99         67.00         9.73 o                         
   4  13   9          7.30         -2.26         9.06 o                         
   5  13   9          0.06          6.73        10.03 o                         
   0   0  10       5119.09       5074.94        95.32 o                         
   1   0  10         85.54        114.04        10.65 o                         
   2   0  10         84.49        102.74        10.69 o                         
   3   0  10        176.86        142.10         9.77 o                         
   4   0  10       1951.04       1972.02        27.33 o                         
   5   0  10       1936.08       1895.97        43.87 o                         
   6   0  10       1519.33       1487.39        17.55 o                         
   7   0  10       2054.45       2033.05        21.13 o                         
   8   0  10       4946.64       4891.90        64.06 o                         
   9   0  10        545.01        554.09        11.70 o                         
  10   0  10        307.33        289.68        10.76 o                         
  11   0  10         68.42         47.52        10.75 o                         
  12   0  10          1.79         -1.93        11.53 o                         
  13   0  10         56.47         62.49        11.65 o                         
  14   0  10          3.88        -10.61        13.10 o                         
  15   0  10          1.79         10.99        18.31 o                         
   1   1  10        207.03        184.28         7.12 o                         
   2   1  10         46.70         58.58         7.42 o                         
   3   1  10        747.86        735.27         8.26 o                         
   4   1  10         77.38         90.42         7.33 o                         
   5   1  10        897.52        887.67         8.83 o                         
   6   1  10         27.74         29.78         7.11 o                         
   7   1  10       1619.88       1571.65        15.53 o                         
   8   1  10        382.64        381.44         8.04 o                         
   9   1  10        420.52        449.61         7.86 o                         
  10   1  10         40.58         44.24         6.87 o                         
  11   1  10          1.95          1.01         7.11 o                         
  12   1  10        168.90        149.25         8.55 o                         
  13   1  10          4.40         19.48         9.09 o                         
  14   1  10          1.48         22.18         8.99 o                         
  15   1  10          9.48         14.90        11.23 o                         
   0   2  10        112.96        107.44         9.58 o                         
   1   2  10        222.72        193.91         7.46 o                         
   2   2  10         80.84         92.40         6.76 o                         
   3   2  10         54.59         57.12         7.74 o                         
   4   2  10       1488.77       1436.60        15.17 o                         
   5   2  10       1695.10       1657.76        12.81 o                         
   6   2  10          0.19          4.20         6.93 o                         
   7   2  10       1214.37       1201.73        14.98 o                         
   8   2  10        212.25        231.35         8.08 o                         
   9   2  10        358.69        332.64         7.63 o                         
  10   2  10          4.50         17.26         7.75 o                         
  11   2  10         24.98         36.51         7.84 o                         
  12   2  10         60.90         65.25         7.56 o                         
  13   2  10         10.72         12.10         9.09 o                         
  14   2  10         19.84         30.45         9.50 o                         
  15   2  10          0.17         21.51        37.94 o                         
   1   3  10        165.80        160.65         7.36 o                         
   2   3  10         59.32         80.92         7.07 o                         
   3   3  10        160.83        155.39         7.56 o                         
   4   3  10        614.56        615.23         8.31 o                         
   5   3  10       1058.02       1027.07        10.67 o                         
   6   3  10        356.87        322.02         8.24 o                         
   7   3  10        858.55        830.15         8.70 o                         
   8   3  10        728.93        710.04        10.56 o                         
   9   3  10         92.07        105.39        10.43 o                         
  10   3  10        603.40        612.50        11.13 o                         
  11   3  10        223.68        215.02         9.02 o                         
  12   3  10         10.67         10.01         9.05 o                         
  13   3  10         16.71         29.60        10.04 o                         
  14   3  10          4.62          6.06        10.69 o                         
   0   4  10        580.67        575.39        11.63 o                         
   1   4  10        578.85        572.61         7.59 o                         
   2   4  10         80.86         73.84         6.97 o                         
   3   4  10        260.37        244.44         6.92 o                         
   4   4  10        839.64        815.35         8.23 o                         
   5   4  10        340.71        353.61         7.95 o                         
   6   4  10        234.74        240.97         8.07 o                         
   7   4  10        116.00        118.82         8.50 o                         
   8   4  10        968.24        974.44        11.16 o                         
   9   4  10        312.31        313.08         8.32 o                         
  10   4  10         13.50         33.82         8.94 o                         
  11   4  10        141.99        144.88         8.46 o                         
  12   4  10         22.22         27.63         9.24 o                         
  13   4  10          3.08         13.38        11.83 o                         
  14   4  10         34.53         37.19        10.91 o                         
   1   5  10         73.12         81.39         7.72 o                         
   2   5  10        308.18        326.66         7.60 o                         
   3   5  10        481.60        483.51         8.25 o                         
   4   5  10          8.46         17.19         7.53 o                         
   5   5  10        341.32        327.05         8.77 o                         
   6   5  10         96.46         86.02         8.12 o                         
   7   5  10        277.36        285.60        10.28 o                         
   8   5  10        257.02        265.00        10.37 o                         
   9   5  10        113.44        139.16         7.83 o                         
  10   5  10         36.15         57.43         9.74 o                         
  11   5  10        185.45        146.45        25.88 o                         
  12   5  10        437.22        428.16        39.68 o                         
  13   5  10          5.10         -9.08         9.08 o                         
  14   5  10         20.46         14.18        14.03 o                         
   0   6  10       1033.30       1051.02        12.89 o                         
   1   6  10          0.08          3.13         8.20 o                         
   2   6  10        265.38        269.54         8.06 o                         
   3   6  10        917.43        902.70         9.10 o                         
   4   6  10       2557.32       2538.84        32.54 o                         
   5   6  10          0.88         17.87        10.07 o                         
   6   6  10        236.95        220.56         7.96 o                         
   7   6  10          1.31          0.13         8.38 o                         
   8   6  10        304.26        297.38         8.70 o                         
   9   6  10        347.47        348.34        11.88 o                         
  10   6  10         81.44         67.66        14.13 o                         
  11   6  10         37.82         23.29         8.76 o                         
  12   6  10        342.50        314.14        27.87 o                         
  13   6  10         65.12         40.26         9.46 o                         
   1   7  10         40.46         46.63         8.65 o                         
   2   7  10         84.17        103.53         8.43 o                         
   3   7  10        168.00        187.47         9.48 o                         
   4   7  10        123.02        135.73         8.44 o                         
   5   7  10          0.02         23.13         8.75 o                         
   6   7  10         39.83         45.36         8.33 o                         
   7   7  10          4.65          4.24         8.78 o                         
   8   7  10          0.13          9.11         7.62 o                         
   9   7  10         25.24         22.86         8.13 o                         
  10   7  10        122.42        108.56        22.45 o                         
  11   7  10        148.07        113.12        24.97 o                         
  12   7  10         39.96         32.80        10.08 o                         
   0   8  10        711.22        723.68        20.75 o                         
   1   8  10          8.71         16.28         8.34 o                         
   2   8  10        273.90        279.92         9.19 o                         
   3   8  10        215.09        234.08         8.73 o                         
   4   8  10          3.77         19.02         9.05 o                         
   5   8  10         61.21         64.70         9.64 o                         
   6   8  10        105.97         92.01         8.50 o                         
   7   8  10          4.31         12.08         8.63 o                         
   8   8  10         36.21         25.82         9.99 o                         
   9   8  10         90.73         66.44        16.15 o                         
  10   8  10         13.56          6.83         8.75 o                         
  11   8  10         22.39         10.00         8.95 o                         
  12   8  10          1.99          1.79        10.66 o                         
   1   9  10        320.26        346.00         9.33 o                         
   2   9  10        200.99        201.86         8.95 o                         
   3   9  10         35.83         53.93         7.90 o                         
   4   9  10        105.74        109.31         9.37 o                         
   5   9  10          0.02         10.79         8.95 o                         
   6   9  10         46.44         36.06         8.49 o                         
   7   9  10          0.77          2.94         8.50 o                         
   8   9  10          0.58         -7.84         8.63 o                         
   9   9  10          1.47         18.43         9.68 o                         
  10   9  10         85.72         53.73        16.08 o                         
  11   9  10        101.19         52.12        12.39 o                         
   0  10  10        545.86        554.45        14.57 o                         
   1  10  10         74.42        101.34         9.01 o                         
   2  10  10          7.93         10.33         9.63 o                         
   3  10  10         16.14         29.78         8.71 o                         
   4  10  10        217.21        216.62        17.40 o                         
   5  10  10         10.55         20.37         8.22 o                         
   6  10  10          8.91          8.64         8.15 o                         
   7  10  10          0.11         10.86         9.67 o                         
   8  10  10         45.75         35.27         9.64 o                         
   9  10  10          0.25         -3.48        10.11 o                         
  10  10  10          0.70         13.71        15.86 o                         
   1  11  10         65.31         51.89         8.67 o                         
   2  11  10        114.77        118.49         9.30 o                         
   3  11  10         11.21         29.78         8.71 o                         
   4  11  10        255.00        232.07        21.85 o                         
   5  11  10          2.64          8.35         9.76 o                         
   6  11  10          0.00         -4.87        10.57 o                         
   7  11  10         18.47         13.63         9.46 o                         
   8  11  10         38.32         55.50        10.29 o                         
   0  12  10        853.46        794.70       129.40 o                         
   1  12  10        186.56        162.48        23.31 o                         
   2  12  10          3.72          8.86        10.20 o                         
   3  12  10          1.17         11.57        10.58 o                         
   4  12  10         41.39         32.11         9.51 o                         
   5  12  10         20.53         11.86        11.71 o                         
   6  12  10          0.01          1.47        11.17 o                         
   1  13  10          0.28          6.15        11.25 o                         
   2  13  10          0.41          8.25        10.61 o                         
   3  13  10         36.06         30.44        11.34 o                         
   1   1  11         36.41         30.86         7.69 o                         
   2   1  11        179.13        210.45         7.52 o                         
   3   1  11       2022.95       1988.46        13.56 o                         
   4   1  11        361.92        356.51         8.60 o                         
   5   1  11        235.60        236.21         8.28 o                         
   6   1  11          0.27          3.68         7.35 o                         
   7   1  11        172.19        159.97         8.20 o                         
   8   1  11        174.23        191.39         7.35 o                         
   9   1  11        112.54        106.14         7.45 o                         
  10   1  11        162.42        165.15         7.69 o                         
  11   1  11         59.47         69.67         7.64 o                         
  12   1  11         31.23         35.02        10.01 o                         
  13   1  11          5.94          7.88         9.49 o                         
  14   1  11         15.51         15.32         9.83 o                         
   0   2  11        151.45        165.48         9.98 o                         
   1   2  11        108.14        110.44         7.64 o                         
   2   2  11        550.37        567.50         8.58 o                         
   3   2  11         48.96         74.41         6.87 o                         
   4   2  11         29.80         32.08         7.13 o                         
   5   2  11        541.11        536.48         8.45 o                         
   6   2  11       4499.47       4410.24        20.96 o                         
   7   2  11        365.38        368.10         8.30 o                         
   8   2  11          0.60          5.48         8.36 o                         
   9   2  11        154.32        159.43         7.11 o                         
  10   2  11         29.17         37.29         8.17 o                         
  11   2  11         46.82         44.47         9.45 o                         
  12   2  11         58.45         52.22         9.44 o                         
  13   2  11         94.21        117.50        10.03 o                         
  14   2  11         53.28         67.45        11.09 o                         
   1   3  11        243.46        247.51         7.05 o                         
   2   3  11        414.64        404.98         7.95 o                         
   3   3  11       1324.38       1325.15        10.10 o                         
   4   3  11          9.49          4.59         7.08 o                         
   5   3  11        276.05        262.28         7.91 o                         
   6   3  11         47.83         56.34         7.92 o                         
   7   3  11        149.94        148.36         7.20 o                         
   8   3  11         70.08         77.74         7.89 o                         
   9   3  11        299.67        316.47         8.92 o                         
  10   3  11        274.13        282.71        12.01 o                         
  11   3  11          6.27         16.91        10.25 o                         
  12   3  11          0.71          7.17         8.42 o                         
  13   3  11          3.20          0.48        10.29 o                         
  14   3  11          5.73          4.01        10.56 o                         
   0   4  11        232.18        246.77        10.69 o                         
   1   4  11       1510.88       1478.30        10.04 o                         
   2   4  11       1323.72       1315.32        13.23 o                         
   3   4  11        696.13        652.42         8.18 o                         
   4   4  11         47.43         46.36         6.83 o                         
   5   4  11        658.17        643.69         8.51 o                         
   6   4  11        725.89        698.61        10.08 o                         
   7   4  11        230.43        240.33         7.57 o                         
   8   4  11         52.51         43.54         8.41 o                         
   9   4  11         62.82         65.31         8.27 o                         
  10   4  11        384.53        366.99        10.87 o                         
  11   4  11         35.63         24.29         8.39 o                         
  12   4  11          0.90         -5.81         9.38 o                         
  13   4  11         36.35         46.90         9.53 o                         
   1   5  11          0.05          1.89         7.99 o                         
   2   5  11         41.93         46.31         7.91 o                         
   3   5  11         14.84         11.92         7.26 o                         
   4   5  11        815.10        782.63        13.38 o                         
   5   5  11          4.36         17.80         6.77 o                         
   6   5  11          7.94         29.17         8.11 o                         
   7   5  11        435.28        449.87         9.08 o                         
   8   5  11       1019.35       1036.24        16.23 o                         
   9   5  11        157.24        165.67         8.46 o                         
  10   5  11          1.10          6.93         8.58 o                         
  11   5  11        151.88        138.47        26.29 o                         
  12   5  11          0.05         -7.65         8.81 o                         
  13   5  11          1.24         -6.21         9.38 o                         
   0   6  11       1758.61       1758.82        15.98 o                         
   1   6  11        288.68        298.89         8.54 o                         
   2   6  11          0.45         -6.98         6.98 o                         
   3   6  11          4.68          7.74         7.68 o                         
   4   6  11         75.93         78.54         7.51 o                         
   5   6  11         86.79        101.72         7.73 o                         
   6   6  11          0.16         -9.11         9.11 o                         
   7   6  11          0.50         11.17         7.55 o                         
   8   6  11         14.33         17.71         8.49 o                         
   9   6  11         90.16         52.32        14.71 o                         
  10   6  11         99.97         78.69        16.80 o                         
  11   6  11        122.09        112.56        18.59 o                         
  12   6  11        148.77        120.25        12.44 o                         
   1   7  11       1978.63       1992.87        12.74 o                         
   2   7  11         43.37         47.28         8.51 o                         
   3   7  11        344.12        359.08         8.09 o                         
   4   7  11         59.99         65.25         7.36 o                         
   5   7  11          1.52          5.26         7.67 o                         
   6   7  11         18.33         27.95         8.41 o                         
   7   7  11        188.00        190.30         8.51 o                         
   8   7  11         62.71         70.41        16.40 o                         
   9   7  11         49.78         34.40         8.43 o                         
  10   7  11         99.43         77.47        17.19 o                         
  11   7  11         29.27         33.83        10.52 o                         
  12   7  11         62.87         45.32        10.86 o                         
   0   8  11        312.17        319.28        12.96 o                         
   1   8  11         38.64         46.47        10.29 o                         
   2   8  11       1100.70       1119.14        19.30 o                         
   3   8  11          0.68         -4.79         8.20 o                         
   4   8  11          4.21          9.40         8.77 o                         
   5   8  11         27.99         33.40         8.60 o                         
   6   8  11          5.21         10.14         8.71 o                         
   7   8  11         49.48         40.73         8.36 o                         
   8   8  11         24.65         26.10         8.78 o                         
   9   8  11        306.21        286.17        53.92 o                         
  10   8  11        628.82        568.07        96.98 o                         
  11   8  11        167.61        123.62        23.19 o                         
   1   9  11        452.27        479.19        13.09 o                         
   2   9  11        462.97        470.24         8.99 o                         
   3   9  11         16.01         24.56         9.22 o                         
   4   9  11          0.07         10.37         8.19 o                         
   5   9  11         17.19         31.82         9.88 o                         
   6   9  11          4.43         23.13         8.17 o                         
   7   9  11          8.93          7.15         8.47 o                         
   8   9  11         12.17         26.78         8.35 o                         
   9   9  11          4.98         21.76         8.90 o                         
  10   9  11          0.93         10.88        10.07 o                         
   0  10  11         22.60          6.65        13.80 o                         
   1  10  11        444.16        423.08        10.18 o                         
   2  10  11        370.08        370.45         9.39 o                         
   3  10  11        307.55        319.06        26.79 o                         
   4  10  11          0.31         11.57         8.74 o                         
   5  10  11         68.45         64.60        12.87 o                         
   6  10  11          1.94         -1.77         8.76 o                         
   7  10  11         13.16         18.90        10.46 o                         
   8  10  11         52.71         44.53        11.84 o                         
   9  10  11          4.58         14.95        10.91 o                         
   1  11  11         11.99         15.79        11.38 o                         
   2  11  11         36.22         46.70        11.85 o                         
   3  11  11         22.44         30.51         9.08 o                         
   4  11  11         49.07         45.29         8.92 o                         
   5  11  11         35.97         37.06        10.20 o                         
   6  11  11          2.70         15.56        10.45 o                         
   7  11  11         61.26         38.44        11.43 o                         
   0  12  11          3.40         24.71        16.86 o                         
   1  12  11          3.91         11.26        10.47 o                         
   2  12  11          6.94         10.21         9.20 o                         
   3  12  11        147.60        135.06        14.39 o                         
   4  12  11        137.18        106.94        13.27 o                         
   5  12  11         24.01         16.25        10.05 o                         
   0   0  12        767.75        788.44        14.19 o                         
   1   0  12          0.42          2.19         8.73 o                         
   2   0  12        374.37        338.96        10.34 o                         
   3   0  12        586.72        515.94        10.97 o                         
   4   0  12       2474.75       2477.53        18.67 o                         
   5   0  12        632.49        590.57        11.90 o                         
   6   0  12        988.16        960.58        14.38 o                         
   7   0  12        241.66        242.86        10.38 o                         
   8   0  12        314.53        329.57        12.20 o                         
   9   0  12          0.34          2.59        12.24 o                         
  10   0  12          8.78          4.87        10.63 o                         
  11   0  12         38.23         39.48        10.27 o                         
  12   0  12          0.15          5.85        13.63 o                         
  13   0  12        127.54         97.03        14.13 o                         
   1   1  12         25.04         13.96         7.04 o                         
   2   1  12          5.74          5.27         6.59 o                         
   3   1  12        450.63        415.88         9.02 o                         
   4   1  12        706.22        707.33         9.45 o                         
   5   1  12       1256.84       1269.64        15.71 o                         
   6   1  12        349.13        366.55         8.28 o                         
   7   1  12         20.35         40.22         8.79 o                         
   8   1  12        109.36        115.56         7.40 o                         
   9   1  12          0.78         13.23         7.20 o                         
  10   1  12        165.80        149.82         8.08 o                         
  11   1  12          1.47          6.81         8.57 o                         
  12   1  12          4.15          6.96         8.88 o                         
  13   1  12         51.75         54.82         9.40 o                         
   0   2  12          6.62         16.59        10.20 o                         
   1   2  12        244.51        210.53         7.64 o                         
   2   2  12         10.15         34.39         7.00 o                         
   3   2  12       1076.06       1028.11         9.26 o                         
   4   2  12        428.33        407.66         8.58 o                         
   5   2  12          0.00          8.80         7.65 o                         
   6   2  12        422.23        426.40         8.21 o                         
   7   2  12         73.79         74.17         7.52 o                         
   8   2  12         91.20         89.02         7.72 o                         
   9   2  12         14.31         14.68         7.47 o                         
  10   2  12          7.65         11.65         7.73 o                         
  11   2  12          0.03         -0.96         8.90 o                         
  12   2  12         11.30          3.23        10.37 o                         
  13   2  12          8.52          8.23        11.88 o                         
   1   3  12        173.97        152.21         8.32 o                         
   2   3  12       1239.93       1260.57        10.31 o                         
   3   3  12        124.18        125.92         7.42 o                         
   4   3  12         96.73        100.94         6.93 o                         
   5   3  12          0.40         -4.15         7.28 o                         
   6   3  12        123.82        143.85         7.67 o                         
   7   3  12        137.80        147.81         8.61 o                         
   8   3  12        138.57        140.48         7.85 o                         
   9   3  12         91.43        115.48        11.27 o                         
  10   3  12         56.81         58.05         8.24 o                         
  11   3  12         80.12         72.36        15.79 o                         
  12   3  12        151.21        120.06        20.76 o                         
  13   3  12        195.82        196.85        27.90 o                         
   0   4  12         14.80         28.05        12.01 o                         
   1   4  12        199.05        194.37         7.29 o                         
   2   4  12       1001.89       1001.28        12.07 o                         
   3   4  12        136.11        134.21         7.44 o                         
   4   4  12          8.34         10.22         7.07 o                         
   5   4  12        141.92        144.12         7.40 o                         
   6   4  12          7.34         16.34         7.82 o                         
   7   4  12        241.53        244.86         7.73 o                         
   8   4  12        137.10        145.27         8.44 o                         
   9   4  12         96.41         97.82         8.19 o                         
  10   4  12        137.98        122.63        20.71 o                         
  11   4  12         50.56         40.16         9.29 o                         
  12   4  12         34.56         22.51         8.87 o                         
  13   4  12          2.27         10.87        10.77 o                         
   1   5  12       1579.54       1570.67        11.20 o                         
   2   5  12        261.34        255.03         7.48 o                         
   3   5  12         11.47         18.92         7.81 o                         
   4   5  12          0.58          0.32         6.71 o                         
   5   5  12          9.17         13.43         7.59 o                         
   6   5  12         77.79         66.61         6.94 o                         
   7   5  12         20.47         27.41         8.01 o                         
   8   5  12         17.66         23.27         7.30 o                         
   9   5  12         46.31         42.24        11.72 o                         
  10   5  12          0.02          7.46         8.86 o                         
  11   5  12         29.09         42.53        10.31 o                         
  12   5  12          8.20          2.40        10.04 o                         
   0   6  12       1170.60       1224.96        17.42 o                         
   1   6  12         24.54         40.37         7.42 o                         
   2   6  12        475.42        463.64         9.70 o                         
   3   6  12         39.46         43.28         8.03 o                         
   4   6  12          0.03         -2.29         7.38 o                         
   5   6  12          0.48         -4.26         7.85 o                         
   6   6  12         23.47         25.12         8.28 o                         
   7   6  12          5.68         13.53         7.97 o                         
   8   6  12        182.02        134.38        18.68 o                         
   9   6  12        350.84        302.39        44.31 o                         
  10   6  12        295.03        268.85        40.91 o                         
  11   6  12        264.77        253.64        26.10 o                         
  12   6  12         92.57         98.00         9.85 o                         
   1   7  12        361.36        373.36         8.86 o                         
   2   7  12          1.37         11.31         7.49 o                         
   3   7  12         46.70         61.38         8.66 o                         
   4   7  12         41.11         49.77         7.42 o                         
   5   7  12          1.53          8.79         8.56 o                         
   6   7  12         22.98         30.87         8.46 o                         
   7   7  12          1.81         34.75         9.62 o                         
   8   7  12         34.82         38.40        11.54 o                         
   9   7  12         16.47         15.84         9.60 o                         
  10   7  12        111.68         74.64        19.42 o                         
  11   7  12        122.45         72.84        22.50 o                         
   0   8  12        344.94        334.60        12.32 o                         
   1   8  12        299.90        315.39        10.24 o                         
   2   8  12         99.85        100.32         8.85 o                         
   3   8  12        100.28         99.96         9.79 o                         
   4   8  12         26.24         29.43         8.36 o                         
   5   8  12          1.04         -1.09         8.41 o                         
   6   8  12         19.88         14.71         8.85 o                         
   7   8  12         21.58         27.48         9.15 o                         
   8   8  12          8.51         13.06         8.00 o                         
   9   8  12         33.85         43.50        11.50 o                         
  10   8  12          2.84         -2.63        10.08 o                         
   1   9  12         62.52         73.71         8.73 o                         
   2   9  12         25.93         19.47         9.17 o                         
   3   9  12        114.32        127.12         8.78 o                         
   4   9  12         16.86         23.87         9.59 o                         
   5   9  12          1.21         19.49         9.71 o                         
   6   9  12         19.73         28.17         8.91 o                         
   7   9  12         64.13         64.95         9.56 o                         
   8   9  12         51.88         39.77         9.22 o                         
   9   9  12         49.85         47.81        13.92 o                         
   0  10  12         14.96         11.45        13.01 o                         
   1  10  12        105.85        104.54         8.92 o                         
   2  10  12        281.26        288.08         9.34 o                         
   3  10  12         36.62         59.14         9.86 o                         
   4  10  12          1.02         20.74         8.65 o                         
   5  10  12          1.34         20.89         9.08 o                         
   6  10  12        114.71        126.81        13.03 o                         
   7  10  12         13.94         10.88         9.40 o                         
   8  10  12          7.08          5.42        13.55 o                         
   1  11  12          6.09         -1.73         9.81 o                         
   2  11  12          3.66          9.50        10.22 o                         
   3  11  12        171.62        162.88        14.80 o                         
   4  11  12         97.05         84.66         9.76 o                         
   5  11  12        111.82         90.16        16.92 o                         
   6  11  12          2.85          6.14        10.39 o                         
   0  12  12         29.85         16.43        14.64 o                         
   1  12  12          3.07          7.43        10.33 o                         
   2  12  12         38.42         21.76        10.30 o                         
   3  12  12          3.96         -0.57        12.01 o                         
   1   1  13         22.56         28.90         6.43 o                         
   2   1  13         54.71         42.87         7.28 o                         
   3   1  13         93.58         96.76         8.01 o                         
   4   1  13        124.19        132.08         8.92 o                         
   5   1  13         50.30         47.14         7.56 o                         
   6   1  13         14.68         17.40         8.84 o                         
   7   1  13         30.51         29.61         7.59 o                         
   8   1  13         54.84         64.97         8.09 o                         
   9   1  13          1.39         12.99         8.43 o                         
  10   1  13          7.99         10.28         9.36 o                         
  11   1  13          0.15         10.56         8.19 o                         
  12   1  13          5.86         11.32         9.96 o                         
  13   1  13         10.98         23.73        11.80 o                         
   0   2  13       1247.49       1068.89        14.24 o                         
   1   2  13          7.96         13.46         8.11 o                         
   2   2  13          0.19          8.74         7.24 o                         
   3   2  13          0.01         10.58         7.05 o                         
   4   2  13        356.01        357.65         7.88 o                         
   5   2  13        574.64        573.63         8.53 o                         
   6   2  13         26.66         18.95         7.52 o                         
   7   2  13         12.27         16.12         7.19 o                         
   8   2  13        119.63        145.68         7.74 o                         
   9   2  13         27.77         30.79         8.14 o                         
  10   2  13         87.43         82.69         9.99 o                         
  11   2  13         34.86         35.59         9.60 o                         
  12   2  13        102.04         99.17         9.71 o                         
  13   2  13          9.55         -3.06        16.80 o                         
   1   3  13          1.82          0.88         6.53 o                         
   2   3  13         33.51         36.23         7.65 o                         
   3   3  13         26.31         27.81         7.04 o                         
   4   3  13        358.24        322.63         7.94 o                         
   5   3  13         79.17         78.05         7.75 o                         
   6   3  13        114.14        121.09         8.44 o                         
   7   3  13         72.52         88.44         7.37 o                         
   8   3  13         59.44         57.26         8.13 o                         
   9   3  13         57.29         65.68        15.54 o                         
  10   3  13          4.43         12.91         9.05 o                         
  11   3  13         30.16         37.38         9.64 o                         
  12   3  13         55.58         32.63         9.46 o                         
   0   4  13        243.68        227.59        11.68 o                         
   1   4  13        238.10        251.52         7.72 o                         
   2   4  13         57.22         54.92         6.97 o                         
   3   4  13          2.72          6.08         7.32 o                         
   4   4  13        214.83        222.05         7.70 o                         
   5   4  13         70.42         80.19         7.95 o                         
   6   4  13          1.65          3.17         7.87 o                         
   7   4  13         20.37         13.10         7.53 o                         
   8   4  13         47.83         36.49        10.43 o                         
   9   4  13          0.46         12.94         8.82 o                         
  10   4  13          0.92          0.29        10.53 o                         
  11   4  13          0.07          8.69        10.26 o                         
  12   4  13         68.74         53.23        13.83 o                         
   1   5  13         43.77         45.83         7.66 o                         
   2   5  13         11.61         10.93         7.19 o                         
   3   5  13        227.72        217.48         8.28 o                         
   4   5  13         20.14         34.97         7.37 o                         
   5   5  13          0.01          3.00         9.44 o                         
   6   5  13          1.59         19.54         7.99 o                         
   7   5  13        295.04        300.39         9.55 o                         
   8   5  13          2.36          9.24         9.22 o                         
   9   5  13         68.96         71.79         9.58 o                         
  10   5  13         32.77         22.42         8.69 o                         
  11   5  13         49.36         33.18        10.01 o                         
   0   6  13        353.67        334.81        11.38 o                         
   1   6  13         14.89         16.97         8.39 o                         
   2   6  13        134.40        133.23         7.58 o                         
   3   6  13          9.65         15.77         6.92 o                         
   4   6  13        109.99        110.60         7.88 o                         
   5   6  13        159.23        164.34         8.54 o                         
   6   6  13         75.55         96.22         8.29 o                         
   7   6  13          4.60         -6.66         9.35 o                         
   8   6  13          0.62          6.14         8.49 o                         
   9   6  13         76.94         57.80        13.41 o                         
  10   6  13          0.19          4.65         8.64 o                         
  11   6  13         73.94         59.79        11.16 o                         
   1   7  13        108.00        105.96         8.51 o                         
   2   7  13         13.93         23.15         8.85 o                         
   3   7  13         31.01         35.36         9.01 o                         
   4   7  13          8.94          9.00         9.17 o                         
   5   7  13          1.23         11.93         7.95 o                         
   6   7  13         19.78         25.84         8.34 o                         
   7   7  13         41.21         46.42         8.04 o                         
   8   7  13          5.48          4.48         9.22 o                         
   9   7  13          6.91          3.19         9.60 o                         
  10   7  13          5.07         15.06        10.47 o                         
   0   8  13        457.75        470.82        15.06 o                         
   1   8  13        102.57        118.15        10.40 o                         
   2   8  13         11.40          7.47         9.21 o                         
   3   8  13         46.65         64.23         9.03 o                         
   4   8  13        273.95        300.78         9.68 o                         
   5   8  13        116.38        115.40        11.46 o                         
   6   8  13         22.57         30.59         8.24 o                         
   7   8  13         49.28         45.17         9.52 o                         
   8   8  13        151.88        130.83        28.15 o                         
   9   8  13        155.81        112.08        27.78 o                         
   1   9  13          7.02          9.02         8.80 o                         
   2   9  13         11.24          8.09         8.87 o                         
   3   9  13        162.12        152.82        10.00 o                         
   4   9  13         11.40          7.94         9.31 o                         
   5   9  13         34.42         50.87         9.42 o                         
   6   9  13          3.82         11.80         8.99 o                         
   7   9  13         87.96         73.95        10.59 o                         
   8   9  13         81.99         37.24        10.74 o                         
   0  10  13          2.23         21.37        14.81 o                         
   1  10  13         22.42         22.41        10.18 o                         
   2  10  13         10.55         20.95         9.86 o                         
   3  10  13        110.68         95.88        12.25 o                         
   4  10  13         22.32         30.85        10.68 o                         
   5  10  13         13.88         17.04        10.92 o                         
   6  10  13          6.65          5.24         9.85 o                         
   1  11  13         22.42         28.65        10.59 o                         
   2  11  13         25.75         34.79        11.99 o                         
   3  11  13         57.62         47.31        10.55 o                         
   4  11  13          8.74         19.51        11.31 o                         
   0   0  14        110.53        110.55        13.23 o                         
   1   0  14         30.80         26.98         9.24 o                         
   2   0  14        459.79        393.94        19.18 o                         
   3   0  14        788.43        713.90        15.30 o                         
   4   0  14          0.35         11.92        11.05 o                         
   5   0  14        128.76        130.02        12.29 o                         
   6   0  14          8.95         22.81        11.19 o                         
   7   0  14         14.92         28.43        11.33 o                         
   8   0  14         10.54          8.29        12.59 o                         
   9   0  14          0.28         21.75        11.63 o                         
  10   0  14        158.54        163.07        26.55 o                         
  11   0  14          4.88         29.39        13.18 o                         
  12   0  14         15.22         16.57        13.83 o                         
   1   1  14        211.56        188.21         7.14 o                         
   2   1  14        832.02        727.12         7.38 o                         
   3   1  14        339.40        319.36         7.89 o                         
   4   1  14        129.20        148.59         8.57 o                         
   5   1  14         21.69         29.86         7.67 o                         
   6   1  14          1.90         -2.73         8.23 o                         
   7   1  14        116.96        134.76         8.62 o                         
   8   1  14        249.71        247.82        14.00 o                         
   9   1  14          8.74         -2.52         7.90 o                         
  10   1  14        178.69        173.16        17.50 o                         
  11   1  14         45.23         58.70         9.85 o                         
  12   1  14         35.49         28.15        10.57 o                         
   0   2  14        788.93        691.56        10.94 o                         
   1   2  14         21.45         33.04         7.18 o                         
   2   2  14        175.31        167.56         7.52 o                         
   3   2  14        100.03        103.41         7.36 o                         
   4   2  14        201.20        201.16         7.99 o                         
   5   2  14          1.65          2.36         7.22 o                         
   6   2  14        170.08        175.05         8.11 o                         
   7   2  14          3.95         17.54         8.43 o                         
   8   2  14         52.53         69.49         8.23 o                         
   9   2  14          4.13         10.74        10.04 o                         
  10   2  14        223.73        237.44        18.89 o                         
  11   2  14          1.96          7.68         9.83 o                         
  12   2  14        123.31         85.67        16.91 o                         
   1   3  14        371.42        333.41         8.01 o                         
   2   3  14          4.50          8.91         7.05 o                         
   3   3  14         84.06         78.10         6.86 o                         
   4   3  14         76.86         87.63         7.16 o                         
   5   3  14        144.11        140.41         8.38 o                         
   6   3  14          4.22         31.29         8.18 o                         
   7   3  14         19.89         25.19        11.22 o                         
   8   3  14         41.83         50.53         9.30 o                         
   9   3  14          0.77          8.02         8.46 o                         
  10   3  14          6.32         13.59         9.46 o                         
  11   3  14          1.13          9.55        10.65 o                         
   0   4  14        416.94        380.08         9.75 o                         
   1   4  14         12.12         25.13         7.18 o                         
   2   4  14         40.01         30.00         6.99 o                         
   3   4  14          0.77          5.92         7.33 o                         
   4   4  14        143.61        146.88         7.86 o                         
   5   4  14         18.25         16.66         6.99 o                         
   6   4  14        190.92        204.27         8.19 o                         
   7   4  14          1.03         -8.24         8.24 o                         
   8   4  14        111.75        114.37        13.69 o                         
   9   4  14          3.71         14.61         8.38 o                         
  10   4  14          6.40          9.19        10.09 o                         
  11   4  14          0.27         17.07        10.24 o                         
   1   5  14          9.37         19.12         7.76 o                         
   2   5  14        107.02        116.11         7.68 o                         
   3   5  14         95.52        113.13         7.95 o                         
   4   5  14        132.30        143.87         8.52 o                         
   5   5  14         48.64         53.67         7.85 o                         
   6   5  14         24.25         24.01         8.27 o                         
   7   5  14        157.01        142.96        18.16 o                         
   8   5  14        109.47         98.07        13.17 o                         
   9   5  14         23.11         26.18         8.73 o                         
  10   5  14         27.19         13.26         9.52 o                         
  11   5  14          3.20         25.03        21.12 o                         
   0   6  14         35.61         41.70        11.61 o                         
   1   6  14        442.34        432.15         8.24 o                         
   2   6  14        105.32        116.17         7.97 o                         
   3   6  14         24.68         35.22         8.33 o                         
   4   6  14         12.88         33.34         8.46 o                         
   5   6  14         10.58         12.66         8.69 o                         
   6   6  14         64.84         78.47         9.45 o                         
   7   6  14         39.05         29.22         8.68 o                         
   8   6  14          0.02          0.32         9.59 o                         
   9   6  14         18.43         15.92         9.06 o                         
  10   6  14         30.64         21.80         9.53 o                         
   1   7  14         42.18         47.94         7.76 o                         
   2   7  14         20.37         30.09         7.28 o                         
   3   7  14        124.82        133.46         9.54 o                         
   4   7  14          2.24         -2.65         9.16 o                         
   5   7  14          5.05         17.57         8.98 o                         
   6   7  14          0.04          5.54         8.27 o                         
   7   7  14         82.81         74.27        16.78 o                         
   8   7  14          0.31          3.72         8.95 o                         
   9   7  14          6.70         12.06         9.77 o                         
   0   8  14          1.05          2.50        13.12 o                         
   1   8  14         56.67         56.83         8.32 o                         
   2   8  14          9.92         25.08         9.94 o                         
   3   8  14          6.16          8.64         9.54 o                         
   4   8  14          2.70         12.82        11.56 o                         
   5   8  14          8.83         27.67        10.03 o                         
   6   8  14         46.26         42.19         9.43 o                         
   7   8  14          7.74          5.45         9.47 o                         
   8   8  14         36.68         26.38         9.77 o                         
   1   9  14         29.98         25.31         8.97 o                         
   2   9  14         65.50         82.81         9.28 o                         
   3   9  14        164.30        146.62        11.64 o                         
   4   9  14         32.23         31.34        10.65 o                         
   5   9  14         17.90         19.08        10.34 o                         
   6   9  14          1.75          8.28         9.44 o                         
   7   9  14          8.41         10.63        17.62 o                         
   0  10  14          6.42         33.49        14.21 o                         
   1  10  14          0.26          7.08        10.02 o                         
   2  10  14         26.22         28.89        10.13 o                         
   3  10  14          1.25         13.17        10.20 o                         
   4  10  14         17.00         19.07        10.79 o                         
   5  10  14          5.12         25.53        20.24 o                         
   1  11  14          1.90          6.10        37.41 o                         
   1   1  15         40.56         52.71         7.46 o                         
   2   1  15          0.02          3.37         6.81 o                         
   3   1  15          0.15          6.90         7.44 o                         
   4   1  15         48.23         43.98         6.79 o                         
   5   1  15         42.93         52.89         7.62 o                         
   6   1  15         20.57         34.22         8.85 o                         
   7   1  15          8.11         22.13         8.62 o                         
   8   1  15        181.04        163.56        16.22 o                         
   9   1  15          3.62          6.83         8.57 o                         
  10   1  15          0.15          7.12         8.84 o                         
  11   1  15         12.72         15.07         9.34 o                         
   0   2  15        122.90        101.22        11.52 o                         
   1   2  15         54.50         52.21         7.29 o                         
   2   2  15          9.03         20.55         6.67 o                         
   3   2  15          8.36         12.08         7.04 o                         
   4   2  15         16.99         34.71         7.16 o                         
   5   2  15          4.11         21.71         8.48 o                         
   6   2  15          4.61          9.32         7.30 o                         
   7   2  15          1.53         12.53         8.10 o                         
   8   2  15          5.67          9.75         8.24 o                         
   9   2  15         13.72         17.26         9.39 o                         
  10   2  15         35.53         22.16         8.93 o                         
  11   2  15          3.65         18.13        10.10 o                         
   1   3  15        172.37        158.36         7.31 o                         
   2   3  15         64.61         66.60         8.14 o                         
   3   3  15          1.40         -4.30         7.09 o                         
   4   3  15         32.49         38.17         7.93 o                         
   5   3  15        132.77        117.24         7.71 o                         
   6   3  15         16.60         10.52         8.60 o                         
   7   3  15         65.89         63.97         7.78 o                         
   8   3  15        209.48        228.44        17.48 o                         
   9   3  15         42.54         50.02         9.80 o                         
  10   3  15          0.01         11.00        12.36 o                         
   0   4  15         87.76         93.65        10.20 o                         
   1   4  15        143.65        144.24         7.61 o                         
   2   4  15         50.35         51.56         7.36 o                         
   3   4  15          5.34         11.15         7.39 o                         
   4   4  15          0.05         15.99         7.73 o                         
   5   4  15          0.29          6.05         7.64 o                         
   6   4  15        405.91        426.22         8.90 o                         
   7   4  15         19.44          7.02         8.98 o                         
   8   4  15          1.33          4.46         9.95 o                         
   9   4  15          6.01         19.58        10.90 o                         
  10   4  15         13.67         18.43        10.25 o                         
   1   5  15         91.96         91.80         7.20 o                         
   2   5  15        140.38        135.24         8.14 o                         
   3   5  15          0.00          2.69         7.83 o                         
   4   5  15         14.56         20.73         7.82 o                         
   5   5  15         95.14        105.19         8.57 o                         
   6   5  15          0.10         19.05         9.88 o                         
   7   5  15         42.24         68.36        10.51 o                         
   8   5  15          8.61         30.12         9.41 o                         
   9   5  15          0.00         14.80         9.36 o                         
   0   6  15         97.14        122.96        11.25 o                         
   1   6  15         61.52         67.13         7.72 o                         
   2   6  15          0.04         11.48         8.07 o                         
   3   6  15          0.80         -4.08         7.55 o                         
   4   6  15          5.97         24.14         9.68 o                         
   5   6  15         14.02         36.71         7.98 o                         
   6   6  15        376.08        398.01        11.76 o                         
   7   6  15          5.76          9.49         9.49 o                         
   8   6  15          2.07          0.44         9.47 o                         
   9   6  15         23.87         17.82        10.92 o                         
   1   7  15         23.92         33.14         8.40 o                         
   2   7  15         36.80         38.18         8.08 o                         
   3   7  15         23.93         21.64        10.95 o                         
   4   7  15        244.08        259.93         9.58 o                         
   5   7  15          1.83          3.48        10.17 o                         
   6   7  15          2.62         11.30         9.18 o                         
   7   7  15          1.49          2.59        10.56 o                         
   8   7  15         71.94         52.22        12.81 o                         
   0   8  15         65.42         58.15        13.74 o                         
   1   8  15          0.11          0.94         9.09 o                         
   2   8  15          0.30          0.64        10.07 o                         
   3   8  15          1.35          7.52        10.59 o                         
   4   8  15         32.54         34.23        10.39 o                         
   5   8  15         25.65         33.43        10.62 o                         
   6   8  15         23.56          6.74        11.22 o                         
   7   8  15         31.78          4.51        36.09 o                         
   1   9  15          0.72          4.09         9.76 o                         
   2   9  15          4.03         20.71        10.95 o                         
   3   9  15         44.44         41.50        11.18 o                         
   4   9  15        100.24        109.58        10.71 o                         
   5   9  15         34.87         33.09        14.65 o                         
   0  10  15          5.44          9.86        15.33 o                         
   1  10  15          0.53         -1.12        11.04 o                         
   2  10  15         79.86         67.89        38.39 o                         
   0   0  16        148.02        183.96        16.66 o                         
   1   0  16         59.34         69.33         9.75 o                         
   2   0  16          3.95         -1.31        10.11 o                         
   3   0  16         24.13         29.32         9.34 o                         
   4   0  16         10.59         16.63        10.98 o                         
   5   0  16         51.31         59.93        14.08 o                         
   6   0  16         24.44         35.67        12.79 o                         
   7   0  16         52.33         50.47        13.53 o                         
   8   0  16        227.54        184.21        30.60 o                         
   9   0  16         46.14         28.94        13.19 o                         
  10   0  16          7.27         21.54        15.07 o                         
   1   1  16          7.14         11.58         6.77 o                         
   2   1  16          4.70          7.39         7.66 o                         
   3   1  16         59.03         51.13         7.60 o                         
   4   1  16        114.67        116.67         8.41 o                         
   5   1  16          5.97         15.63         8.13 o                         
   6   1  16         28.74         30.26         7.74 o                         
   7   1  16          0.17         -1.27         8.00 o                         
   8   1  16          4.64         13.05         8.32 o                         
   9   1  16        136.42        107.48        13.99 o                         
  10   1  16        130.46        116.01        14.61 o                         
   0   2  16          0.58         10.06        11.59 o                         
   1   2  16         43.04         40.95         7.95 o                         
   2   2  16         34.93         46.23         7.67 o                         
   3   2  16          1.05         13.40         7.76 o                         
   4   2  16         55.88         65.71         7.91 o                         
   5   2  16         49.00         48.17         8.05 o                         
   6   2  16         15.16         13.34         8.24 o                         
   7   2  16         14.85         19.74         8.23 o                         
   8   2  16         72.85         73.72         9.02 o                         
   9   2  16          0.43          3.37        10.63 o                         
   1   3  16         29.01         42.10         7.60 o                         
   2   3  16         78.63        103.48         7.87 o                         
   3   3  16         58.15         59.24         8.50 o                         
   4   3  16          4.65         19.52         7.92 o                         
   5   3  16         57.50         86.21         8.03 o                         
   6   3  16         67.13         74.55         7.95 o                         
   7   3  16          4.01         14.26         9.24 o                         
   8   3  16          6.59         18.67         9.93 o                         
   9   3  16          0.09          5.93        10.89 o                         
   0   4  16          3.76         10.43        11.04 o                         
   1   4  16         11.05          8.62         7.27 o                         
   2   4  16         15.67         21.45         8.16 o                         
   3   4  16          1.10          6.54         7.93 o                         
   4   4  16          9.60          2.86         7.83 o                         
   5   4  16          0.19         12.72         8.55 o                         
   6   4  16         25.07         24.94         8.07 o                         
   7   4  16         74.85         78.25        10.26 o                         
   8   4  16          0.09         13.44         9.02 o                         
   9   4  16         13.96         17.56        10.47 o                         
   1   5  16          1.93          4.11         7.07 o                         
   2   5  16         17.63         17.87         8.07 o                         
   3   5  16         31.10         31.86         8.77 o                         
   4   5  16          0.88          2.46         7.95 o                         
   5   5  16          3.63         11.75         9.19 o                         
   6   5  16         26.40         29.23         9.45 o                         
   7   5  16         31.19         32.24         9.74 o                         
   8   5  16         21.72         10.99         9.97 o                         
   0   6  16         71.46         75.32        11.75 o                         
   1   6  16         21.86         24.70         7.99 o                         
   2   6  16         15.76         21.02         8.54 o                         
   3   6  16         61.89         74.35         8.68 o                         
   4   6  16        165.20        178.66        10.02 o                         
   5   6  16          3.53         -4.70         9.20 o                         
   6   6  16          5.61          7.12         9.29 o                         
   7   6  16          0.07         16.71        10.36 o                         
   1   7  16          0.08          0.93         8.28 o                         
   2   7  16          1.71          7.64         8.41 o                         
   3   7  16         17.03         25.43         9.89 o                         
   4   7  16          4.26          1.25         9.72 o                         
   5   7  16         64.09         82.53        10.46 o                         
   6   7  16          1.62         16.57        10.05 o                         
   0   8  16         53.95         56.30        15.94 o                         
   1   8  16          0.42         14.53        10.17 o                         
   2   8  16         19.82         19.84         9.17 o                         
   3   8  16          1.44          9.20        11.39 o                         
   4   8  16         73.50         74.94        11.01 o                         
   5   8  16         17.13         15.37        36.05 o                         
   1   9  16         47.91         48.18        11.93 o                         
   1   1  17          4.19          6.76         7.46 o                         
   2   1  17         42.06         50.16         8.09 o                         
   3   1  17          4.24         13.51         7.61 o                         
   4   1  17          3.42          9.44         7.16 o                         
   5   1  17          1.15          8.63         8.45 o                         
   6   1  17          0.09          4.03         9.10 o                         
   7   1  17          0.10         15.18         9.20 o                         
   8   1  17          0.93          7.92         9.45 o                         
   0   2  17          1.50         -4.35        10.59 o                         
   1   2  17         24.47         30.02         7.16 o                         
   2   2  17         23.30         20.54         8.12 o                         
   3   2  17          7.56          8.06         7.67 o                         
   4   2  17         64.95         80.20         8.30 o                         
   5   2  17         11.09         24.56         8.24 o                         
   6   2  17        119.15        111.07        10.05 o                         
   7   2  17         29.89         28.48         9.42 o                         
   8   2  17         24.75         31.67         9.31 o                         
   1   3  17          8.38          7.32         7.42 o                         
   2   3  17         17.83         25.55         7.91 o                         
   3   3  17          2.85          0.84         8.77 o                         
   4   3  17          4.92          6.18         8.38 o                         
   5   3  17          0.04         15.00         8.64 o                         
   6   3  17          4.51          9.32         9.59 o                         
   7   3  17         24.88         27.76        10.06 o                         
   8   3  17          8.99          5.65        11.13 o                         
   0   4  17        178.27        168.79        11.87 o                         
   1   4  17         42.56         57.92         8.13 o                         
   2   4  17         55.54         54.37         7.65 o                         
   3   4  17          1.40         15.44         9.61 o                         
   4   4  17          2.75          9.21         8.87 o                         
   5   4  17          0.12         -1.14         8.27 o                         
   6   4  17        117.79         99.20         9.62 o                         
   7   4  17          1.63         13.35        10.50 o                         
   1   5  17         11.89         18.95         9.05 o                         
   2   5  17          1.19         14.20         9.01 o                         
   3   5  17          5.01          6.28         9.24 o                         
   4   5  17          9.27         13.09         8.32 o                         
   5   5  17         14.04         11.34        10.26 o                         
   6   5  17          8.61         26.21        10.85 o                         
   0   6  17         42.47         44.48        13.25 o                         
   1   6  17          1.10         12.88         8.98 o                         
   2   6  17         30.39         34.21         9.09 o                         
   3   6  17         12.56         17.56         8.77 o                         
   4   6  17          0.28          4.49         9.60 o                         
   5   6  17          5.11          9.74        10.09 o                         
   1   7  17          7.26         13.13         8.23 o                         
   2   7  17         18.97         24.46         8.98 o                         
   3   7  17          3.06         11.99        12.15 o                         
   4   7  17         13.86         17.37        21.47 o                         
   0   0  18         17.70          8.76        16.38 o                         
   1   0  18        206.83        193.04        10.73 o                         
   2   0  18         44.25         34.68        11.32 o                         
   3   0  18        127.19        167.55        13.32 o                         
   4   0  18         20.49         23.41        14.27 o                         
   5   0  18         99.61         88.80        10.74 o                         
   6   0  18          7.76          9.75        14.56 o                         
   7   0  18         54.04         47.39        13.83 o                         
   1   1  18          6.24         15.95         8.11 o                         
   2   1  18         10.63         18.70         7.57 o                         
   3   1  18          0.49         12.54         7.84 o                         
   4   1  18        145.44        150.65         8.55 o                         
   5   1  18        145.17        132.65         8.07 o                         
   6   1  18          0.02          8.26         9.18 o                         
   7   1  18          2.63         10.78        13.07 o                         
   0   2  18         25.09         28.44        10.16 o                         
   1   2  18          0.60         13.90         7.55 o                         
   2   2  18         67.19         68.09         8.51 o                         
   3   2  18        152.48        167.66         7.68 o                         
   4   2  18          2.76         10.14         8.46 o                         
   5   2  18          1.95         21.32         9.24 o                         
   6   2  18         69.15         71.88         9.77 o                         
   1   3  18          0.04         11.79         7.84 o                         
   2   3  18          2.89         13.77         7.86 o                         
   3   3  18        124.27        127.92         8.10 o                         
   4   3  18          1.82          8.14         8.69 o                         
   5   3  18          0.06         20.38         8.55 o                         
   6   3  18          0.83         11.87         9.25 o                         
   0   4  18         33.36         29.61        11.11 o                         
   1   4  18         42.25         44.78         9.39 o                         
   2   4  18         13.63         16.76         8.53 o                         
   3   4  18          0.86         -0.37         7.92 o                         
   4   4  18          8.92         20.01         8.86 o                         
   5   4  18          6.87         12.61         9.64 o                         
   1   5  18        107.95        131.25         8.43 o                         
   2   5  18          1.65         18.12         9.04 o                         
   3   5  18          0.41          5.29         8.57 o                         
   4   5  18         17.58         15.68         9.45 o                         
   0   6  18          9.13          9.69        11.10 o                         
   1   6  18          6.47         15.19         8.99 o                         
   2   6  18          9.17          1.61        10.68 o                         
   1   1  19          0.17         -3.24         8.29 o                         
   2   1  19         91.58         81.85         9.75 o                         
   3   1  19         61.67         49.80         8.20 o                         
   4   1  19          0.28          7.14         9.46 o                         
   0   2  19         72.00         80.31        10.92 o                         
   1   2  19         65.75         55.45         9.75 o                         
   2   2  19         36.47         38.78         8.58 o                         
   3   2  19          6.71          9.57         8.63 o                         
   4   2  19         11.45         31.76        12.38 o                         
   1   3  19          0.11         14.28         8.81 o                         
   2   3  19         26.12         25.35         8.52 o                         
   3   3  19         25.48         27.68        10.74 o                         
   0   4  19         75.45         65.40        13.45 o                         
   1   4  19        186.37        160.79        14.57 o                         
   2   4  19         27.42         -5.08        37.24 o                         
                                                                                
