# Supplementary material for: Crystal structures and Hirshfeld surface analyses of 6,8-dimeth­oxy-3-methyl-1H-isochromen-1-one and 5-bromo-6,8-dimeth­oxy-3-methyl-1H-isochromen-1-one chloro­form monosolvate
Source: Acta Crystallogr E Crystallogr Commun. 2020 Jun 19;76(Pt 7):1107–12. doi: 10.1107/S2056989020007975 (PMC7336779; doi:10.1107/S2056989020007975)
Supplement: Supplementary file 3 [file e-76-01107-IIsup3.hkl]

data_II                                                                         
_shelx_title ' MUTI04-2   IPDS1 -100DEGC'                                       
_shelx_refln_list_code          4                                               
_shelx_F_calc_maximum      205.30                                               
_exptl_crystal_F_000       832.00                                               
_reflns_d_resolution_high  0.8123                                               
                                                                                
loop_                                                                           
 _space_group_symop_operation_xyz                                               
 'x, y, z'                                                                      
 '-x, y+1/2, -z+1/2'                                                            
 '-x, -y, -z'                                                                   
 'x, -y-1/2, z-1/2'                                                             
                                                                                
_cell_length_a    11.7655                                                       
_cell_length_b    20.4640                                                       
_cell_length_c     6.7332                                                       
_cell_angle_alpha  90.000                                                       
_cell_angle_beta   90.161                                                       
_cell_angle_gamma  90.000                                                       
                                                                                
_shelx_F_squared_multiplier     1.000                                           
                                                                                
loop_                                                                           
 _refln_index_h                                                                 
 _refln_index_k                                                                 
 _refln_index_l                                                                 
 _refln_F_squared_calc                                                          
 _refln_F_squared_meas                                                          
 _refln_F_squared_sigma                                                         
 _refln_observed_status                                                         
   2   0   0        831.76        822.85        74.05 o                         
   3   0   0       4054.33       4052.32       216.94 o                         
   4   0   0       4359.80       5000.55       259.49 o                         
   5   0   0        273.28        287.22        73.44 o                         
   6   0   0       5421.85       6057.85       482.89 o                         
   7   0   0         68.27         92.06        66.33 o                         
   8   0   0       2129.40       2206.91        76.77 o                         
   9   0   0       3144.44       3171.85       122.57 o                         
  10   0   0       1462.25       1522.77        84.24 o                         
  11   0   0        270.45        296.75        91.24 o                         
  12   0   0        515.68        510.53        92.64 o                         
  13   0   0         50.95        -42.70       103.12 o                         
  14   0   0       1032.28        914.20       123.66 o                         
   2   1   0       2318.37        241.87        44.11 o                         
   3   1   0       4964.89       5104.07       173.65 o                         
   4   1   0      15867.49      16615.73       336.91 o                         
   5   1   0      15739.24      16284.87       724.46 o                         
   6   1   0        111.05        135.69        37.54 o                         
   7   1   0       2054.16       2026.81       120.49 o                         
   8   1   0        966.77        983.21        49.78 o                         
   9   1   0       1340.60       1235.73        47.18 o                         
  10   1   0       3065.45       2863.22        60.69 o                         
  11   1   0        987.05       1051.09        74.11 o                         
  12   1   0        211.34        154.88        69.88 o                         
  13   1   0        305.14        346.94        68.32 o                         
  14   1   0        115.98         15.16       108.08 o                         
   0   2   0      16367.89      15050.61       357.19 o                         
   1   2   0       3261.15       3491.82        70.32 o                         
   2   2   0       2476.83       2481.59        58.63 o                         
   3   2   0         70.52         65.02        34.73 o                         
   4   2   0        612.72        795.74        44.99 o                         
   5   2   0       2426.08       2357.94        73.52 o                         
   6   2   0      10661.89      11591.28       116.94 o                         
   7   2   0          4.01         -4.12        47.01 o                         
   8   2   0       1464.96       1348.79        55.47 o                         
   9   2   0       1044.39        976.24        53.72 o                         
  10   2   0         62.73         68.13        67.07 o                         
  11   2   0        138.80        105.58        71.36 o                         
  12   2   0        447.08        324.57        65.49 o                         
  13   2   0         20.62         97.42        62.63 o                         
  14   2   0        414.38        414.30        85.00 o                         
   1   3   0        776.64        752.97        47.85 o                         
   2   3   0      32216.31      35008.66       524.18 o                         
   3   3   0       5512.15       6226.29       186.21 o                         
   4   3   0        862.73        958.93        48.31 o                         
   5   3   0       1424.31       1754.89        47.01 o                         
   6   3   0        823.32        908.83        46.75 o                         
   7   3   0          9.65         19.70        42.52 o                         
   8   3   0        286.90        281.78        51.38 o                         
   9   3   0          1.83         32.08        45.54 o                         
  10   3   0       2213.98       2125.30        90.94 o                         
  11   3   0        226.01        210.82        81.71 o                         
  12   3   0        251.39        241.30        73.89 o                         
  13   3   0         19.67         37.69        80.27 o                         
  14   3   0          1.65        -11.08        94.70 o                         
   0   4   0       6660.16       6959.92       281.19 o                         
   1   4   0        370.78        380.25        42.52 o                         
   2   4   0       5390.50       5954.04        68.81 o                         
   3   4   0       1291.06       1586.13        44.11 o                         
   4   4   0         14.19         12.80        39.08 o                         
   5   4   0        942.20       1056.61        42.95 o                         
   6   4   0        773.43        901.86        42.31 o                         
   7   4   0        417.25        366.03        47.82 o                         
   8   4   0         65.92         79.30        46.03 o                         
   9   4   0        696.03        663.63        62.79 o                         
  10   4   0        127.03        123.08        50.90 o                         
  11   4   0          1.69         43.36        78.16 o                         
  12   4   0        254.74        151.07        82.56 o                         
  13   4   0          8.04         30.14        69.48 o                         
  14   4   0         69.31         63.85        87.92 o                         
   1   5   0       3158.99       3547.56        63.41 o                         
   2   5   0       6307.87       7075.88        85.40 o                         
   3   5   0          0.20         16.35        36.03 o                         
   4   5   0        202.55        213.64        37.35 o                         
   5   5   0       5234.32       5906.81       204.10 o                         
   6   5   0        812.59        927.68        39.11 o                         
   7   5   0        223.15        221.26        43.34 o                         
   8   5   0         17.78         43.69        42.10 o                         
   9   5   0       4033.35       3948.56       116.28 o                         
  10   5   0         18.65         36.88        50.09 o                         
  11   5   0        939.55        978.78        66.97 o                         
  12   5   0         24.68        -22.89        68.51 o                         
  13   5   0          8.41        -71.76        77.49 o                         
  14   5   0          3.83        -54.44        96.19 o                         
   0   6   0       1511.43       1404.30       119.94 o                         
   1   6   0       2465.22       2796.40        53.63 o                         
   2   6   0       2197.27       2300.75        50.11 o                         
   3   6   0      11442.32      11487.12       338.66 o                         
   4   6   0       2452.28       2850.15       107.79 o                         
   5   6   0       4080.76       3972.94       112.68 o                         
   6   6   0       5856.64       5795.05       171.50 o                         
   7   6   0       2202.80       2166.65        79.81 o                         
   8   6   0         23.08         12.06        41.39 o                         
   9   6   0       4013.78       4377.70       118.93 o                         
  10   6   0        113.05         52.43        59.85 o                         
  11   6   0        141.40        207.41        65.00 o                         
  12   6   0         30.98         50.58        84.46 o                         
  13   6   0         85.48         86.71        92.25 o                         
  14   6   0        619.62        730.82       119.70 o                         
   1   7   0      11092.46      12492.15       107.02 o                         
   2   7   0       4267.18       4385.55        62.89 o                         
   3   7   0        434.40        457.88        41.67 o                         
   4   7   0       3714.44       4086.36        53.69 o                         
   5   7   0       2036.23       2109.88        64.82 o                         
   6   7   0        170.18        156.96        37.84 o                         
   7   7   0       2041.23       2119.21        44.16 o                         
   8   7   0       1435.85       1371.39        43.66 o                         
   9   7   0       2186.12       2201.25        61.71 o                         
  10   7   0       2590.82       2533.17        88.50 o                         
  11   7   0        693.68        722.13        57.29 o                         
  12   7   0         15.46        -27.46        59.88 o                         
  13   7   0        426.00        366.71        83.85 o                         
   0   8   0      10873.07      11508.50       545.10 o                         
   1   8   0      10009.75      10444.15       142.01 o                         
   2   8   0       2669.95       2855.73        78.96 o                         
   3   8   0      12331.43      14013.82       124.05 o                         
   4   8   0        685.73        919.29        46.09 o                         
   5   8   0        493.80        487.44        32.47 o                         
   6   8   0       1489.91       1484.61        45.13 o                         
   7   8   0        230.31        232.63        42.43 o                         
   8   8   0       1252.28       1211.68        55.86 o                         
   9   8   0       3251.47       3371.11       107.67 o                         
  10   8   0        147.33        120.69        64.71 o                         
  11   8   0       1093.16       1133.04        62.45 o                         
  12   8   0        946.93       1091.92        70.25 o                         
  13   8   0          4.40        -63.06        68.97 o                         
   1   9   0      10346.88      11093.15       327.28 o                         
   2   9   0         53.26         58.86        39.69 o                         
   3   9   0          7.81         36.93        33.26 o                         
   4   9   0       7689.77       7892.64        67.85 o                         
   5   9   0      10534.55      11210.08       213.76 o                         
   6   9   0        143.60        145.01        41.84 o                         
   7   9   0       4781.32       5131.01       112.70 o                         
   8   9   0        893.90        981.00        50.21 o                         
   9   9   0         18.57         22.82        47.32 o                         
  10   9   0        440.37        487.73        59.95 o                         
  11   9   0         98.16        154.54        66.41 o                         
  12   9   0         75.22         69.91        68.04 o                         
  13   9   0        512.38        542.31        75.52 o                         
   0  10   0       4615.37       4496.00       123.00 o                         
   1  10   0       2004.99       1886.83        48.26 o                         
   2  10   0        956.97       1064.23        41.15 o                         
   3  10   0       1375.46       1313.57        36.85 o                         
   4  10   0       1719.29       1865.47        49.59 o                         
   5  10   0        544.94        538.84        47.67 o                         
   6  10   0       1284.63       1200.64        54.20 o                         
   7  10   0         22.86          7.39        42.29 o                         
   8  10   0        847.58        885.25        50.09 o                         
   9  10   0        768.09        747.79        46.37 o                         
  10  10   0        490.78        572.55        65.58 o                         
  11  10   0        140.80        258.72        73.96 o                         
  12  10   0        293.93        386.25        78.27 o                         
  13  10   0         95.09        176.79        95.74 o                         
   1  11   0        841.08        877.86        41.73 o                         
   2  11   0         79.09        113.42        40.74 o                         
   3  11   0        499.97        543.23        40.91 o                         
   4  11   0        203.54        264.91        42.63 o                         
   5  11   0         67.18         80.53        45.26 o                         
   6  11   0        297.33        286.01        46.30 o                         
   7  11   0       3551.02       3602.29        65.49 o                         
   8  11   0        244.98        260.60        54.69 o                         
   9  11   0          1.40         -5.67        59.25 o                         
  10  11   0          1.95        -13.87        59.28 o                         
  11  11   0        369.39        384.23        69.07 o                         
  12  11   0         29.10         94.82        72.66 o                         
  13  11   0        288.74        303.64       171.37 o                         
   0  12   0       1055.17        931.91        58.64 o                         
   1  12   0        638.85        588.46        45.01 o                         
   2  12   0        216.42        198.39        42.49 o                         
   3  12   0        143.99        173.73        39.24 o                         
   4  12   0          8.15         -6.21        38.58 o                         
   5  12   0         19.79         51.77        48.93 o                         
   6  12   0         12.92        -13.93        41.55 o                         
   7  12   0        133.91        198.10        59.75 o                         
   8  12   0       1429.93       1291.86        54.07 o                         
   9  12   0        110.32        155.43        70.18 o                         
  10  12   0         29.83        -50.87        84.41 o                         
  11  12   0         91.00        138.18        64.00 o                         
  12  12   0          2.49         -9.15        68.72 o                         
   1  13   0        718.87        729.87        47.72 o                         
   2  13   0         48.82         59.14        41.54 o                         
   3  13   0         63.08         41.59        41.40 o                         
   4  13   0       3331.55       3299.82        66.91 o                         
   5  13   0        696.74        702.99        47.55 o                         
   6  13   0        248.16        224.71        47.39 o                         
   7  13   0          8.59          0.28        49.69 o                         
   8  13   0        253.41        249.09        65.07 o                         
   9  13   0        541.85        575.15        70.67 o                         
  10  13   0        605.12        672.57        81.79 o                         
  11  13   0         19.89         12.66        83.91 o                         
  12  13   0        485.22        520.60        91.12 o                         
   0  14   0       7202.97       7026.82       110.15 o                         
   1  14   0        309.65        241.28        49.92 o                         
   2  14   0       1573.71       1555.87        51.22 o                         
   3  14   0        886.56        808.53        42.11 o                         
   4  14   0        254.75        221.83        39.72 o                         
   5  14   0        978.32        954.21        52.28 o                         
   6  14   0       1314.19       1271.18        63.08 o                         
   7  14   0        773.37        711.14        52.30 o                         
   8  14   0       1508.52       1539.87        81.65 o                         
   9  14   0        236.52        385.43        79.40 o                         
  10  14   0         71.35        -59.34        81.21 o                         
  11  14   0        323.22        423.16        93.15 o                         
   1  15   0       2226.70       2185.68        53.49 o                         
   2  15   0       6170.29       6229.06        66.98 o                         
   3  15   0        293.39        281.83        42.65 o                         
   4  15   0       1885.23       1775.64        58.78 o                         
   5  15   0        244.48        217.82        44.02 o                         
   6  15   0          2.25        -37.43        53.19 o                         
   7  15   0       1698.70       1799.06        74.79 o                         
   8  15   0        480.94        434.34        65.63 o                         
   9  15   0        341.58        401.16        73.91 o                         
  10  15   0       1399.93       1582.19        88.08 o                         
  11  15   0        522.89        509.95        86.87 o                         
   0  16   0        735.58        625.53        77.18 o                         
   1  16   0       1964.64       1894.99        92.45 o                         
   2  16   0       3532.41       3386.28       101.16 o                         
   3  16   0       1468.48       1493.91        58.56 o                         
   4  16   0        233.99        188.69        53.51 o                         
   5  16   0        866.40        898.07        51.91 o                         
   6  16   0       2028.07       2140.58        66.97 o                         
   7  16   0        339.95        371.32        55.67 o                         
   8  16   0        344.01        360.36        81.40 o                         
   9  16   0        847.86        827.30        75.31 o                         
  10  16   0         11.30        -21.26        83.55 o                         
  11  16   0        267.42        223.54        97.68 o                         
   1  17   0         20.86         -5.35        46.41 o                         
   2  17   0       5025.20       4906.80       109.05 o                         
   3  17   0        369.28        458.37        50.97 o                         
   4  17   0       1117.49       1069.41        56.78 o                         
   5  17   0       1110.32       1160.83        61.96 o                         
   6  17   0          0.89         -9.45        58.64 o                         
   7  17   0        819.53        768.02        60.65 o                         
   8  17   0        664.98        707.20        74.72 o                         
   9  17   0         15.20          2.60        76.63 o                         
  10  17   0        346.40        364.07        89.43 o                         
   0  18   0        383.84        422.30        76.04 o                         
   1  18   0        867.40        841.23        56.49 o                         
   2  18   0        108.58         83.16        49.18 o                         
   3  18   0        397.59        387.43        50.21 o                         
   4  18   0        477.83        466.62        59.55 o                         
   5  18   0         95.21        129.89        53.77 o                         
   6  18   0        281.53        208.13        58.99 o                         
   7  18   0         30.15         29.84        79.58 o                         
   8  18   0        183.92        242.95        68.11 o                         
   9  18   0        281.93        343.72        91.19 o                         
  10  18   0        167.25         95.29       136.22 o                         
   1  19   0         11.18          1.87        68.68 o                         
   2  19   0          1.73         12.53        62.54 o                         
   3  19   0        441.15        405.63        55.77 o                         
   4  19   0        737.02        762.80        56.50 o                         
   5  19   0         59.89        133.53        50.75 o                         
   6  19   0         40.31        -35.11        72.58 o                         
   7  19   0          0.22        -32.12        72.00 o                         
   8  19   0        191.09        202.86        91.38 o                         
   9  19   0        101.36         39.46       103.85 o                         
   0  20   0         12.96         31.15        75.73 o                         
   1  20   0        207.84        236.73        63.27 o                         
   2  20   0         20.28         27.03        57.49 o                         
   3  20   0         19.95         43.97        57.97 o                         
   4  20   0          2.14         25.07        61.81 o                         
   5  20   0        105.58         64.44        72.67 o                         
   6  20   0         35.16         25.75        72.30 o                         
   7  20   0         89.02        161.94        76.24 o                         
   8  20   0         36.47         24.07        84.31 o                         
   1  21   0        226.74        329.85        68.80 o                         
   2  21   0        273.01        235.06        63.32 o                         
   3  21   0        362.06        462.84        63.53 o                         
   4  21   0        388.30        489.91        64.05 o                         
   5  21   0        386.16        366.81        68.15 o                         
   6  21   0         21.11         45.54        81.95 o                         
   7  21   0        159.94         99.89       101.78 o                         
   0  22   0       1518.46       1420.25       110.85 o                         
   1  22   0        134.69         74.53        79.31 o                         
   2  22   0         33.80        -10.62        72.47 o                         
   3  22   0        682.32        662.22        62.72 o                         
   4  22   0         16.29         -6.00        71.42 o                         
   5  22   0        570.81        619.30        83.79 o                         
   6  22   0         98.82        107.39       104.48 o                         
   1  23   0       1024.32       1051.22        85.06 o                         
   2  23   0        228.39        220.95       101.05 o                         
   3  23   0          4.25        -79.36        83.11 o                         
   4  23   0        632.61        647.90        84.11 o                         
   5  23   0        467.27        488.47        77.76 o                         
   0  24   0        316.96        243.07       117.95 o                         
   1  24   0        162.51         65.66        76.40 o                         
   2  24   0        158.77        185.76        76.72 o                         
   3  24   0        768.02        663.96        83.80 o                         
   4  24   0        133.54         90.54        87.87 o                         
   1  25   0        203.45         83.35        82.65 o                         
 -14   1   1         74.83         37.03       103.19 o                         
 -13   1   1        257.02        180.11        73.13 o                         
 -12   1   1         51.02         76.92        64.42 o                         
 -11   1   1        293.16        145.64        59.07 o                         
 -10   1   1        147.59         58.26        54.54 o                         
  -9   1   1        177.25        184.32        39.50 o                         
  -8   1   1        664.28        631.23        47.47 o                         
  -7   1   1        497.06        377.83        51.82 o                         
  -6   1   1        822.98        817.10        49.25 o                         
  -5   1   1       6892.29       7151.94       206.92 o                         
  -4   1   1       1567.10       1484.94        52.80 o                         
  -3   1   1       9990.35      10358.50       247.54 o                         
  -2   1   1       5589.55       5706.65        79.66 o                         
  -1   1   1       5275.88       5639.63       130.19 o                         
   0   1   1        183.59        165.73        50.71 o                         
   1   1   1       4375.25       4747.82       124.41 o                         
   2   1   1       3652.88       3632.60        89.85 o                         
   3   1   1       6986.32       6797.03       274.50 o                         
   4   1   1       2097.18       1979.05        87.21 o                         
   5   1   1       5103.23       5501.28       167.08 o                         
   6   1   1       2304.90       2196.73        51.59 o                         
   7   1   1       1311.14       1094.12        52.20 o                         
   8   1   1       1658.80       1505.37        49.50 o                         
   9   1   1        470.93        469.39        49.38 o                         
  10   1   1         97.22        105.17        55.85 o                         
  11   1   1        194.70        174.55        60.84 o                         
  12   1   1         26.95         69.04        69.17 o                         
  13   1   1         95.81        152.00        74.27 o                         
  14   1   1         32.49        111.35        82.60 o                         
 -14   2   1         36.04         41.65        86.92 o                         
 -13   2   1         54.67         76.34        70.01 o                         
 -12   2   1       1477.67       1439.30        64.50 o                         
 -11   2   1        642.73        675.09        60.78 o                         
 -10   2   1        544.73        570.72        60.64 o                         
  -9   2   1       2033.94       1808.68        58.77 o                         
  -8   2   1       1973.88       1653.04        48.33 o                         
  -7   2   1         83.40         70.82        50.36 o                         
  -6   2   1       3037.25       2801.26        74.81 o                         
  -5   2   1       2821.65       2914.31        92.52 o                         
  -4   2   1       1153.92       1230.06        46.10 o                         
  -3   2   1       6127.62       6516.65        98.75 o                         
  -2   2   1       4244.14       4575.84       171.66 o                         
  -1   2   1         94.71         98.61        35.00 o                         
   0   2   1        248.78        394.32        52.85 o                         
   1   2   1        130.58        181.60        59.70 o                         
   2   2   1       6678.75       6717.74       158.17 o                         
   3   2   1      10784.65      10806.58       370.27 o                         
   4   2   1       2269.93       2170.59        52.33 o                         
   5   2   1       2373.28       2532.12       113.52 o                         
   6   2   1       1783.77       1681.73        52.83 o                         
   7   2   1         34.70         24.63        40.97 o                         
   8   2   1       1174.65       1019.79        51.00 o                         
   9   2   1        881.00        866.77        54.19 o                         
  10   2   1        350.27        291.55        60.92 o                         
  11   2   1       1273.41       1331.27        64.71 o                         
  12   2   1       2303.25       2326.49        75.15 o                         
  13   2   1        116.87        156.52        72.11 o                         
  14   2   1         20.29         69.43        88.57 o                         
 -14   3   1        186.61        218.52        87.53 o                         
 -13   3   1       1546.94       1688.55        79.37 o                         
 -12   3   1        162.03        248.64        67.48 o                         
 -11   3   1         70.49         66.78        58.68 o                         
 -10   3   1        807.04        875.28        52.00 o                         
  -9   3   1         31.34         83.88        53.53 o                         
  -8   3   1       4199.13       4184.93        78.66 o                         
  -7   3   1       4654.12       4547.37       101.47 o                         
  -6   3   1       6322.53       6634.00       165.19 o                         
  -5   3   1       4537.33       4275.95       109.38 o                         
  -4   3   1       3806.70       3796.48        88.72 o                         
  -3   3   1        274.29        297.89        41.01 o                         
  -2   3   1       5685.77       5951.80       113.72 o                         
  -1   3   1       4986.18       5108.04        69.28 o                         
   0   3   1          3.21          7.54        41.50 o                         
   1   3   1       6125.32       6178.90       108.33 o                         
   2   3   1       6228.55       5956.30       208.62 o                         
   3   3   1        781.72        727.82        46.68 o                         
   4   3   1       1745.70       1677.84        59.60 o                         
   5   3   1       2500.33       2691.66       150.80 o                         
   6   3   1       7071.74       7279.68       138.31 o                         
   7   3   1       4540.79       4409.97       100.10 o                         
   8   3   1       3296.03       3352.88        63.55 o                         
   9   3   1         85.60         79.91        55.76 o                         
  10   3   1       1054.53       1000.37        58.50 o                         
  11   3   1         68.18         43.09        60.15 o                         
  12   3   1        210.79        195.78        83.31 o                         
  13   3   1       1238.58       1359.03       103.29 o                         
  14   3   1         80.04         97.75        96.19 o                         
 -14   4   1        528.53        535.87        88.35 o                         
 -13   4   1         84.49        132.86        82.93 o                         
 -12   4   1       2928.88       2880.92       125.60 o                         
 -11   4   1        827.43        782.60        57.44 o                         
 -10   4   1        175.23        167.05        53.79 o                         
  -9   4   1        438.10        501.62        51.83 o                         
  -8   4   1       1423.93       1363.28        50.13 o                         
  -7   4   1       1763.67       1857.59        53.64 o                         
  -6   4   1       1680.07       1630.62        68.93 o                         
  -5   4   1       1623.86       1645.91        48.06 o                         
  -4   4   1       7114.25       6992.68       226.88 o                         
  -3   4   1      26391.25      27909.90       763.30 o                         
  -2   4   1      16424.29      16739.01       413.63 o                         
  -1   4   1       1903.53       2152.03        56.98 o                         
   0   4   1      19656.33      21137.29       551.54 o                         
   1   4   1       1997.20       2232.33        60.89 o                         
   2   4   1      14540.89      15651.54       318.89 o                         
   3   4   1      18970.75      20697.34       639.91 o                         
   4   4   1       2818.71       2978.38        65.37 o                         
   5   4   1       4539.03       4311.12       143.48 o                         
   6   4   1       3553.87       3292.99        54.32 o                         
   7   4   1       2369.12       2501.52        60.62 o                         
   8   4   1       1616.66       1468.11        56.23 o                         
   9   4   1        571.60        593.25        63.03 o                         
  10   4   1        421.60        407.72        60.93 o                         
  11   4   1        573.98        595.08        58.56 o                         
  12   4   1       2299.29       2348.59        90.80 o                         
  13   4   1         30.12        -10.70        78.61 o                         
  14   4   1        561.70        608.69        90.75 o                         
 -14   5   1        157.36        211.21       104.18 o                         
 -13   5   1        647.78        626.37        73.68 o                         
 -12   5   1         90.85         33.27        67.86 o                         
 -11   5   1       1833.22       1883.37        80.51 o                         
 -10   5   1         59.73         82.74        53.64 o                         
  -9   5   1        799.05        787.80        49.53 o                         
  -8   5   1       4090.36       4161.95        86.92 o                         
  -7   5   1      10600.06      10295.52       259.82 o                         
  -6   5   1        257.04        177.72        34.90 o                         
  -5   5   1       2029.55       2153.62        69.96 o                         
  -4   5   1       3697.15       3600.57       103.43 o                         
  -3   5   1        195.86        200.53        33.05 o                         
  -2   5   1      10587.33      11563.53       347.75 o                         
  -1   5   1       3327.44       3828.47        78.22 o                         
   0   5   1       4348.89       4374.39       100.71 o                         
   1   5   1       8037.33       7713.54       192.87 o                         
   2   5   1      14619.48      15125.00       441.54 o                         
   3   5   1        112.12        112.81        39.69 o                         
   4   5   1       5372.76       5069.00       246.96 o                         
   5   5   1       3203.64       3243.71        61.95 o                         
   6   5   1        259.16        247.40        38.26 o                         
   7   5   1       8123.08       8482.13       200.88 o                         
   8   5   1       2271.30       2214.64        67.54 o                         
   9   5   1       1374.60       1262.37        59.91 o                         
  10   5   1        103.45        126.77        54.71 o                         
  11   5   1       1831.30       1868.79        61.86 o                         
  12   5   1        180.53        201.75        74.62 o                         
  13   5   1        852.22        889.76        87.09 o                         
 -13   6   1        182.83        180.30        76.93 o                         
 -12   6   1        563.16        577.69        73.69 o                         
 -11   6   1        168.11        183.26        69.91 o                         
 -10   6   1        140.35        131.59        58.76 o                         
  -9   6   1        231.19        195.22        55.10 o                         
  -8   6   1       1707.91       1634.39        60.79 o                         
  -7   6   1       1035.80        967.03        48.88 o                         
  -6   6   1       2696.42       2732.76        97.46 o                         
  -5   6   1       1734.82       1810.81        50.69 o                         
  -4   6   1        701.64        720.40        42.40 o                         
  -3   6   1       3421.75       3445.05        51.74 o                         
  -2   6   1        674.76        602.36        39.14 o                         
  -1   6   1       1010.15       1050.78        44.40 o                         
   0   6   1      11683.02      12620.73       294.16 o                         
   1   6   1        357.43        434.66        42.86 o                         
   2   6   1        259.46        250.28        40.28 o                         
   3   6   1       2231.47       2200.17        78.35 o                         
   4   6   1        699.77        674.45        38.24 o                         
   5   6   1       1417.48       1513.27        40.85 o                         
   6   6   1       1823.69       1994.01        61.21 o                         
   7   6   1        371.45        367.62        44.23 o                         
   8   6   1       2224.18       2290.30        66.06 o                         
   9   6   1        145.22        196.55        60.65 o                         
  10   6   1        222.31        204.36        55.44 o                         
  11   6   1        190.39        148.73        71.84 o                         
  12   6   1        388.24        370.94        70.13 o                         
  13   6   1        102.29         64.04       103.49 o                         
 -13   7   1         31.10          6.03        71.54 o                         
 -12   7   1          1.38        -13.61        59.57 o                         
 -11   7   1        309.76        326.47        59.74 o                         
 -10   7   1         35.09         51.33        54.36 o                         
  -9   7   1        693.42        637.27        47.98 o                         
  -8   7   1        121.79         76.14        39.05 o                         
  -7   7   1        390.08        375.71        45.98 o                         
  -6   7   1        457.52        525.61        40.55 o                         
  -5   7   1       3235.78       3482.76       109.46 o                         
  -4   7   1        419.01        564.99        41.10 o                         
  -3   7   1       1045.19       1277.73        58.67 o                         
  -2   7   1       2988.77       2990.41       132.51 o                         
  -1   7   1        938.15        886.89        45.02 o                         
   0   7   1        991.64        889.19        42.51 o                         
   1   7   1       1537.34       1376.20        48.49 o                         
   2   7   1       1071.52       1219.72        75.15 o                         
   3   7   1       2120.58       2231.25        55.35 o                         
   4   7   1        184.93        319.73        40.13 o                         
   5   7   1       2612.50       2876.23        62.53 o                         
   6   7   1        160.12        193.95        42.84 o                         
   7   7   1        904.21        772.75        48.26 o                         
   8   7   1        313.66        243.78        38.13 o                         
   9   7   1        327.04        345.27        56.55 o                         
  10   7   1         21.90         60.13        60.13 o                         
  11   7   1        219.85        325.52        79.32 o                         
  12   7   1          0.92        -51.74        74.64 o                         
  13   7   1         24.66        -33.50        78.28 o                         
 -13   8   1         19.22         -4.17        68.03 o                         
 -12   8   1         64.47         79.66        67.16 o                         
 -11   8   1        102.10         88.31        63.06 o                         
 -10   8   1        399.45        381.44        56.11 o                         
  -9   8   1         33.85         49.32        46.50 o                         
  -8   8   1        316.42        273.56        47.65 o                         
  -7   8   1          5.31         16.07        38.94 o                         
  -6   8   1        225.54        264.49        39.25 o                         
  -5   8   1        223.53        236.58        43.08 o                         
  -4   8   1       1287.73       1217.06        43.92 o                         
  -3   8   1       3981.37       3759.03       159.35 o                         
  -2   8   1       1398.51       1597.78        76.56 o                         
  -1   8   1       5538.20       5754.58       151.07 o                         
   0   8   1        157.63        203.25        39.97 o                         
   1   8   1       2811.23       3725.41        79.59 o                         
   2   8   1       3683.73       3636.95       104.10 o                         
   3   8   1       1455.39       1561.86        42.51 o                         
   4   8   1       1351.42       1213.69        58.45 o                         
   5   8   1        637.92        586.23        45.26 o                         
   6   8   1         91.87         96.96        42.24 o                         
   7   8   1          2.21         12.94        42.14 o                         
   8   8   1        221.90        235.72        55.12 o                         
   9   8   1         28.29         27.09        47.69 o                         
  10   8   1        276.09        274.67        53.66 o                         
  11   8   1         42.96         37.71        52.32 o                         
  12   8   1         22.77        -11.18        68.51 o                         
  13   8   1         50.24         42.23        78.07 o                         
 -13   9   1        161.51        138.52        82.15 o                         
 -12   9   1        343.67        268.04        69.08 o                         
 -11   9   1         94.26         84.18        63.62 o                         
 -10   9   1          6.54         51.76        58.57 o                         
  -9   9   1        129.34        107.26        46.87 o                         
  -8   9   1         58.21         25.91        47.14 o                         
  -7   9   1       3441.63       3560.17       106.11 o                         
  -6   9   1        276.10        263.85        39.92 o                         
  -5   9   1        112.60        123.08        49.51 o                         
  -4   9   1       2311.97       2450.72        70.49 o                         
  -3   9   1       1694.89       1950.46        48.54 o                         
  -2   9   1        241.14        224.44        37.35 o                         
  -1   9   1        411.70        461.71        42.09 o                         
   0   9   1        761.10        659.11        44.09 o                         
   1   9   1        936.39        911.97        44.15 o                         
   2   9   1        634.40        560.57        41.88 o                         
   3   9   1       1484.78       1681.51        66.97 o                         
   4   9   1       3089.73       3406.33        71.27 o                         
   5   9   1         71.75         79.89        42.51 o                         
   6   9   1        245.31        230.29        38.10 o                         
   7   9   1       3101.18       3120.76        48.36 o                         
   8   9   1         31.93         52.81        50.80 o                         
   9   9   1        189.40        147.56        51.48 o                         
  10   9   1          6.66         -2.77        52.84 o                         
  11   9   1        135.30        181.44        64.70 o                         
  12   9   1        253.22        277.93        76.42 o                         
  13   9   1        121.68        206.60        96.16 o                         
 -13  10   1         48.60        103.58        88.13 o                         
 -12  10   1        332.33        406.06        72.82 o                         
 -11  10   1        426.01        450.30        69.55 o                         
 -10  10   1         32.19         53.76        63.19 o                         
  -9  10   1       1971.39       2069.40        82.60 o                         
  -8  10   1         18.43         40.41        46.39 o                         
  -7  10   1        186.18        233.69        50.89 o                         
  -6  10   1       3633.24       3486.10        69.22 o                         
  -5  10   1       1115.44       1166.62        48.84 o                         
  -4  10   1       2194.00       2315.43        70.60 o                         
  -3  10   1       3917.77       4002.42        79.56 o                         
  -2  10   1       1023.85       1089.58        46.41 o                         
  -1  10   1        229.23        207.94        38.89 o                         
   0  10   1      10533.12      11435.76       167.95 o                         
   1  10   1        210.35        203.94        42.68 o                         
   2  10   1       2550.32       2213.99        61.04 o                         
   3  10   1       6419.17       5955.67       189.12 o                         
   4  10   1       3201.64       3289.58        71.61 o                         
   5  10   1        773.17        794.28        48.41 o                         
   6  10   1       2973.51       3129.13        66.00 o                         
   7  10   1        327.17        311.30        51.25 o                         
   8  10   1         18.06         21.14        50.16 o                         
   9  10   1       1544.83       1625.48        66.01 o                         
  10  10   1         90.68         89.76        64.90 o                         
  11  10   1        749.27        860.70        70.57 o                         
  12  10   1        387.14        413.38        79.31 o                         
  13  10   1         57.70          9.08        84.40 o                         
 -12  11   1        348.27        360.18        78.13 o                         
 -11  11   1        576.42        577.35        74.74 o                         
 -10  11   1        939.78        908.95        57.66 o                         
  -9  11   1          7.24         12.20        59.03 o                         
  -8  11   1        720.70        783.71        51.94 o                         
  -7  11   1       1861.51       2018.58       103.82 o                         
  -6  11   1       1280.60       1274.88        47.44 o                         
  -5  11   1       5571.26       6003.98       183.38 o                         
  -4  11   1       2463.91       2579.89        50.17 o                         
  -3  11   1        149.28        144.40        39.74 o                         
  -2  11   1       6078.52       5100.17       139.85 o                         
  -1  11   1       7138.36       6750.57       128.21 o                         
   0  11   1        662.75        534.03        39.78 o                         
   1  11   1       3352.06       3651.76       100.61 o                         
   2  11   1       3215.08       3141.03        59.37 o                         
   3  11   1        346.74        321.88        43.18 o                         
   4  11   1       1975.49       2141.29        49.00 o                         
   5  11   1       3790.69       4079.49       148.54 o                         
   6  11   1       2650.89       2563.29        94.82 o                         
   7  11   1       2409.67       2446.07       146.36 o                         
   8  11   1       1356.72       1341.00        72.55 o                         
   9  11   1          8.12        -12.47        64.92 o                         
  10  11   1        733.25        781.27        61.92 o                         
  11  11   1        425.71        450.42        65.71 o                         
  12  11   1        377.78        393.84        80.07 o                         
 -12  12   1        718.97        786.96        79.08 o                         
 -11  12   1        953.14       1021.35        83.93 o                         
 -10  12   1         93.77         56.94        73.71 o                         
  -9  12   1       2695.52       2614.14       198.72 o                         
  -8  12   1         24.39         52.76        57.86 o                         
  -7  12   1        261.69        266.87        60.01 o                         
  -6  12   1       4443.65       4467.69        90.37 o                         
  -5  12   1       1214.12       1149.61        48.05 o                         
  -4  12   1        158.94        133.26        37.24 o                         
  -3  12   1       2947.20       3072.86        51.88 o                         
  -2  12   1       1995.79       2102.97        57.69 o                         
  -1  12   1        924.54        830.93        45.09 o                         
   0  12   1       3836.21       4023.16        71.21 o                         
   1  12   1        566.74        529.49        47.14 o                         
   2  12   1       2961.24       2914.36        61.23 o                         
   3  12   1       3849.27       3839.99        55.37 o                         
   4  12   1        317.87        243.77        45.18 o                         
   5  12   1       1106.04       1119.74        53.96 o                         
   6  12   1       3397.10       3442.65       120.27 o                         
   7  12   1        406.73        408.85        51.93 o                         
   8  12   1         43.24         50.27        59.36 o                         
   9  12   1       2713.52       2596.42       162.20 o                         
  10  12   1         65.52         51.71        73.98 o                         
  11  12   1        989.23       1096.92        78.05 o                         
  12  12   1        621.00        647.38        88.01 o                         
 -12  13   1         93.91         13.02        96.54 o                         
 -11  13   1        283.16        237.51        84.90 o                         
 -10  13   1        794.55        848.94        69.64 o                         
  -9  13   1         22.49         37.17        62.30 o                         
  -8  13   1        713.78        670.12        71.33 o                         
  -7  13   1       1594.54       1477.49        67.21 o                         
  -6  13   1        127.33        142.01        59.68 o                         
  -5  13   1       2015.15       1927.35        45.43 o                         
  -4  13   1       2322.61       2294.85        49.62 o                         
  -3  13   1        728.44        745.23        47.23 o                         
  -2  13   1       2183.10       2194.47        53.07 o                         
  -1  13   1       2161.39       2388.18        54.08 o                         
   0  13   1        254.00        230.52        45.73 o                         
   1  13   1       3679.63       3826.46        59.44 o                         
   2  13   1       2579.62       2496.24        51.36 o                         
   3  13   1        451.55        454.96        38.50 o                         
   4  13   1       2885.36       2680.31        93.75 o                         
   5  13   1       2828.13       2672.14        55.78 o                         
   6  13   1         58.40         47.76        49.71 o                         
   7  13   1       1055.37       1062.35        54.11 o                         
   8  13   1        453.85        461.88        65.81 o                         
   9  13   1         29.63          0.86        59.38 o                         
  10  13   1        871.98        828.82        77.51 o                         
  11  13   1        200.48        234.29       104.36 o                         
  12  13   1        170.84        185.63        90.55 o                         
 -11  14   1        121.01        208.93        83.59 o                         
 -10  14   1        244.98        294.48        68.35 o                         
  -9  14   1        160.32        151.89        78.58 o                         
  -8  14   1        259.07        286.15        77.88 o                         
  -7  14   1        749.59        711.27        55.76 o                         
  -6  14   1       1308.12       1259.87        54.46 o                         
  -5  14   1        133.26        112.19        49.70 o                         
  -4  14   1        507.89        407.16        42.42 o                         
  -3  14   1       2785.47       2580.55        50.37 o                         
  -2  14   1       1011.23        924.88        48.28 o                         
  -1  14   1        894.96        895.41        44.89 o                         
   0  14   1        604.58        465.58        47.18 o                         
   1  14   1       1257.45       1159.60        49.25 o                         
   2  14   1        383.29        361.48        46.45 o                         
   3  14   1       1681.42       1677.44        45.84 o                         
   4  14   1        277.73        236.54        37.17 o                         
   5  14   1        238.04        217.84        50.39 o                         
   6  14   1       1629.43       1575.57        59.45 o                         
   7  14   1        589.40        512.69        51.40 o                         
   8  14   1        411.77        439.37        60.41 o                         
   9  14   1        293.34        349.35        68.38 o                         
  10  14   1        366.83        397.02        82.46 o                         
  11  14   1         54.03        115.07        77.65 o                         
 -11  15   1        142.63        130.04        95.90 o                         
 -10  15   1         91.71         44.79        90.73 o                         
  -9  15   1         15.94         56.17        79.15 o                         
  -8  15   1         87.49         64.06        76.88 o                         
  -7  15   1        439.28        360.86        64.54 o                         
  -6  15   1        255.53        233.09        53.96 o                         
  -5  15   1         94.57         64.63        46.35 o                         
  -4  15   1        180.24        142.71        47.09 o                         
  -3  15   1        105.26        134.41        50.21 o                         
  -2  15   1        120.94         63.62        45.24 o                         
  -1  15   1        302.34        287.60        46.47 o                         
   0  15   1         26.57         18.32        44.36 o                         
   1  15   1        570.82        511.84        46.97 o                         
   2  15   1        104.62        110.73        44.82 o                         
   3  15   1        196.00        138.35        44.80 o                         
   4  15   1        150.06        175.99        46.58 o                         
   5  15   1        134.84        189.61        53.41 o                         
   6  15   1        346.10        306.53        50.09 o                         
   7  15   1        382.92        369.17        65.81 o                         
   8  15   1         35.61         57.93        62.93 o                         
   9  15   1          7.55         82.29        80.26 o                         
  10  15   1        151.44        168.09        83.85 o                         
  11  15   1        162.17         69.03       103.29 o                         
 -10  16   1        146.10        122.76        83.63 o                         
  -9  16   1         16.25         24.89        72.63 o                         
  -8  16   1         58.90        102.19        72.79 o                         
  -7  16   1         86.44         60.43        63.06 o                         
  -6  16   1        126.07        228.61        69.21 o                         
  -5  16   1        133.83        163.71        43.58 o                         
  -4  16   1         88.73        123.39        49.21 o                         
  -3  16   1       2157.00       2168.51        55.93 o                         
  -2  16   1        393.16        380.89        47.89 o                         
  -1  16   1        370.74        330.37        54.89 o                         
   0  16   1         32.68         41.52        58.43 o                         
   1  16   1        166.87        217.74        59.32 o                         
   2  16   1        554.92        567.98        55.65 o                         
   3  16   1       1350.83       1311.62        90.24 o                         
   4  16   1        253.68        247.48        47.00 o                         
   5  16   1        273.27        271.23        46.81 o                         
   6  16   1        112.30        223.75        69.06 o                         
   7  16   1         93.42        149.73        63.18 o                         
   8  16   1        123.96        208.62        80.47 o                         
   9  16   1         36.22         69.70        80.01 o                         
  10  16   1         77.67         51.24        91.88 o                         
 -10  17   1        157.57        177.28        95.22 o                         
  -9  17   1        165.08        121.21        83.23 o                         
  -8  17   1        411.83        453.95        72.86 o                         
  -7  17   1        383.56        338.58        88.39 o                         
  -6  17   1        701.53        696.97        70.77 o                         
  -5  17   1         28.58         18.80        51.54 o                         
  -4  17   1        779.79        776.26        51.30 o                         
  -3  17   1         26.12         15.76        49.33 o                         
  -2  17   1       1698.80       1576.12        61.02 o                         
  -1  17   1        133.32        141.41        64.57 o                         
   0  17   1        172.71        176.63        49.35 o                         
   1  17   1        154.88         79.23        65.70 o                         
   2  17   1       2703.12       2569.40        68.13 o                         
   3  17   1         60.49         22.35        46.58 o                         
   4  17   1        718.70        713.04        48.99 o                         
   5  17   1         71.00        103.02        54.32 o                         
   6  17   1        417.23        389.88        63.65 o                         
   7  17   1        168.47        198.13        63.87 o                         
   8  17   1        166.35         93.30        73.78 o                         
   9  17   1        279.47        292.98        77.44 o                         
  10  17   1        201.31        293.02        88.97 o                         
  -9  18   1        113.04        100.90        82.78 o                         
  -8  18   1        669.28        761.72        79.20 o                         
  -7  18   1         97.74         98.05        67.33 o                         
  -6  18   1        485.43        566.54        64.96 o                         
  -5  18   1        107.40         96.90        54.66 o                         
  -4  18   1        100.85        128.15        51.83 o                         
  -3  18   1       4569.50       4291.62       105.33 o                         
  -2  18   1         61.90          3.44        58.39 o                         
  -1  18   1        236.34        275.68        49.71 o                         
   0  18   1        396.26        391.95        50.20 o                         
   1  18   1        235.42        248.99        59.27 o                         
   2  18   1         70.83        124.23        53.28 o                         
   3  18   1       3929.13       3792.86        64.06 o                         
   4  18   1        250.62        220.02        52.18 o                         
   5  18   1        207.78        215.76        54.85 o                         
   6  18   1        566.40        589.25        71.81 o                         
   7  18   1        128.09        116.16        72.61 o                         
   8  18   1        679.07        897.41        82.39 o                         
   9  18   1         89.48          1.81        91.54 o                         
  -9  19   1          5.96         20.49       103.43 o                         
  -8  19   1        362.80        253.15        77.57 o                         
  -7  19   1        797.76        876.44        64.82 o                         
  -6  19   1         67.13         64.69        71.96 o                         
  -5  19   1        446.29        539.32        62.73 o                         
  -4  19   1       1422.63       1462.24        58.95 o                         
  -3  19   1         91.51        119.46        54.57 o                         
  -2  19   1       1612.10       1668.82        70.06 o                         
  -1  19   1       1257.13       1279.76        71.57 o                         
   0  19   1          4.13          1.27        63.21 o                         
   1  19   1        987.76       1005.62        66.16 o                         
   2  19   1       1343.83       1293.88        73.33 o                         
   3  19   1        191.10        182.16        64.31 o                         
   4  19   1       1170.78       1209.24        62.40 o                         
   5  19   1        286.77        291.11        62.96 o                         
   6  19   1        172.10        191.68        67.71 o                         
   7  19   1       1079.79       1189.72        70.93 o                         
   8  19   1        360.73        321.31        92.07 o                         
   9  19   1          5.33         61.03       104.39 o                         
  -8  20   1        359.48        345.37        95.00 o                         
  -7  20   1        189.39        178.77        82.75 o                         
  -6  20   1        822.21        804.97        74.84 o                         
  -5  20   1        331.22        321.90        67.67 o                         
  -4  20   1        172.27        204.50        72.91 o                         
  -3  20   1       1120.18       1139.62        78.13 o                         
  -2  20   1        309.54        354.76        64.71 o                         
  -1  20   1        291.53        275.70        69.27 o                         
   0  20   1       2230.57       2141.32        65.41 o                         
   1  20   1        149.86        159.89        69.71 o                         
   2  20   1        629.81        652.12        59.95 o                         
   3  20   1       1583.64       1553.12        60.13 o                         
   4  20   1        328.10        467.21        73.78 o                         
   5  20   1        222.53        318.59        59.51 o                         
   6  20   1        661.11        640.17        88.32 o                         
   7  20   1        110.93         37.77        82.85 o                         
   8  20   1        312.02        463.46        87.54 o                         
  -7  21   1        772.71        739.57       101.63 o                         
  -6  21   1         39.40         -3.81        82.70 o                         
  -5  21   1        671.48        617.78        80.82 o                         
  -4  21   1        302.90        266.22        63.51 o                         
  -3  21   1          5.13         50.10        58.41 o                         
  -2  21   1        679.78        721.36        73.87 o                         
  -1  21   1        579.67        544.32        74.47 o                         
   0  21   1          1.78         30.46        66.72 o                         
   1  21   1        471.08        562.38        89.92 o                         
   2  21   1        491.68        513.61        68.55 o                         
   3  21   1          5.40         66.84        66.64 o                         
   4  21   1        404.82        368.23        67.70 o                         
   5  21   1        598.58        592.28        75.95 o                         
   6  21   1         18.48         61.42        82.35 o                         
   7  21   1        881.92        898.05        89.77 o                         
  -6  22   1        171.92         -6.71       104.34 o                         
  -5  22   1         94.60        126.72        70.39 o                         
  -4  22   1        278.03        311.08        76.74 o                         
  -3  22   1         62.60        129.59        62.59 o                         
  -2  22   1        152.57        183.26        72.43 o                         
  -1  22   1         84.99         45.99        71.45 o                         
   0  22   1        234.11        111.99        63.96 o                         
   1  22   1        118.88         35.46        88.45 o                         
   2  22   1        130.50        101.22        72.61 o                         
   3  22   1         27.27         56.89        63.21 o                         
   4  22   1        205.21        207.67        77.15 o                         
   5  22   1        123.48        141.89        76.52 o                         
   6  22   1        193.49        107.75        95.28 o                         
  -5  23   1          4.09          2.82        87.54 o                         
  -4  23   1          8.70        -58.71        76.35 o                         
  -3  23   1          1.45         51.61        71.03 o                         
  -2  23   1        103.40         92.79        82.43 o                         
  -1  23   1         13.33         76.57        75.57 o                         
   0  23   1         24.34          6.85        76.38 o                         
   1  23   1         20.61        -17.63        90.16 o                         
   2  23   1        138.61        166.55        89.83 o                         
   3  23   1          0.84         10.33        76.04 o                         
   4  23   1         17.60        -23.58        82.66 o                         
   5  23   1          8.33         18.21        81.82 o                         
  -3  24   1          1.38        165.60        86.72 o                         
  -2  24   1         57.07         45.18        83.72 o                         
  -1  24   1         26.74         48.99        77.19 o                         
   0  24   1         34.85         26.67        82.97 o                         
   1  24   1         22.85         35.31        83.14 o                         
   2  24   1         72.14         43.18        93.44 o                         
   3  24   1          2.19         10.72        88.33 o                         
   4  24   1         30.12        -76.74       165.29 o                         
 -14   0   2        928.18       1031.85       165.64 o                         
 -13   0   2         58.93         84.92       105.16 o                         
 -12   0   2        624.46        581.81        90.27 o                         
 -11   0   2        395.95        448.80        77.71 o                         
 -10   0   2        395.44        447.53        92.76 o                         
  -9   0   2        779.78        853.40        96.05 o                         
  -8   0   2        297.81        225.33        64.57 o                         
  -7   0   2       3003.13       2855.27        98.43 o                         
  -6   0   2      13492.30      13722.92       113.18 o                         
  -5   0   2       4259.31       3844.25       249.48 o                         
  -4   0   2       1508.46       1488.45        60.64 o                         
  -3   0   2       4696.71       4157.94       313.39 o                         
  -2   0   2       3424.91       3430.21       118.50 o                         
  -1   0   2      13988.34      14274.98      1337.00 o                         
   1   0   2      26017.59      27251.83       483.36 o                         
   2   0   2       9696.67       9354.09       163.31 o                         
   3   0   2      10640.46       9896.56       297.10 o                         
   4   0   2       2962.83       2903.10       164.29 o                         
   5   0   2       3267.79       2634.84        74.90 o                         
   6   0   2      11301.17      10641.93       485.36 o                         
   7   0   2       1584.18       1529.96        96.59 o                         
   8   0   2        826.64        817.47        61.80 o                         
   9   0   2       1092.67        960.89        83.51 o                         
  10   0   2        484.93        508.93       102.44 o                         
  11   0   2        434.91        415.90        81.79 o                         
  12   0   2        341.59        455.99       105.91 o                         
  13   0   2         77.16        -57.62       118.45 o                         
  14   0   2        969.20       1076.39       168.52 o                         
 -14   1   2         84.62         93.20       162.30 o                         
 -13   1   2        178.94        186.18        81.56 o                         
 -12   1   2         82.29        155.90        62.05 o                         
 -11   1   2       1386.83       1394.21        81.85 o                         
 -10   1   2       2945.84       2915.59       133.96 o                         
  -9   1   2       1136.44       1050.12        49.99 o                         
  -8   1   2       1004.58       1010.98        44.70 o                         
  -7   1   2       2474.79       2248.79        71.04 o                         
  -6   1   2        201.41        217.11        38.50 o                         
  -5   1   2       4619.10       4676.32        99.01 o                         
  -4   1   2       2489.26       2446.08        79.15 o                         
  -3   1   2        343.04        335.66        37.83 o                         
  -2   1   2       5144.92       4923.17       157.53 o                         
  -1   1   2      24401.60      26393.25       560.49 o                         
   0   1   2       2117.83       2436.77        98.13 o                         
   1   1   2      10145.90      11255.72       151.54 o                         
   2   1   2       2150.87       2062.96        93.16 o                         
   3   1   2        309.63        281.07        42.55 o                         
   4   1   2       3658.92       3276.24        95.42 o                         
   5   1   2       4561.06       4333.01        96.00 o                         
   6   1   2        574.71        593.01        43.33 o                         
   7   1   2       2480.68       2346.63        84.23 o                         
   8   1   2        914.15        918.40        60.15 o                         
   9   1   2       1005.74        967.99        64.35 o                         
  10   1   2       2670.47       2552.99        65.41 o                         
  11   1   2        858.87        955.71        74.54 o                         
  12   1   2        234.21        279.86        91.32 o                         
  13   1   2        239.07        304.04        78.27 o                         
  14   1   2         69.63       -144.85       167.70 o                         
 -13   2   2          7.48         87.99        99.51 o                         
 -12   2   2        567.54        664.64        72.61 o                         
 -11   2   2        266.76        302.68        59.23 o                         
 -10   2   2        168.46        146.17        49.38 o                         
  -9   2   2       1256.90       1198.42        58.24 o                         
  -8   2   2       1382.72       1319.42        45.96 o                         
  -7   2   2        197.18        175.46        42.41 o                         
  -6   2   2       5709.76       6164.34       112.44 o                         
  -5   2   2        101.39         63.93        38.34 o                         
  -4   2   2        102.91        114.86        48.91 o                         
  -3   2   2       1193.07       1133.32        40.23 o                         
  -2   2   2        561.63        537.00        39.19 o                         
  -1   2   2        501.77        550.33        54.99 o                         
   0   2   2      27305.08      27534.79      1530.70 o                         
   1   2   2       1185.74       1140.72        71.01 o                         
   2   2   2        203.46        194.17        48.83 o                         
   3   2   2        439.79        394.87        43.28 o                         
   4   2   2         37.38         48.93        44.72 o                         
   5   2   2        106.57        113.09        43.18 o                         
   6   2   2       3107.35       3299.35       129.81 o                         
   7   2   2        554.44        513.67        42.61 o                         
   8   2   2       2181.06       2013.25        58.94 o                         
   9   2   2       1115.30       1123.44        60.44 o                         
  10   2   2         59.49         77.50        60.52 o                         
  11   2   2        131.39        178.81        64.84 o                         
  12   2   2        439.73        451.09        70.06 o                         
  13   2   2          3.36         30.62       103.00 o                         
 -13   3   2        126.86         80.92        75.83 o                         
 -12   3   2         36.89          5.04        78.72 o                         
 -11   3   2        674.12        685.95        69.51 o                         
 -10   3   2        574.35        483.16        47.50 o                         
  -9   3   2        279.03        317.71        51.00 o                         
  -8   3   2        765.29        758.27        47.42 o                         
  -7   3   2         29.03         27.20        44.95 o                         
  -6   3   2         35.42         38.49        50.22 o                         
  -5   3   2       4998.43       5446.14        65.92 o                         
  -4   3   2       2674.36       2733.50        51.91 o                         
  -3   3   2       1895.98       1794.69        82.32 o                         
  -2   3   2       1663.36       1862.21        48.91 o                         
  -1   3   2       3037.53       3002.04       102.74 o                         
   0   3   2       1759.42       1555.30        55.53 o                         
   1   3   2       1119.67       1048.52        98.50 o                         
   2   3   2       2525.80       2407.32       128.62 o                         
   3   3   2       1870.44       1857.64       133.63 o                         
   4   3   2       3418.52       3135.79        79.75 o                         
   5   3   2       7133.26       7131.15       108.19 o                         
   6   3   2         38.47         50.47        51.23 o                         
   7   3   2         43.40         52.98        46.36 o                         
   8   3   2        432.51        385.89        57.99 o                         
   9   3   2        250.49        247.24        61.51 o                         
  10   3   2        749.18        690.90        57.21 o                         
  11   3   2        587.98        601.63        60.61 o                         
  12   3   2         13.29         49.87        91.02 o                         
  13   3   2        100.89        128.19        78.27 o                         
 -13   4   2          7.51         49.52        85.84 o                         
 -12   4   2        101.17        161.91        72.43 o                         
 -11   4   2         35.88        108.83        61.92 o                         
 -10   4   2        677.23        722.72        57.23 o                         
  -9   4   2        106.81        133.54        54.38 o                         
  -8   4   2        341.14        330.46        49.97 o                         
  -7   4   2        734.89        681.91        51.95 o                         
  -6   4   2        259.22        200.59        46.40 o                         
  -5   4   2       2038.99       2051.24        73.91 o                         
  -4   4   2        382.97        366.56        35.02 o                         
  -3   4   2          8.54         23.88        34.39 o                         
  -2   4   2        155.21        156.89        34.86 o                         
  -1   4   2       2021.91       2201.47        85.75 o                         
   0   4   2         19.32         38.97        45.63 o                         
   1   4   2       1959.33       2128.11        73.77 o                         
   2   4   2        364.43        361.48        60.10 o                         
   3   4   2         23.74         21.61        42.82 o                         
   4   4   2        598.28        569.06        52.04 o                         
   5   4   2        722.87        693.26        54.02 o                         
   6   4   2        363.58        312.67        51.75 o                         
   7   4   2        453.50        352.61        47.21 o                         
   8   4   2        146.57        152.62        50.57 o                         
   9   4   2         37.41          0.50        61.55 o                         
  10   4   2        286.81        274.04        65.26 o                         
  11   4   2         97.61        102.07        55.86 o                         
  12   4   2        228.36        140.16        91.39 o                         
  13   4   2         18.00         21.84        84.90 o                         
 -13   5   2         32.06         43.43        76.51 o                         
 -12   5   2         98.60         -5.56        88.97 o                         
 -11   5   2        439.17        493.19        63.87 o                         
 -10   5   2        104.52        101.32        78.12 o                         
  -9   5   2       1363.21       1202.82        53.91 o                         
  -8   5   2        495.13        474.71        41.49 o                         
  -7   5   2        828.69        804.59        43.93 o                         
  -6   5   2         78.55         93.75        36.53 o                         
  -5   5   2       2405.86       2540.68        79.95 o                         
  -4   5   2        985.61        937.08        53.48 o                         
  -3   5   2       1659.14       1716.22        66.78 o                         
  -2   5   2        661.48        632.17        38.10 o                         
  -1   5   2        586.05        563.33        55.24 o                         
   0   5   2        229.43        219.45        41.50 o                         
   1   5   2        817.93        791.08        59.71 o                         
   2   5   2        341.38        344.25        49.78 o                         
   3   5   2       4743.14       4626.67       109.85 o                         
   4   5   2       2760.74       2452.56        67.15 o                         
   5   5   2       4077.67       3852.88       101.14 o                         
   6   5   2        200.86        206.64        43.21 o                         
   7   5   2        899.31        831.37        49.80 o                         
   8   5   2        804.19        719.23        44.84 o                         
   9   5   2       1664.62       1655.56        61.01 o                         
  10   5   2        262.06        257.94        64.85 o                         
  11   5   2        244.97        200.79        56.42 o                         
  12   5   2        136.32        131.36        68.81 o                         
  13   5   2         86.97        154.66        84.19 o                         
 -13   6   2         19.04         17.94        82.42 o                         
 -12   6   2        291.54        354.16        67.93 o                         
 -11   6   2        269.72        329.95        62.89 o                         
 -10   6   2        219.31        286.11        63.57 o                         
  -9   6   2       4709.92       4730.47       148.20 o                         
  -8   6   2        818.25        790.01        49.27 o                         
  -7   6   2        238.40        208.68        36.95 o                         
  -6   6   2        893.96        812.87        39.09 o                         
  -5   6   2        289.48        284.79        42.80 o                         
  -4   6   2        191.76        251.82        33.95 o                         
  -3   6   2       7004.35       7280.59       126.95 o                         
  -2   6   2        195.54        189.10        36.27 o                         
  -1   6   2      12563.51      12730.48       217.04 o                         
   0   6   2      10956.53      11162.54       401.64 o                         
   1   6   2      10062.39      10949.63       176.43 o                         
   2   6   2        106.02        109.17        47.71 o                         
   3   6   2       6050.38       6446.30       251.81 o                         
   4   6   2        313.21        336.52        40.46 o                         
   5   6   2        730.07        763.39        54.13 o                         
   6   6   2        655.74        636.69        45.55 o                         
   7   6   2        171.85        186.62        56.27 o                         
   8   6   2       1857.88       1818.50        60.87 o                         
   9   6   2       4971.82       5049.06       135.39 o                         
  10   6   2         94.07        127.64        59.91 o                         
  11   6   2        165.28        177.76        70.32 o                         
  12   6   2        142.88        157.46        75.11 o                         
  13   6   2          7.88         21.83        85.01 o                         
 -13   7   2        489.62        568.99        91.21 o                         
 -12   7   2        106.23         86.66        73.79 o                         
 -11   7   2        358.69        412.04        60.10 o                         
 -10   7   2       1188.70       1145.33        54.69 o                         
  -9   7   2        806.84        752.98        46.23 o                         
  -8   7   2       1679.62       1712.24        60.46 o                         
  -7   7   2       1077.34       1033.73        39.90 o                         
  -6   7   2        151.31        166.92        41.79 o                         
  -5   7   2       5546.91       5717.41        75.68 o                         
  -4   7   2      10646.09      10137.64       416.53 o                         
  -3   7   2       1586.06       1703.85        45.25 o                         
  -2   7   2       2395.11       2454.90        72.09 o                         
  -1   7   2       6273.91       6427.39       136.33 o                         
   0   7   2        533.23        547.01        47.68 o                         
   1   7   2       6109.29       6538.25       165.34 o                         
   2   7   2       1630.37       1562.06        90.83 o                         
   3   7   2       2352.29       2432.18        71.10 o                         
   4   7   2       5802.51       6126.24       248.92 o                         
   5   7   2       4323.16       4568.82        85.56 o                         
   6   7   2        169.16        173.04        39.90 o                         
   7   7   2        720.21        664.26        41.60 o                         
   8   7   2       1038.51       1034.19        54.61 o                         
   9   7   2       1795.64       1657.79        59.00 o                         
  10   7   2       1067.91       1007.59        68.04 o                         
  11   7   2        143.78        167.13        91.59 o                         
  12   7   2        267.78        326.88        92.89 o                         
  13   7   2        562.38        565.99       103.07 o                         
 -13   8   2         31.45         39.53        77.34 o                         
 -12   8   2        469.62        434.76        77.44 o                         
 -11   8   2        524.22        574.27        68.24 o                         
 -10   8   2        348.15        438.86        62.39 o                         
  -9   8   2       3071.00       3152.38        83.72 o                         
  -8   8   2        817.39        804.70        47.83 o                         
  -7   8   2        723.66        663.46        38.75 o                         
  -6   8   2       3096.86       2905.80       109.97 o                         
  -5   8   2       1719.72       1818.33        59.61 o                         
  -4   8   2       1078.67       1268.19        53.92 o                         
  -3   8   2       6296.88       6515.40        95.90 o                         
  -2   8   2       2349.07       2395.27        46.17 o                         
  -1   8   2       5592.25       5382.36        71.02 o                         
   0   8   2       3323.71       3314.12        60.20 o                         
   1   8   2       2543.68       2670.65        55.02 o                         
   2   8   2       3099.60       2933.65        67.96 o                         
   3   8   2       7926.65       8046.82       163.46 o                         
   4   8   2       1220.43       1479.01        62.88 o                         
   5   8   2       2550.95       2599.18        82.81 o                         
   6   8   2       3310.25       3142.75        99.60 o                         
   7   8   2        664.32        618.12        47.57 o                         
   8   8   2        675.73        667.56        53.29 o                         
   9   8   2       2286.16       2292.46        77.73 o                         
  10   8   2        151.52        172.49        59.33 o                         
  11   8   2        603.21        646.07        65.78 o                         
  12   8   2        433.47        498.12        69.29 o                         
  13   8   2         65.38         60.04        78.72 o                         
 -13   9   2        318.86        261.78        96.25 o                         
 -12   9   2          7.98         14.58        71.52 o                         
 -11   9   2        691.48        811.01        61.58 o                         
 -10   9   2       1482.84       1554.84        63.94 o                         
  -9   9   2        243.87        272.27        52.51 o                         
  -8   9   2        146.29        177.40        46.56 o                         
  -7   9   2       2760.82       2981.83        97.37 o                         
  -6   9   2        134.39        135.26        41.81 o                         
  -5   9   2       3348.04       3220.82        55.24 o                         
  -4   9   2       1143.93       1194.88        43.69 o                         
  -3   9   2       2462.60       2515.90        41.01 o                         
  -2   9   2       2205.32       2152.54        46.42 o                         
  -1   9   2       9843.05      10968.68       122.07 o                         
   0   9   2        259.60        207.36        34.40 o                         
   1   9   2      13692.69      14088.31       351.91 o                         
   2   9   2       1681.52       1525.38        42.92 o                         
   3   9   2       1214.07       1284.45        57.40 o                         
   4   9   2       1265.71       1220.20        55.36 o                         
   5   9   2       2615.90       2490.26        70.40 o                         
   6   9   2        216.69        192.19        39.90 o                         
   7   9   2       4378.06       4452.34       187.34 o                         
   8   9   2        258.74        233.57        48.31 o                         
   9   9   2        259.77        272.01        65.98 o                         
  10   9   2       1721.19       1884.15        74.86 o                         
  11   9   2        654.59        732.48        66.07 o                         
  12   9   2         21.15          4.49        83.66 o                         
  13   9   2        187.05        280.99       164.66 o                         
 -12  10   2        145.81        104.85        73.02 o                         
 -11  10   2        117.22         87.03        59.10 o                         
 -10  10   2        284.84        288.47        54.94 o                         
  -9  10   2        255.50        221.48        58.94 o                         
  -8  10   2        147.08        154.70        46.72 o                         
  -7  10   2       1126.77       1185.47        62.54 o                         
  -6  10   2       2321.29       2422.15        57.33 o                         
  -5  10   2        448.93        433.93        51.01 o                         
  -4  10   2       1833.99       1795.80        65.12 o                         
  -3  10   2       2140.11       2121.35        72.19 o                         
  -2  10   2       2869.45       2737.76       139.42 o                         
  -1  10   2        389.39        406.32        36.17 o                         
   0  10   2       1947.11       2047.65        47.58 o                         
   1  10   2        307.73        294.61        41.88 o                         
   2  10   2       1419.94       1569.10        52.86 o                         
   3  10   2       2022.05       2084.67        56.17 o                         
   4  10   2       1344.27       1407.13        55.67 o                         
   5  10   2        802.02        746.72        48.32 o                         
   6  10   2       2400.51       2302.20        87.13 o                         
   7  10   2        425.65        458.67        68.87 o                         
   8  10   2         54.13         73.83        47.16 o                         
   9  10   2         99.71        157.37        59.31 o                         
  10  10   2        113.11         61.72        55.62 o                         
  11  10   2        306.05        288.30        82.18 o                         
  12  10   2        252.96        316.57        73.59 o                         
 -12  11   2         24.88         -9.63        72.43 o                         
 -11  11   2        207.61        128.27        61.40 o                         
 -10  11   2         34.28         -5.65        67.40 o                         
  -9  11   2         98.69        110.51        69.38 o                         
  -8  11   2         18.29         23.75        49.38 o                         
  -7  11   2       3599.11       3342.02       165.40 o                         
  -6  11   2        148.14        120.55        54.50 o                         
  -5  11   2        311.51        313.61        49.42 o                         
  -4  11   2         32.28         35.36        41.12 o                         
  -3  11   2         22.42         32.97        39.06 o                         
  -2  11   2        599.31        683.79        50.90 o                         
  -1  11   2        167.25        148.82        45.89 o                         
   0  11   2         85.03         85.50        45.19 o                         
   1  11   2        422.77        426.46        56.55 o                         
   2  11   2        327.50        379.20        46.90 o                         
   3  11   2         53.82         61.66        44.58 o                         
   4  11   2         18.53          1.36        44.71 o                         
   5  11   2        209.95        222.02        55.34 o                         
   6  11   2        235.89        224.53        67.52 o                         
   7  11   2       3067.15       2953.97       169.41 o                         
   8  11   2         27.87         14.63        53.39 o                         
   9  11   2         68.26        113.43        63.61 o                         
  10  11   2         25.51         21.38        63.90 o                         
  11  11   2        170.83        140.83        73.69 o                         
  12  11   2         25.61          1.37        99.52 o                         
 -12  12   2         53.55         40.27        95.18 o                         
 -11  12   2         48.67         16.94        83.20 o                         
 -10  12   2         69.17         84.88        78.81 o                         
  -9  12   2         14.85         71.02        57.70 o                         
  -8  12   2         91.65        186.18        67.92 o                         
  -7  12   2        187.71        157.52        49.78 o                         
  -6  12   2        910.13        969.77        56.94 o                         
  -5  12   2        665.09        657.41        54.59 o                         
  -4  12   2         41.58         20.09        41.03 o                         
  -3  12   2         16.77         21.38        38.51 o                         
  -2  12   2         92.24         94.85        44.63 o                         
  -1  12   2         99.72        124.12        44.52 o                         
   0  12   2          3.70         14.71        54.17 o                         
   1  12   2         66.69         85.20        44.97 o                         
   2  12   2         85.53         68.15        44.89 o                         
   3  12   2         39.86         43.57        44.56 o                         
   4  12   2         36.42          7.42        48.90 o                         
   5  12   2        329.71        328.14        50.66 o                         
   6  12   2        327.56        330.65        60.51 o                         
   7  12   2        257.79        246.27        50.48 o                         
   8  12   2        219.67        164.43        64.16 o                         
   9  12   2         29.84         44.11        77.35 o                         
  10  12   2        180.39        213.73        80.63 o                         
  11  12   2         37.67        100.68       102.79 o                         
  12  12   2         69.21         93.44       105.38 o                         
 -11  13   2         74.00         21.24        82.92 o                         
 -10  13   2       1013.81       1089.34        81.77 o                         
  -9  13   2        848.58        878.21        64.89 o                         
  -8  13   2        334.93        354.43        63.47 o                         
  -7  13   2         60.16         76.82        49.18 o                         
  -6  13   2        621.12        561.58        48.85 o                         
  -5  13   2         55.79         81.80        53.02 o                         
  -4  13   2        917.60        863.71        39.60 o                         
  -3  13   2         49.10          7.44        41.43 o                         
  -2  13   2         84.17         68.53        38.76 o                         
  -1  13   2        917.01        911.48        48.37 o                         
   0  13   2         55.91         15.05        49.12 o                         
   1  13   2        797.24        749.99        48.46 o                         
   2  13   2         39.42         41.90        44.23 o                         
   3  13   2         40.62         31.85        44.45 o                         
   4  13   2       1158.49       1066.56        52.07 o                         
   5  13   2         49.16          0.06        66.11 o                         
   6  13   2        759.18        784.26        56.40 o                         
   7  13   2        123.19        168.44        61.03 o                         
   8  13   2        170.54        184.07        64.38 o                         
   9  13   2        570.72        653.27        69.42 o                         
  10  13   2        805.83        950.57        75.17 o                         
  11  13   2         27.09         24.47        84.36 o                         
 -11  14   2        443.32        534.14        86.94 o                         
 -10  14   2         32.64         23.01        90.73 o                         
  -9  14   2        193.42        166.93        62.97 o                         
  -8  14   2       1300.85       1344.02        73.18 o                         
  -7  14   2        368.46        481.24        77.54 o                         
  -6  14   2        527.79        595.86        54.48 o                         
  -5  14   2        402.30        468.46        46.64 o                         
  -4  14   2        677.09        625.11        45.81 o                         
  -3  14   2        788.85        785.41        52.15 o                         
  -2  14   2        691.39        678.81        48.14 o                         
  -1  14   2        847.43        766.71        47.91 o                         
   0  14   2       6319.76       5916.64       215.24 o                         
   1  14   2        506.80        454.91        47.62 o                         
   2  14   2       1032.33        971.55        52.49 o                         
   3  14   2        632.81        574.79        52.13 o                         
   4  14   2        272.81        232.93        50.57 o                         
   5  14   2        543.34        609.78        60.49 o                         
   6  14   2        590.63        596.99        60.63 o                         
   7  14   2        275.27        322.38        70.28 o                         
   8  14   2       1655.39       1572.19        74.17 o                         
   9  14   2        159.34        160.83        73.22 o                         
  10  14   2         11.60        -10.69       102.29 o                         
  11  14   2        469.54        537.92       114.25 o                         
 -11  15   2        171.42        139.11        82.77 o                         
 -10  15   2        483.05        428.39        91.71 o                         
  -9  15   2         36.51         16.60        66.57 o                         
  -8  15   2        872.59       1096.86        81.28 o                         
  -7  15   2       1181.51       1296.41        67.80 o                         
  -6  15   2        158.38         86.01        59.34 o                         
  -5  15   2       1148.94       1118.12        56.44 o                         
  -4  15   2       3375.40       3214.50       116.83 o                         
  -3  15   2       1288.40       1447.76        57.85 o                         
  -2  15   2       3281.47       3089.73        64.28 o                         
  -1  15   2       1029.52       1073.55        57.92 o                         
   0  15   2        214.76        219.36        51.29 o                         
   1  15   2       1559.69       1674.38        65.02 o                         
   2  15   2       2395.70       2452.56        63.31 o                         
   3  15   2       1154.80       1219.69        54.78 o                         
   4  15   2       3472.94       3567.21        68.93 o                         
   5  15   2        886.34        967.74        57.43 o                         
   6  15   2         89.93         74.13        69.62 o                         
   7  15   2       1280.35       1160.48        68.13 o                         
   8  15   2        518.96        472.17        76.00 o                         
   9  15   2         91.87        121.03        73.13 o                         
  10  15   2        572.64        628.08        78.78 o                         
  11  15   2        108.71         86.53        96.10 o                         
 -10  16   2        126.72        161.11        82.21 o                         
  -9  16   2       1313.29       1435.36       106.94 o                         
  -8  16   2        721.62        744.86        74.74 o                         
  -7  16   2         96.42         51.91        58.16 o                         
  -6  16   2       1027.03       1054.97        57.72 o                         
  -5  16   2        442.63        398.86        59.61 o                         
  -4  16   2        226.13        232.46        49.27 o                         
  -3  16   2       1236.92       1271.57        51.27 o                         
  -2  16   2       1463.17       1512.10        59.77 o                         
  -1  16   2       2614.63       2489.32       105.49 o                         
   0  16   2       1344.83       1382.30        55.13 o                         
   1  16   2       2926.53       2883.77       115.27 o                         
   2  16   2       2453.94       2317.60        74.00 o                         
   3  16   2        746.93        692.22        52.63 o                         
   4  16   2        108.22         86.55        46.27 o                         
   5  16   2        567.51        646.61        60.69 o                         
   6  16   2       1134.97       1142.99        62.40 o                         
   7  16   2         48.47         46.35        62.28 o                         
   8  16   2        753.31        818.46        75.18 o                         
   9  16   2       1079.47       1210.41        79.50 o                         
  10  16   2         60.25        118.64       101.52 o                         
 -10  17   2        392.21        417.43       162.26 o                         
  -9  17   2         43.85         36.94        82.73 o                         
  -8  17   2        372.52        417.21        67.14 o                         
  -7  17   2        504.43        518.58        80.36 o                         
  -6  17   2         34.21          7.61        67.97 o                         
  -5  17   2        834.15        835.47        60.16 o                         
  -4  17   2        581.69        594.57        60.91 o                         
  -3  17   2        142.36        108.06        46.64 o                         
  -2  17   2       4761.62       4442.21       175.50 o                         
  -1  17   2         50.24         46.68        58.59 o                         
   0  17   2          0.38        -32.18        58.38 o                         
   1  17   2        110.28        123.34        54.11 o                         
   2  17   2       3966.95       3908.87        72.89 o                         
   3  17   2        148.58        166.06        44.33 o                         
   4  17   2        726.17        732.51        60.78 o                         
   5  17   2        637.22        595.01        65.38 o                         
   6  17   2         43.04         34.01        68.96 o                         
   7  17   2        523.22        623.87        81.30 o                         
   8  17   2        328.14        353.05        81.05 o                         
   9  17   2         82.75        101.00        91.49 o                         
  10  17   2        404.28        303.37       119.31 o                         
  -9  18   2        103.76         93.69        94.32 o                         
  -8  18   2          8.99         -1.23        90.06 o                         
  -7  18   2        273.10        264.24        72.94 o                         
  -6  18   2        625.70        619.18        69.26 o                         
  -5  18   2        212.39        258.52        54.71 o                         
  -4  18   2        428.65        382.39        52.04 o                         
  -3  18   2        484.41        410.99        53.10 o                         
  -2  18   2        263.33        284.68        71.41 o                         
  -1  18   2        163.67        175.49        63.16 o                         
   0  18   2         10.14         25.95        62.27 o                         
   1  18   2        202.35        132.68        63.84 o                         
   2  18   2        534.17        574.43        65.56 o                         
   3  18   2        622.99        639.04        60.95 o                         
   4  18   2        282.11        271.34        58.32 o                         
   5  18   2        287.65        315.01        77.68 o                         
   6  18   2        578.13        823.12        74.14 o                         
   7  18   2        233.94        175.53        80.36 o                         
   8  18   2         24.57        104.38        82.25 o                         
   9  18   2         77.99         47.93       116.95 o                         
  -8  19   2        169.31        130.46        83.41 o                         
  -7  19   2         11.36        -27.99       101.08 o                         
  -6  19   2          1.62         78.48        78.04 o                         
  -5  19   2          2.53         47.39        62.05 o                         
  -4  19   2        227.39        280.93        62.26 o                         
  -3  19   2        701.63        655.16        54.03 o                         
  -2  19   2         47.98         88.67        62.39 o                         
  -1  19   2         47.38         74.01        68.81 o                         
   0  19   2          7.37         15.33        58.01 o                         
   1  19   2         36.88         52.92        57.86 o                         
   2  19   2         41.22         83.07        76.83 o                         
   3  19   2        700.58        567.35        57.29 o                         
   4  19   2        238.37        256.44        71.55 o                         
   5  19   2          2.61         24.05        79.41 o                         
   6  19   2          1.70         -5.08        72.30 o                         
   7  19   2         23.20        180.08       100.21 o                         
   8  19   2        150.65         45.57        92.58 o                         
  -7  20   2         29.16         41.80        90.35 o                         
  -6  20   2         88.01         -5.77       101.38 o                         
  -5  20   2        106.79        107.50        62.51 o                         
  -4  20   2         36.14         36.14        66.45 o                         
  -3  20   2         43.78        120.96        67.27 o                         
  -2  20   2         28.27         31.42        78.34 o                         
  -1  20   2        124.33         99.91        62.50 o                         
   0  20   2         22.17         46.09        57.27 o                         
   1  20   2        106.97         63.76        76.87 o                         
   2  20   2         79.69        113.13        72.52 o                         
   3  20   2         15.68        -28.89        63.05 o                         
   4  20   2         12.95         46.23        66.59 o                         
   5  20   2        146.02        191.80        72.31 o                         
   6  20   2         58.54         62.14        76.83 o                         
   7  20   2         61.86        -16.50       101.69 o                         
  -7  21   2        147.92         97.30        95.16 o                         
  -6  21   2         67.95         70.19        82.65 o                         
  -5  21   2        163.19        223.20        76.24 o                         
  -4  21   2         81.52        113.36        70.23 o                         
  -3  21   2         49.86         62.51        67.23 o                         
  -2  21   2        507.87        478.21        68.57 o                         
  -1  21   2        296.96        395.21        80.65 o                         
   0  21   2          0.53        -67.42        67.73 o                         
   1  21   2        283.85        366.41        89.74 o                         
   2  21   2        420.85        539.64        81.17 o                         
   3  21   2        110.59         76.51        59.66 o                         
   4  21   2         96.40        171.15        85.99 o                         
   5  21   2         85.85         98.68        76.46 o                         
   6  21   2         87.85         36.34        90.66 o                         
   7  21   2        163.62        178.68        96.00 o                         
  -6  22   2        204.06        255.81       169.01 o                         
  -5  22   2        509.41        605.03        75.43 o                         
  -4  22   2         26.98         -4.77        90.26 o                         
  -3  22   2        699.95        687.83        73.13 o                         
  -2  22   2         95.76        115.31        90.72 o                         
  -1  22   2         60.77         96.75        66.39 o                         
   0  22   2        758.02        818.06        83.42 o                         
   1  22   2         23.56         26.98        81.55 o                         
   2  22   2        141.50        246.07        90.57 o                         
   3  22   2        671.68        688.85        79.15 o                         
   4  22   2         16.27         37.62        71.93 o                         
   5  22   2        561.75        619.72       124.72 o                         
  -4  23   2        533.73        619.49        88.37 o                         
  -3  23   2         17.21         15.95        86.08 o                         
  -2  23   2        197.07        190.11        82.47 o                         
  -1  23   2        765.71        742.50        84.76 o                         
   0  23   2         19.95         -2.83        91.24 o                         
   1  23   2        805.55        669.15        80.26 o                         
   2  23   2        182.90        212.61        77.32 o                         
   3  23   2         39.59         95.73        87.23 o                         
   4  23   2        516.00        496.76        89.28 o                         
  -2  24   2         64.90         69.98        95.61 o                         
  -1  24   2        315.81        278.53        96.27 o                         
   0  24   2        460.43        473.26        89.52 o                         
   1  24   2        220.20        168.61        83.26 o                         
   2  24   2         67.51         67.74        88.29 o                         
 -13   1   3         45.83         62.16        78.83 o                         
 -12   1   3         25.71         76.48        71.79 o                         
 -11   1   3          6.27        -48.64        71.30 o                         
 -10   1   3        422.96        390.10        74.37 o                         
  -9   1   3         74.87        107.82        49.08 o                         
  -8   1   3        512.09        432.41        55.59 o                         
  -7   1   3        359.70        307.36        46.42 o                         
  -6   1   3        848.67        851.47        43.07 o                         
  -5   1   3       1254.56       1376.39        56.06 o                         
  -4   1   3        574.81        536.27        55.71 o                         
  -3   1   3       1018.49       1008.80        64.55 o                         
  -2   1   3        372.15        394.96        37.89 o                         
  -1   1   3       2021.23       2236.70       120.25 o                         
   0   1   3       1838.90       1803.50        70.07 o                         
   1   1   3       5397.97       5348.08        80.36 o                         
   2   1   3       1030.99        968.60        53.76 o                         
   3   1   3        808.62        768.94        53.47 o                         
   4   1   3       1292.08       1305.19        55.06 o                         
   5   1   3       1611.08       1577.52        59.97 o                         
   6   1   3        756.10        741.07        54.00 o                         
   7   1   3        172.40        169.41        56.37 o                         
   8   1   3        191.07        176.36        55.38 o                         
   9   1   3        136.40         97.26        67.44 o                         
  10   1   3        705.40        775.22        73.45 o                         
  11   1   3         14.53        -33.81        81.27 o                         
  12   1   3         11.64         24.81        90.11 o                         
  13   1   3         46.91         46.42        84.51 o                         
 -13   2   3         24.16        -45.00        86.54 o                         
 -12   2   3        609.00        583.27        63.87 o                         
 -11   2   3        449.51        523.93        74.23 o                         
 -10   2   3         98.17        117.05        63.77 o                         
  -9   2   3        608.45        578.11        55.56 o                         
  -8   2   3        391.20        392.47        67.80 o                         
  -7   2   3         93.12        118.84        41.83 o                         
  -6   2   3       2201.24       2108.77        58.85 o                         
  -5   2   3       2038.92       2161.69        84.53 o                         
  -4   2   3       3519.81       3503.18       116.23 o                         
  -3   2   3       4605.25       4634.33       115.91 o                         
  -2   2   3       2331.97       2227.76       154.05 o                         
  -1   2   3        579.32        593.30        42.96 o                         
   0   2   3        854.31        945.12        50.87 o                         
   1   2   3        827.44        891.82        54.74 o                         
   2   2   3       1005.90        956.36        98.72 o                         
   3   2   3       2462.52       2455.02       121.90 o                         
   4   2   3       1257.99       1114.97        93.29 o                         
   5   2   3       5782.85       5766.77       139.77 o                         
   6   2   3       2269.98       2135.86        65.81 o                         
   7   2   3        257.29        296.73        56.81 o                         
   8   2   3        357.35        254.35        68.21 o                         
   9   2   3        462.55        366.17        60.95 o                         
  10   2   3         36.11          8.11        59.85 o                         
  11   2   3        207.16        229.44        82.19 o                         
  12   2   3        528.56        469.71        79.54 o                         
  13   2   3         40.22         44.73       115.06 o                         
 -13   3   3        969.21        964.83       104.16 o                         
 -12   3   3         46.08         41.26        86.68 o                         
 -11   3   3        215.08        255.79        80.28 o                         
 -10   3   3        645.06        654.20        75.49 o                         
  -9   3   3        119.46        163.54        53.66 o                         
  -8   3   3       2076.76       2003.86        60.77 o                         
  -7   3   3       1402.26       1262.09        49.89 o                         
  -6   3   3       1019.35       1028.84        45.10 o                         
  -5   3   3       5776.86       5889.00       190.16 o                         
  -4   3   3       4116.69       4150.63       111.77 o                         
  -3   3   3         62.70         56.46        31.48 o                         
  -2   3   3       4047.86       4094.33        68.35 o                         
  -1   3   3       3532.41       3319.71       152.70 o                         
   0   3   3         64.14         78.91        46.69 o                         
   1   3   3       5546.79       5427.23       499.58 o                         
   2   3   3       4466.02       4562.06       215.45 o                         
   3   3   3        176.90        208.27        48.61 o                         
   4   3   3       2144.29       2033.67       192.18 o                         
   5   3   3       2867.51       2636.68        88.75 o                         
   6   3   3       1417.92       1413.70        56.79 o                         
   7   3   3       1129.12        998.14        54.60 o                         
   8   3   3        942.62        878.67        70.16 o                         
   9   3   3        319.87        317.65        48.23 o                         
  10   3   3       1019.34       1107.09        73.11 o                         
  11   3   3        165.22         99.17        81.66 o                         
  12   3   3        130.02        143.95        98.57 o                         
  13   3   3        634.54        638.96        97.20 o                         
 -13   4   3         59.74         19.69        82.12 o                         
 -12   4   3       1533.52       1523.86        70.36 o                         
 -11   4   3        280.68        434.37        67.76 o                         
 -10   4   3        513.15        596.47        59.70 o                         
  -9   4   3       1651.79       1630.90        92.38 o                         
  -8   4   3       2231.94       2115.27        76.51 o                         
  -7   4   3        480.07        446.08        37.80 o                         
  -6   4   3       1726.96       1500.04       109.45 o                         
  -5   4   3       1551.01       1596.03        47.14 o                         
  -4   4   3        763.64        702.99        38.07 o                         
  -3   4   3       6045.71       5776.32       345.96 o                         
  -2   4   3       2146.93       2084.50       252.16 o                         
  -1   4   3       2607.21       2479.70        75.16 o                         
   0   4   3       7620.69       6769.01       415.51 o                         
   1   4   3        994.98       1111.75        73.96 o                         
   2   4   3       5442.47       5766.01       113.08 o                         
   3   4   3       8360.42       8081.99       244.10 o                         
   4   4   3        537.44        441.18        47.07 o                         
   5   4   3       2388.64       2518.05        89.63 o                         
   6   4   3       1726.87       1713.94        63.26 o                         
   7   4   3        343.99        341.87        56.52 o                         
   8   4   3       2096.33       2208.07        74.48 o                         
   9   4   3        682.77        675.74        61.63 o                         
  10   4   3        204.83        191.73        55.95 o                         
  11   4   3        775.31        837.11        82.80 o                         
  12   4   3       1741.30       1600.07       114.40 o                         
  13   4   3         23.64         48.71        95.37 o                         
 -13   5   3        797.50        807.20        83.43 o                         
 -12   5   3        132.20        122.38        71.57 o                         
 -11   5   3        891.52        852.36        58.18 o                         
 -10   5   3         23.23         53.19        54.61 o                         
  -9   5   3        660.26        605.21        47.65 o                         
  -8   5   3       1791.43       1840.16        57.07 o                         
  -7   5   3       3687.14       3554.19       111.04 o                         
  -6   5   3        342.51        339.84        42.33 o                         
  -5   5   3       2633.02       2546.55        47.21 o                         
  -4   5   3       2963.85       2873.50        55.86 o                         
  -3   5   3        576.16        562.42        43.89 o                         
  -2   5   3       5842.82       5965.15        61.10 o                         
  -1   5   3       3102.59       3015.00        63.03 o                         
   0   5   3        829.31        841.21        46.49 o                         
   1   5   3       2237.57       2200.27       217.24 o                         
   2   5   3       3479.49       3531.22       174.28 o                         
   3   5   3       1106.67       1158.33        72.49 o                         
   4   5   3       4390.40       4316.74       137.82 o                         
   5   5   3       1476.80       1393.92       108.27 o                         
   6   5   3        313.83        254.05        50.64 o                         
   7   5   3       6747.39       6493.96       198.04 o                         
   8   5   3       2025.12       1791.85       167.99 o                         
   9   5   3        319.82        258.27        66.56 o                         
  10   5   3         20.72         10.35        58.07 o                         
  11   5   3        882.86        784.42        76.23 o                         
  12   5   3        160.15        135.63        91.81 o                         
  13   5   3        557.70        599.26       118.66 o                         
 -13   6   3        146.05         46.28       115.89 o                         
 -12   6   3        439.09        419.05        64.91 o                         
 -11   6   3        104.38        140.89        62.86 o                         
 -10   6   3         65.68         56.65        54.02 o                         
  -9   6   3        262.54        217.59        53.11 o                         
  -8   6   3        828.71        865.51        52.37 o                         
  -7   6   3       1547.25       1516.58        54.05 o                         
  -6   6   3       1419.67       1368.27        61.89 o                         
  -5   6   3        233.26        225.13        42.03 o                         
  -4   6   3       1397.20       1452.90        48.46 o                         
  -3   6   3       3650.88       3742.65       103.69 o                         
  -2   6   3        686.04        756.77        41.17 o                         
  -1   6   3        131.64        147.32        35.59 o                         
   0   6   3       6079.81       6411.87       221.41 o                         
   1   6   3        228.65        260.86        65.65 o                         
   2   6   3        717.49        837.26        69.20 o                         
   3   6   3       2627.00       2751.47        77.09 o                         
   4   6   3       1741.20       1985.01        97.28 o                         
   5   6   3        159.80         94.70        52.06 o                         
   6   6   3        773.04        676.99        45.98 o                         
   7   6   3        544.30        404.94        53.13 o                         
   8   6   3       1230.68       1220.46        64.20 o                         
   9   6   3        141.18        100.40        71.10 o                         
  10   6   3        115.23         78.55        58.43 o                         
  11   6   3        281.39        294.89        81.15 o                         
  12   6   3        300.16        216.58        93.21 o                         
 -12   7   3         36.54         47.79        76.59 o                         
 -11   7   3        309.03        331.81        56.72 o                         
 -10   7   3          2.48        -26.38        57.59 o                         
  -9   7   3         99.15        121.71        54.88 o                         
  -8   7   3        495.59        501.49        50.98 o                         
  -7   7   3       1404.04       1405.08        53.28 o                         
  -6   7   3        181.44        166.15        45.08 o                         
  -5   7   3        423.70        379.03        43.06 o                         
  -4   7   3        732.37        728.01        48.38 o                         
  -3   7   3        177.49        221.45        40.50 o                         
  -2   7   3       1036.27       1046.79        38.82 o                         
  -1   7   3         11.11         14.61        40.36 o                         
   0   7   3        131.72        115.97        43.67 o                         
   1   7   3         25.59         16.78        40.50 o                         
   2   7   3        862.40        868.51        68.59 o                         
   3   7   3        156.64        175.07        65.60 o                         
   4   7   3        337.32        326.95        65.53 o                         
   5   7   3        705.50        614.71        53.08 o                         
   6   7   3         63.54         74.15        49.33 o                         
   7   7   3        644.47        642.21        58.48 o                         
   8   7   3        186.22        174.26        50.54 o                         
   9   7   3        193.52        208.65        59.47 o                         
  10   7   3          3.64        -14.48        58.00 o                         
  11   7   3        147.98        203.41        63.19 o                         
  12   7   3         34.92         14.32        76.97 o                         
 -12   8   3         18.20        -32.45        72.11 o                         
 -11   8   3        107.04        157.59        67.19 o                         
 -10   8   3        137.73        124.84        65.68 o                         
  -9   8   3        221.91        153.99        59.18 o                         
  -8   8   3        488.54        469.66        44.53 o                         
  -7   8   3         23.36         16.92        49.34 o                         
  -6   8   3         68.28        114.49        44.33 o                         
  -5   8   3        588.55        517.91        46.99 o                         
  -4   8   3         56.90         70.00        42.26 o                         
  -3   8   3        439.97        463.62        41.01 o                         
  -2   8   3        702.69        688.10        42.47 o                         
  -1   8   3         90.42         38.67        51.75 o                         
   0   8   3        704.22        734.47        46.46 o                         
   1   8   3         54.24         46.10        47.93 o                         
   2   8   3       1515.86       1553.43       122.70 o                         
   3   8   3        969.57        950.04        71.02 o                         
   4   8   3         21.07         21.06        60.63 o                         
   5   8   3        344.91        287.57        59.23 o                         
   6   8   3        168.19        228.03        50.60 o                         
   7   8   3         65.30         54.00        54.77 o                         
   8   8   3        171.12        160.28        46.85 o                         
   9   8   3        213.66        162.58        59.44 o                         
  10   8   3        361.77        312.92        64.22 o                         
  11   8   3        143.02        103.75        73.47 o                         
  12   8   3         28.92         66.84        83.44 o                         
 -12   9   3        199.10        125.98        76.74 o                         
 -11   9   3         96.38        110.06        74.96 o                         
 -10   9   3         75.34        141.28        58.70 o                         
  -9   9   3        110.07        124.58        51.43 o                         
  -8   9   3         32.56         47.78        56.51 o                         
  -7   9   3       1831.78       1779.19        82.29 o                         
  -6   9   3        190.25        221.90        47.50 o                         
  -5   9   3         51.54         61.20        48.82 o                         
  -4   9   3       1784.15       1825.29        52.62 o                         
  -3   9   3        287.75        312.92        42.71 o                         
  -2   9   3        150.62        204.49        42.20 o                         
  -1   9   3        214.53        212.16        56.07 o                         
   0   9   3        608.89        624.18        54.17 o                         
   1   9   3        193.71        218.59        53.53 o                         
   2   9   3        152.96         85.62        54.02 o                         
   3   9   3        153.94        148.98        48.62 o                         
   4   9   3       2264.00       2283.35        65.11 o                         
   5   9   3        102.38        119.50        49.83 o                         
   6   9   3        449.49        482.82        60.77 o                         
   7   9   3       1754.37       1744.58        66.39 o                         
   8   9   3         29.75        117.05        62.02 o                         
   9   9   3        135.25         91.06        52.78 o                         
  10   9   3         28.74         12.64        67.55 o                         
  11   9   3         98.86        128.63        67.72 o                         
  12   9   3        132.25         78.26       103.52 o                         
 -12  10   3        371.95        310.09        78.19 o                         
 -11  10   3        317.49        395.40        72.16 o                         
 -10  10   3         74.39         43.74        62.49 o                         
  -9  10   3        842.02        796.97        65.32 o                         
  -8  10   3          9.22         22.59        69.11 o                         
  -7  10   3         90.74        151.95        49.58 o                         
  -6  10   3       2160.89       2265.05        87.16 o                         
  -5  10   3        691.04        708.93        56.86 o                         
  -4  10   3       2564.67       2348.85        88.20 o                         
  -3  10   3       3465.60       3683.32        56.92 o                         
  -2  10   3        721.85        678.88        39.60 o                         
  -1  10   3         80.11         93.20        44.93 o                         
   0  10   3       3143.89       3089.90       129.27 o                         
   1  10   3        208.76        224.35        49.84 o                         
   2  10   3       1057.50        956.52        48.42 o                         
   3  10   3       2801.46       2831.67        76.39 o                         
   4  10   3        967.53        979.94        64.53 o                         
   5  10   3       1938.74       1712.17        63.61 o                         
   6  10   3       2821.80       2805.56        78.33 o                         
   7  10   3        192.21        201.60        66.47 o                         
   8  10   3         12.59        -33.97        63.62 o                         
   9  10   3        918.58        931.30        79.81 o                         
  10  10   3         28.69         34.68        72.90 o                         
  11  10   3        409.80        510.89        77.86 o                         
  12  10   3        190.69        156.77        89.00 o                         
 -11  11   3        431.22        514.83        84.13 o                         
 -10  11   3        519.02        582.46        79.03 o                         
  -9  11   3        475.73        552.54        85.49 o                         
  -8  11   3        708.47        794.26        64.03 o                         
  -7  11   3       2455.73       2459.91        69.02 o                         
  -6  11   3        922.98        916.66        68.82 o                         
  -5  11   3       2306.47       2131.35        75.95 o                         
  -4  11   3        737.28        665.55        41.33 o                         
  -3  11   3         79.77        152.31        41.93 o                         
  -2  11   3       4341.96       4528.81        59.41 o                         
  -1  11   3       3617.62       3665.03       162.55 o                         
   0  11   3        723.14        646.26        52.02 o                         
   1  11   3       4704.81       4687.64        88.33 o                         
   2  11   3       4256.24       4140.89       144.27 o                         
   3  11   3         53.31         38.05        46.77 o                         
   4  11   3        723.61        699.53        49.67 o                         
   5  11   3       2049.35       1957.96        75.42 o                         
   6  11   3       1305.86       1222.66        59.36 o                         
   7  11   3       1009.45       1084.79       101.82 o                         
   8  11   3        527.07        535.05        70.86 o                         
   9  11   3        358.62        331.04        80.42 o                         
  10  11   3        623.82        731.01        81.75 o                         
  11  11   3        256.08        221.13        84.43 o                         
 -11  12   3        647.48        531.83        86.99 o                         
 -10  12   3         96.21        221.45        75.85 o                         
  -9  12   3       1698.30       1659.11        77.64 o                         
  -8  12   3         17.89         28.88        57.60 o                         
  -7  12   3        100.87         51.04        69.98 o                         
  -6  12   3       3355.45       3156.46       120.54 o                         
  -5  12   3        610.86        632.65        61.01 o                         
  -4  12   3        346.91        297.61        54.89 o                         
  -3  12   3       2793.91       2562.46        67.24 o                         
  -2  12   3       1631.47       1581.81        50.01 o                         
  -1  12   3        287.11        311.24        45.69 o                         
   0  12   3       1814.95       1735.60        56.98 o                         
   1  12   3        142.22        113.77        51.17 o                         
   2  12   3       1943.70       1963.58        51.14 o                         
   3  12   3       2372.10       2362.80        73.70 o                         
   4  12   3        166.55        141.50        55.86 o                         
   5  12   3       1143.36       1183.83        63.63 o                         
   6  12   3       2224.27       2300.57        82.66 o                         
   7  12   3        191.55        196.94        64.00 o                         
   8  12   3         37.78         86.40        63.14 o                         
   9  12   3       1673.48       1635.03        85.51 o                         
  10  12   3         41.79         56.65        82.17 o                         
  11  12   3        643.89        627.25        87.25 o                         
 -11  13   3        210.54        159.94        95.15 o                         
 -10  13   3        468.28        368.61        72.22 o                         
  -9  13   3         15.49        116.77        73.75 o                         
  -8  13   3        375.93        463.96        58.99 o                         
  -7  13   3        888.01       1011.89        81.64 o                         
  -6  13   3        157.08        163.25        63.42 o                         
  -5  13   3       1308.55       1269.75        80.17 o                         
  -4  13   3       1771.00       1800.44        59.05 o                         
  -3  13   3        478.18        397.49        50.85 o                         
  -2  13   3       1419.74       1289.67        54.08 o                         
  -1  13   3       1258.49       1178.62        52.73 o                         
   0  13   3         14.29          1.93        44.91 o                         
   1  13   3       1165.22       1167.38        62.53 o                         
   2  13   3        640.78        650.92        61.62 o                         
   3  13   3        270.20        198.34        56.60 o                         
   4  13   3       2044.13       1992.33        64.02 o                         
   5  13   3       1265.58       1187.39        70.76 o                         
   6  13   3        381.59        374.74        64.89 o                         
   7  13   3       1086.22       1215.18        84.31 o                         
   8  13   3        527.67        564.76        74.22 o                         
   9  13   3          6.20         58.80        72.09 o                         
  10  13   3        486.71        442.14       102.70 o                         
  11  13   3        113.17        149.20       103.54 o                         
 -10  14   3        282.32        220.96        72.35 o                         
  -9  14   3        186.31        183.73        77.16 o                         
  -8  14   3        208.37        288.05        67.14 o                         
  -7  14   3        522.96        469.96        69.19 o                         
  -6  14   3        799.98        751.64        70.44 o                         
  -5  14   3          5.79         26.08        46.55 o                         
  -4  14   3        129.41        150.82        53.13 o                         
  -3  14   3        861.30        865.38        56.13 o                         
  -2  14   3        117.14        118.16        44.45 o                         
  -1  14   3       1854.58       1808.61        64.77 o                         
   0  14   3       1097.83       1046.39        63.41 o                         
   1  14   3       1005.23       1055.71        63.27 o                         
   2  14   3        329.39        328.45        54.57 o                         
   3  14   3       2132.76       2000.48        61.57 o                         
   4  14   3        165.43        189.79        53.98 o                         
   5  14   3         10.79         14.63        63.07 o                         
   6  14   3        501.89        470.29        71.15 o                         
   7  14   3        190.33        226.74        69.27 o                         
   8  14   3        334.63        357.12        80.80 o                         
   9  14   3        184.79        228.21        83.35 o                         
  10  14   3        145.39        134.74        76.49 o                         
 -10  15   3         53.36         27.89        81.61 o                         
  -9  15   3         14.42         33.70        70.88 o                         
  -8  15   3         33.09        114.44        72.40 o                         
  -7  15   3        174.65        299.02        78.96 o                         
  -6  15   3        341.71        375.71        63.17 o                         
  -5  15   3        153.12        155.57        54.68 o                         
  -4  15   3        159.09         74.65        47.63 o                         
  -3  15   3         30.58         48.70        45.69 o                         
  -2  15   3        113.10        112.44        53.30 o                         
  -1  15   3        293.26        277.34        54.49 o                         
   0  15   3         76.16         62.02        53.46 o                         
   1  15   3        213.28        244.89        54.61 o                         
   2  15   3        239.96        206.79        66.11 o                         
   3  15   3         49.19         87.48        49.50 o                         
   4  15   3        170.60        164.91        59.18 o                         
   5  15   3        183.58        226.41        68.86 o                         
   6  15   3        291.99        302.82        69.25 o                         
   7  15   3        305.60        404.23        80.46 o                         
   8  15   3         18.47         47.48        72.20 o                         
   9  15   3         39.14         34.22        90.86 o                         
  10  15   3         62.18         84.82       103.53 o                         
  -9  16   3         66.96         50.42        97.12 o                         
  -8  16   3         54.62         34.68        82.70 o                         
  -7  16   3        145.98        221.04        72.20 o                         
  -6  16   3         49.48         57.60        82.29 o                         
  -5  16   3         31.18        -26.30        53.99 o                         
  -4  16   3          8.05         40.75        57.97 o                         
  -3  16   3       1161.17       1121.58        61.28 o                         
  -2  16   3        790.07        762.02        52.44 o                         
  -1  16   3         46.04         13.24        48.69 o                         
   0  16   3         16.29         56.30        49.20 o                         
   1  16   3         17.15         11.73        53.07 o                         
   2  16   3        289.26        274.55        59.63 o                         
   3  16   3       1204.00       1187.63        64.16 o                         
   4  16   3         11.82          2.86        68.94 o                         
   5  16   3         37.36         53.00        68.32 o                         
   6  16   3         20.67         25.84        79.39 o                         
   7  16   3         80.16         92.22        80.02 o                         
   8  16   3         65.82        174.08        90.21 o                         
   9  16   3         26.71        -10.76        91.34 o                         
  -9  17   3         98.85        -11.10        94.12 o                         
  -8  17   3        228.12        310.57        90.48 o                         
  -7  17   3        130.33        101.65        67.46 o                         
  -6  17   3        187.25        248.39        72.61 o                         
  -5  17   3        120.12        154.58        61.43 o                         
  -4  17   3       1152.86       1311.28        61.30 o                         
  -3  17   3        226.50        231.76        59.04 o                         
  -2  17   3        902.71        874.49        66.09 o                         
  -1  17   3         69.59         82.72        62.96 o                         
   0  17   3         83.30        112.21        58.56 o                         
   1  17   3        130.62        218.76        68.42 o                         
   2  17   3       1146.38        999.19        67.03 o                         
   3  17   3        608.05        677.30        71.02 o                         
   4  17   3        633.79        750.96        71.74 o                         
   5  17   3         53.08         92.95        80.72 o                         
   6  17   3        399.46        355.95        90.08 o                         
   7  17   3        204.28        202.02        82.32 o                         
   8  17   3        147.57        211.11       101.82 o                         
   9  17   3         68.82         88.39        94.33 o                         
  -8  18   3        435.64        367.91       101.28 o                         
  -7  18   3         62.26         13.99        76.09 o                         
  -6  18   3        450.67        457.04        73.35 o                         
  -5  18   3        140.51        219.35        66.77 o                         
  -4  18   3         88.19         67.94        59.19 o                         
  -3  18   3       2433.55       2327.51        67.52 o                         
  -2  18   3         97.47         38.02        58.32 o                         
  -1  18   3        247.35        236.62        77.38 o                         
   0  18   3        287.65        308.88        70.01 o                         
   1  18   3        152.89        159.30        68.78 o                         
   2  18   3        179.16        237.04        77.52 o                         
   3  18   3       2365.32       2342.23        71.66 o                         
   4  18   3        158.88        144.51        80.96 o                         
   5  18   3        113.21         72.29        80.13 o                         
   6  18   3        264.62        188.01        80.39 o                         
   7  18   3         25.31        -25.06        91.41 o                         
   8  18   3        587.16        474.88       103.44 o                         
  -7  19   3        468.32        651.29        84.46 o                         
  -6  19   3         21.39         10.93       100.85 o                         
  -5  19   3        190.42        139.00        59.75 o                         
  -4  19   3        695.34        790.47        73.96 o                         
  -3  19   3        120.37        103.46        72.83 o                         
  -2  19   3       1311.15       1476.20        71.16 o                         
  -1  19   3        695.29        752.61        73.40 o                         
   0  19   3        163.98        170.84        59.10 o                         
   1  19   3        941.62        991.15        79.82 o                         
   2  19   3       1233.27       1374.18        72.82 o                         
   3  19   3        249.58        236.55        80.75 o                         
   4  19   3        659.33        722.04        90.37 o                         
   5  19   3        225.84        151.34        73.10 o                         
   6  19   3         38.98         82.84        90.83 o                         
   7  19   3        530.28        627.79        89.00 o                         
  -6  20   3        629.53        558.15        86.79 o                         
  -5  20   3        189.11        227.68        76.37 o                         
  -4  20   3        250.59        228.21        71.92 o                         
  -3  20   3       1145.72       1212.47        70.30 o                         
  -2  20   3        311.98        317.58        68.94 o                         
  -1  20   3         94.34        -34.41        68.14 o                         
   0  20   3       1151.71       1088.67        85.78 o                         
   1  20   3         56.13         82.02        79.43 o                         
   2  20   3        355.84        453.66        64.61 o                         
   3  20   3        755.07        792.86        75.13 o                         
   4  20   3         93.75          4.83        90.75 o                         
   5  20   3        390.04        420.00        83.68 o                         
   6  20   3        664.34        604.51        95.35 o                         
   7  20   3        126.05         93.16       164.56 o                         
  -5  21   3        389.30        339.89        81.76 o                         
  -4  21   3        176.12        156.12        76.41 o                         
  -3  21   3          0.43         55.84        63.46 o                         
  -2  21   3        370.37        367.96        72.73 o                         
  -1  21   3        315.03        270.84        84.60 o                         
   0  21   3         33.84         15.21        72.96 o                         
   1  21   3        423.34        372.56        80.20 o                         
   2  21   3        294.18        299.87        72.67 o                         
   3  21   3          0.42        -55.16        71.70 o                         
   4  21   3        294.78        312.89        90.48 o                         
   5  21   3        292.03        146.24       102.59 o                         
  -4  22   3        179.14         87.97        87.61 o                         
  -3  22   3         27.94        -40.57        75.72 o                         
  -2  22   3         59.18         57.25        67.54 o                         
  -1  22   3        124.00         84.23        83.01 o                         
   0  22   3        220.36        202.97        91.79 o                         
   1  22   3         95.92        126.36        82.83 o                         
   2  22   3        162.34        165.55        72.54 o                         
   3  22   3         43.12         73.47        90.37 o                         
   4  22   3        205.24        202.72       116.38 o                         
  -2  23   3         91.06        -18.71       116.95 o                         
  -1  23   3         12.02        -70.27        95.69 o                         
   0  23   3          6.40         36.92        95.40 o                         
   1  23   3          7.93         22.57       104.18 o                         
   2  23   3         35.70        -47.37       117.15 o                         
 -12   0   4        927.02        990.82       121.81 o                         
 -11   0   4        388.82        413.80       104.34 o                         
 -10   0   4        250.06        260.58       103.54 o                         
  -9   0   4       1197.88       1356.16        96.21 o                         
  -8   0   4       1153.06       1164.75        73.39 o                         
  -7   0   4        275.09        331.65        96.35 o                         
  -6   0   4       2598.67       2386.32       178.96 o                         
  -5   0   4        514.17        527.22        66.55 o                         
  -4   0   4       2278.73       2144.74       178.04 o                         
  -3   0   4       2614.38       2268.56       210.89 o                         
  -2   0   4        334.04        282.19        57.75 o                         
  -1   0   4       1047.89       1388.72        95.39 o                         
   0   0   4      42147.70      45014.99      1987.10 o                         
   1   0   4       2411.90       2998.68       153.12 o                         
   2   0   4        384.81        383.96        82.91 o                         
   3   0   4       1533.32       1345.70        92.07 o                         
   4   0   4        833.47        876.67        94.55 o                         
   5   0   4       1418.37       1324.42        90.73 o                         
   6   0   4       2247.26       2207.27       106.73 o                         
   7   0   4        233.92        299.91        96.49 o                         
   8   0   4       2536.02       2573.05       117.54 o                         
   9   0   4       1318.91       1514.93       119.03 o                         
  10   0   4        208.12        317.89       204.79 o                         
  11   0   4        519.55        499.57        90.61 o                         
  12   0   4        463.78        409.30       147.35 o                         
 -12   1   4        113.54        109.92        91.79 o                         
 -11   1   4        333.35        267.26        69.66 o                         
 -10   1   4        619.93        619.80        69.02 o                         
  -9   1   4         62.48         18.38        70.72 o                         
  -8   1   4       1387.04       1378.96        54.97 o                         
  -7   1   4       1773.73       1714.23        56.83 o                         
  -6   1   4        138.37        152.78        45.25 o                         
  -5   1   4       2818.19       2676.65       110.97 o                         
  -4   1   4       1821.64       1647.51       100.75 o                         
  -3   1   4        124.13        138.02        39.85 o                         
  -2   1   4        800.99        773.86        53.20 o                         
  -1   1   4       8045.05       8932.67       241.95 o                         
   0   1   4       6794.90       6463.63       360.00 o                         
   1   1   4       4120.94       4433.00       227.50 o                         
   2   1   4        594.09        476.33        56.46 o                         
   3   1   4        353.05        357.51        59.93 o                         
   4   1   4       2904.54       2829.72       110.77 o                         
   5   1   4       3134.38       3008.58       125.01 o                         
   6   1   4        361.60        319.56        69.89 o                         
   7   1   4       1303.86       1134.30        69.21 o                         
   8   1   4        799.13        710.39        76.48 o                         
   9   1   4        126.12        129.39        71.41 o                         
  10   1   4        676.27        650.72        83.27 o                         
  11   1   4        142.98        117.02        74.17 o                         
  12   1   4        298.94        360.37        84.48 o                         
 -12   2   4        199.77        175.49        68.84 o                         
 -11   2   4        159.38        196.65        74.07 o                         
 -10   2   4        215.89        238.27        57.39 o                         
  -9   2   4        470.32        506.45        65.26 o                         
  -8   2   4        143.48        156.13        50.66 o                         
  -7   2   4        160.00        160.81        45.12 o                         
  -6   2   4       3814.69       4158.91       134.35 o                         
  -5   2   4         80.40         72.38        42.27 o                         
  -4   2   4        203.25        201.96        42.58 o                         
  -3   2   4       1401.86       1485.52        47.03 o                         
  -2   2   4        532.67        489.23        39.94 o                         
  -1   2   4         13.81         31.07        46.36 o                         
   0   2   4       6078.53       6828.91       295.23 o                         
   1   2   4         15.21         16.02        47.32 o                         
   2   2   4       1349.40       1251.74        63.03 o                         
   3   2   4       1548.18       1473.63        71.99 o                         
   4   2   4        336.31        335.66        59.97 o                         
   5   2   4        116.75         97.66        56.04 o                         
   6   2   4       2145.42       2148.83       133.72 o                         
   7   2   4         57.93         60.59        66.93 o                         
   8   2   4        287.77        318.08        60.31 o                         
   9   2   4        273.03        280.91        71.23 o                         
  10   2   4        176.47        181.38        80.86 o                         
  11   2   4         71.25         88.63        89.35 o                         
  12   2   4        146.79        201.70        77.80 o                         
 -12   3   4        179.98        159.86        73.11 o                         
 -11   3   4          5.65         54.46        75.16 o                         
 -10   3   4        941.78       1010.93        62.61 o                         
  -9   3   4         13.76         11.09        59.45 o                         
  -8   3   4         66.51         68.12        46.96 o                         
  -7   3   4         52.96        101.04        44.14 o                         
  -6   3   4        449.68        478.58        52.20 o                         
  -5   3   4        404.73        371.59        42.90 o                         
  -4   3   4         26.03         50.85        39.06 o                         
  -3   3   4         41.52         35.78        55.93 o                         
  -2   3   4       3136.48       3279.80        89.11 o                         
  -1   3   4        252.06        205.12        44.25 o                         
   0   3   4        145.52         80.62        47.78 o                         
   1   3   4        130.56         91.31        56.60 o                         
   2   3   4       1555.36       1748.37        90.26 o                         
   3   3   4         28.83         43.25        77.29 o                         
   4   3   4         23.00         25.92        63.40 o                         
   5   3   4        274.75        266.22        59.17 o                         
   6   3   4       1155.27       1120.16        68.26 o                         
   7   3   4        133.90        169.07        66.33 o                         
   8   3   4         49.71         53.25        58.92 o                         
   9   3   4          5.21        -33.37        69.91 o                         
  10   3   4       1042.15        968.34        84.07 o                         
  11   3   4          7.57         11.32        72.40 o                         
  12   3   4         84.47         30.90       105.51 o                         
 -12   4   4         45.87         23.01        74.92 o                         
 -11   4   4         73.66         56.71        71.06 o                         
 -10   4   4        399.80        474.06        74.38 o                         
  -9   4   4        314.15        410.10        52.98 o                         
  -8   4   4          3.35        -47.11        52.35 o                         
  -7   4   4         95.37        145.81        47.23 o                         
  -6   4   4        154.36        157.55        47.56 o                         
  -5   4   4         19.05         22.18        41.83 o                         
  -4   4   4        135.87        103.72        49.76 o                         
  -3   4   4        247.17        243.18        50.56 o                         
  -2   4   4        425.67        430.23        51.55 o                         
  -1   4   4         27.76         19.21        43.23 o                         
   0   4   4        630.86        697.87        47.13 o                         
   1   4   4         18.29        -17.95        64.09 o                         
   2   4   4        777.30        769.47        83.41 o                         
   3   4   4        128.36        115.78        63.99 o                         
   4   4   4        145.64        118.38        64.06 o                         
   5   4   4         25.63         46.67        52.83 o                         
   6   4   4        139.48        170.13        69.47 o                         
   7   4   4        216.90        236.12        60.45 o                         
   8   4   4          7.64        -15.98        66.45 o                         
   9   4   4        125.78        127.51        69.21 o                         
  10   4   4        147.49        161.37        89.74 o                         
  11   4   4        113.71         40.42       100.05 o                         
  12   4   4         90.22         44.06       132.40 o                         
 -12   5   4         81.14        -17.44        83.59 o                         
 -11   5   4        195.61        208.50        77.56 o                         
 -10   5   4         96.15         40.82        64.39 o                         
  -9   5   4        610.98        583.85        57.12 o                         
  -8   5   4        428.75        466.63        60.62 o                         
  -7   5   4        540.11        584.43        48.54 o                         
  -6   5   4        119.75         78.39        54.88 o                         
  -5   5   4        218.30        163.49        37.43 o                         
  -4   5   4         31.68         23.33        45.43 o                         
  -3   5   4        439.34        431.11        47.16 o                         
  -2   5   4        584.52        574.83        44.46 o                         
  -1   5   4        738.18        673.77        45.89 o                         
   0   5   4          2.85          5.05        48.63 o                         
   1   5   4        406.71        372.40        65.84 o                         
   2   5   4        343.46        323.85        65.96 o                         
   3   5   4        933.24       1020.83        70.89 o                         
   4   5   4         43.32         62.75        78.10 o                         
   5   5   4         95.08         58.71        66.68 o                         
   6   5   4        316.04        281.04        64.53 o                         
   7   5   4        827.15        778.35        62.76 o                         
   8   5   4        635.74        696.87        75.66 o                         
   9   5   4       1220.13       1146.85        81.47 o                         
  10   5   4         87.89        128.57        79.83 o                         
  11   5   4        148.78        122.18       101.56 o                         
  12   5   4         51.32         54.11        82.58 o                         
 -12   6   4        148.78        156.30        83.44 o                         
 -11   6   4        122.71        116.28        64.89 o                         
 -10   6   4        194.68        208.28        60.33 o                         
  -9   6   4       1731.11       1611.64        84.11 o                         
  -8   6   4        139.20        157.97        59.99 o                         
  -7   6   4        755.70        752.07        48.98 o                         
  -6   6   4       1807.51       1879.60        55.02 o                         
  -5   6   4        563.01        601.02        55.81 o                         
  -4   6   4        199.46        181.73        42.68 o                         
  -3   6   4       3504.64       3510.35       177.21 o                         
  -2   6   4       1089.96       1006.62       118.53 o                         
  -1   6   4       1487.35       1460.83        48.46 o                         
   0   6   4        362.41        307.95        58.53 o                         
   1   6   4        592.73        579.97       101.76 o                         
   2   6   4       3099.40       3030.74        74.67 o                         
   3   6   4       5165.13       5364.14       136.14 o                         
   4   6   4         87.86         88.68        55.91 o                         
   5   6   4        781.15        831.36        96.81 o                         
   6   6   4       1366.13       1328.75        75.52 o                         
   7   6   4        332.63        291.40        56.07 o                         
   8   6   4        358.52        362.73        66.35 o                         
   9   6   4        963.54        991.65        80.72 o                         
  10   6   4        112.09         88.01        73.05 o                         
  11   6   4        209.10        248.61        83.54 o                         
  12   6   4         80.64        101.16       117.05 o                         
 -12   7   4         48.03         18.19       165.54 o                         
 -11   7   4        483.32        483.37        78.62 o                         
 -10   7   4        926.19        968.88        62.24 o                         
  -9   7   4        371.32        324.76        56.64 o                         
  -8   7   4        992.46       1044.20        57.98 o                         
  -7   7   4        647.98        608.53        51.95 o                         
  -6   7   4         44.61         66.56        50.36 o                         
  -5   7   4       1112.55       1109.79        57.85 o                         
  -4   7   4       2400.36       2407.61        68.54 o                         
  -3   7   4        732.11        733.91        58.16 o                         
  -2   7   4       5138.23       5315.70       116.58 o                         
  -1   7   4       4301.24       4502.55        79.84 o                         
   0   7   4        425.40        377.35        54.41 o                         
   1   7   4       4159.29       4291.55       109.18 o                         
   2   7   4       2937.42       2956.38       196.02 o                         
   3   7   4        767.07        662.39        82.41 o                         
   4   7   4       1155.68       1157.02        71.46 o                         
   5   7   4        735.82        616.21        70.73 o                         
   6   7   4         33.70         69.04        66.98 o                         
   7   7   4        752.11        764.15        69.41 o                         
   8   7   4        872.02        949.58        75.52 o                         
   9   7   4        938.12        990.76        68.99 o                         
  10   7   4        540.33        496.13        81.54 o                         
  11   7   4        174.82        106.05        72.50 o                         
 -11   8   4        377.28        409.06        73.67 o                         
 -10   8   4        107.40         91.45        73.33 o                         
  -9   8   4       1515.52       1512.15        66.95 o                         
  -8   8   4        469.68        526.96        60.69 o                         
  -7   8   4        596.73        545.19        64.59 o                         
  -6   8   4       1593.09       1435.58        88.08 o                         
  -5   8   4        534.85        486.83        61.34 o                         
  -4   8   4        115.22        146.28        67.17 o                         
  -3   8   4       3073.46       2800.36        68.60 o                         
  -2   8   4        970.35        880.05        45.67 o                         
  -1   8   4       2983.82       2976.69        63.86 o                         
   0   8   4       2967.33       3075.94        85.54 o                         
   1   8   4       1372.16       1509.06        85.15 o                         
   2   8   4        673.13        673.17        67.41 o                         
   3   8   4       2531.14       2610.65        97.30 o                         
   4   8   4        290.20        356.28        78.05 o                         
   5   8   4        876.40        929.49        70.98 o                         
   6   8   4       1057.53       1105.28        84.18 o                         
   7   8   4        220.18        178.66        88.59 o                         
   8   8   4        931.66        846.89        66.76 o                         
   9   8   4       1379.93       1276.87        71.76 o                         
  10   8   4         45.61         46.78        72.80 o                         
  11   8   4        352.87        334.11        91.43 o                         
 -11   9   4        279.83        203.31        68.86 o                         
 -10   9   4        454.60        495.23        64.99 o                         
  -9   9   4         41.84        147.34        67.13 o                         
  -8   9   4        316.25        368.11        63.15 o                         
  -7   9   4       1384.56       1565.40        82.80 o                         
  -6   9   4         65.79         95.84        49.40 o                         
  -5   9   4       2379.54       2332.93        67.71 o                         
  -4   9   4       2242.54       2402.73        63.12 o                         
  -3   9   4        288.39        262.31        46.60 o                         
  -2   9   4         96.76         70.60        41.72 o                         
  -1   9   4       1848.95       1877.04       106.90 o                         
   0   9   4        761.75        751.09        65.37 o                         
   1   9   4       4304.21       4190.21       173.32 o                         
   2   9   4         42.21         55.04        62.73 o                         
   3   9   4        747.20        658.33        69.32 o                         
   4   9   4       2947.13       2948.30       187.71 o                         
   5   9   4       2574.64       2660.91       105.43 o                         
   6   9   4         35.37         43.24        80.53 o                         
   7   9   4       1543.24       1498.00        81.01 o                         
   8   9   4        144.52        170.36        70.85 o                         
   9   9   4        109.39        140.51        74.73 o                         
  10   9   4        617.32        811.25       101.82 o                         
  11   9   4        131.58         98.49        87.43 o                         
 -11  10   4         21.92        -87.03        88.79 o                         
 -10  10   4        231.88        361.66        82.74 o                         
  -9  10   4        267.55        257.75        73.42 o                         
  -8  10   4        394.31        484.82        63.18 o                         
  -7  10   4        429.52        422.15        60.30 o                         
  -6  10   4        687.41        690.99        57.46 o                         
  -5  10   4        209.26        262.02        54.58 o                         
  -4  10   4       1117.16       1067.52        69.08 o                         
  -3  10   4        425.04        443.36        50.59 o                         
  -2  10   4        352.83        390.74        47.87 o                         
  -1  10   4       1938.96       1905.34        58.57 o                         
   0  10   4       3387.51       3443.68       142.07 o                         
   1  10   4       1051.69        985.98        61.62 o                         
   2  10   4        129.03        188.10        93.05 o                         
   3  10   4        524.56        431.59        68.35 o                         
   4  10   4        539.05        504.96        78.62 o                         
   5  10   4        480.15        514.78        94.32 o                         
   6  10   4       1260.83       1312.02        97.58 o                         
   7  10   4        241.91        257.56        76.82 o                         
   8  10   4        167.39        167.69        78.37 o                         
   9  10   4        185.60        214.01        92.76 o                         
  10  10   4        166.21        179.28        93.96 o                         
  11  10   4         59.64         90.02        93.49 o                         
 -10  11   4         11.09         25.99        90.28 o                         
  -9  11   4         17.58        -17.84        72.13 o                         
  -8  11   4         88.11        126.18        72.77 o                         
  -7  11   4        887.81        750.48        71.31 o                         
  -6  11   4        361.70        361.83        77.18 o                         
  -5  11   4        503.12        476.07        62.36 o                         
  -4  11   4         72.49         54.52        49.19 o                         
  -3  11   4         83.95         68.30        49.51 o                         
  -2  11   4          4.11         -3.94        53.59 o                         
  -1  11   4        309.35        314.78        54.77 o                         
   0  11   4         11.56          2.13        63.07 o                         
   1  11   4        343.64        329.97        59.80 o                         
   2  11   4          4.56         -9.10        75.22 o                         
   3  11   4        227.94        138.87        76.25 o                         
   4  11   4         29.12         78.92        75.85 o                         
   5  11   4        185.93        198.04        66.78 o                         
   6  11   4        177.11        170.51        72.24 o                         
   7  11   4        874.23        890.41        89.17 o                         
   8  11   4         96.25        113.69        92.29 o                         
   9  11   4          6.71        -48.82        88.12 o                         
  10  11   4         21.76         17.24        90.06 o                         
 -10  12   4         38.04        118.59        87.12 o                         
  -9  12   4         28.87         14.25        76.39 o                         
  -8  12   4        186.72        241.16        79.55 o                         
  -7  12   4         43.29          3.88        62.65 o                         
  -6  12   4        111.14          8.95        69.12 o                         
  -5  12   4          5.56         14.43        62.74 o                         
  -4  12   4        149.00        202.13        46.48 o                         
  -3  12   4         32.42         96.25        49.10 o                         
  -2  12   4         16.56         -2.40        49.31 o                         
  -1  12   4        214.94        194.15        60.73 o                         
   0  12   4        647.75        626.74        56.19 o                         
   1  12   4        259.99        246.52        64.32 o                         
   2  12   4         33.92         70.19        74.93 o                         
   3  12   4         14.09          3.71        75.16 o                         
   4  12   4         61.81         49.93        90.66 o                         
   5  12   4          6.45          2.15        77.10 o                         
   6  12   4        203.58        139.30        80.91 o                         
   7  12   4         24.39          3.06        85.56 o                         
   8  12   4        531.08        560.77        86.47 o                         
   9  12   4         46.17         38.78       110.51 o                         
  10  12   4         34.62        -25.88       114.51 o                         
 -10  13   4        264.73        207.15        82.46 o                         
  -9  13   4        230.23         96.01        76.47 o                         
  -8  13   4        562.05        593.44        74.17 o                         
  -7  13   4         17.04         65.08        71.94 o                         
  -6  13   4         68.85         87.63        68.63 o                         
  -5  13   4        397.11        372.57        59.58 o                         
  -4  13   4       1007.67        988.67        64.63 o                         
  -3  13   4        101.57        124.56        48.82 o                         
  -2  13   4         28.94        -26.18        53.43 o                         
  -1  13   4        405.07        318.71        59.29 o                         
   0  13   4         27.47         49.49        53.13 o                         
   1  13   4        229.21        233.28        60.75 o                         
   2  13   4         31.48         -3.44        57.57 o                         
   3  13   4         72.03         27.68        91.61 o                         
   4  13   4       1130.80       1187.07        83.55 o                         
   5  13   4        268.61        268.07       104.09 o                         
   6  13   4         83.49         83.42        67.97 o                         
   7  13   4         19.45        -30.35        84.12 o                         
   8  13   4        201.27        130.48        82.90 o                         
   9  13   4        209.03        138.87        84.36 o                         
  10  13   4        225.12         87.60       112.52 o                         
  -9  14   4        250.85        277.23        82.46 o                         
  -8  14   4        676.36        744.62        84.59 o                         
  -7  14   4        290.57        327.94        72.78 o                         
  -6  14   4        483.83        594.79        72.35 o                         
  -5  14   4        603.94        646.42        64.89 o                         
  -4  14   4        100.38        130.97        62.56 o                         
  -3  14   4        220.75        202.09        55.49 o                         
  -2  14   4        321.79        346.57        53.92 o                         
  -1  14   4        433.98        400.06        59.29 o                         
   0  14   4       1783.03       1623.73       111.03 o                         
   1  14   4        152.84        150.30        54.95 o                         
   2  14   4        806.63        736.41        75.88 o                         
   3  14   4        267.88        282.83        69.54 o                         
   4  14   4         41.54         -6.02        78.78 o                         
   5  14   4        588.09        609.86        92.07 o                         
   6  14   4        427.26        464.83        87.54 o                         
   7  14   4        172.14        183.49        78.00 o                         
   8  14   4        921.00        962.68        99.71 o                         
   9  14   4        115.89         58.32        90.76 o                         
  -9  15   4        133.22         98.95       103.28 o                         
  -8  15   4        250.77        212.39        71.56 o                         
  -7  15   4        438.10        465.04        80.91 o                         
  -6  15   4        153.46         82.67        67.73 o                         
  -5  15   4        369.40        468.63        64.44 o                         
  -4  15   4        638.80        735.71        59.33 o                         
  -3  15   4         64.77         68.52        54.68 o                         
  -2  15   4       3447.05       3322.66        96.36 o                         
  -1  15   4        972.13       1024.81        66.65 o                         
   0  15   4        197.54        125.90        63.57 o                         
   1  15   4       1460.48       1377.50        75.16 o                         
   2  15   4       1768.07       1719.22       116.16 o                         
   3  15   4        144.30        164.30        75.27 o                         
   4  15   4        895.17        888.03        91.50 o                         
   5  15   4        174.01        186.02        97.32 o                         
   6  15   4         77.29        116.96        86.13 o                         
   7  15   4        898.41        941.51        93.29 o                         
   8  15   4        144.17         43.06        82.47 o                         
   9  15   4        150.92        122.37        99.07 o                         
  -8  16   4        143.91        184.47        97.92 o                         
  -7  16   4        414.02        411.30        82.46 o                         
  -6  16   4        914.77        996.40        81.97 o                         
  -5  16   4        292.22        232.76        67.85 o                         
  -4  16   4        184.46        210.90        66.38 o                         
  -3  16   4       1374.58       1267.00        77.15 o                         
  -2  16   4        974.14        968.38        92.26 o                         
  -1  16   4        985.89       1104.25        66.07 o                         
   0  16   4        281.91        299.09        66.52 o                         
   1  16   4       1140.56       1224.60        98.69 o                         
   2  16   4       2095.78       2129.12        73.44 o                         
   3  16   4        702.23        666.07        76.72 o                         
   4  16   4         76.56        108.96        84.51 o                         
   5  16   4        342.20        360.96        99.41 o                         
   6  16   4        853.35        840.93        88.40 o                         
   7  16   4        188.46        143.14        87.54 o                         
   8  16   4        216.10        197.94        96.88 o                         
  -7  17   4        454.54        487.24        89.99 o                         
  -6  17   4         25.14         35.92        81.60 o                         
  -5  17   4        433.68        475.23        63.23 o                         
  -4  17   4        381.80        427.97        63.56 o                         
  -3  17   4        202.08        200.67        63.84 o                         
  -2  17   4       1884.18       1859.47        72.52 o                         
  -1  17   4        153.77        132.06        63.84 o                         
   0  17   4          2.05        -31.15        68.78 o                         
   1  17   4        216.42        274.72        73.66 o                         
   2  17   4       1423.82       1262.53        80.12 o                         
   3  17   4        159.85        135.21        86.54 o                         
   4  17   4        482.08        568.78       101.72 o                         
   5  17   4        277.50        240.90        84.81 o                         
   6  17   4         61.70         -9.63        96.59 o                         
   7  17   4        368.03        240.02        86.25 o                         
  -7  18   4         19.89         25.84        86.70 o                         
  -6  18   4         64.15         52.23        71.30 o                         
  -5  18   4         64.12          5.53        71.51 o                         
  -4  18   4        487.15        428.60        64.53 o                         
  -3  18   4        242.88        234.29        67.62 o                         
  -2  18   4         70.17         67.93        62.84 o                         
  -1  18   4        331.36        335.19        80.04 o                         
   0  18   4         67.24        104.43        79.26 o                         
   1  18   4        432.46        386.23        83.55 o                         
   2  18   4        184.29        163.61        68.90 o                         
   3  18   4        267.54        296.14        88.58 o                         
   4  18   4        182.68        138.78        85.97 o                         
   5  18   4        172.78        218.21        83.81 o                         
   6  18   4        118.48         85.60        94.34 o                         
   7  18   4         25.69         31.27        94.71 o                         
  -6  19   4         40.03       -102.88       115.78 o                         
  -5  19   4         37.33         75.59        70.74 o                         
  -4  19   4        264.77        206.92        76.78 o                         
  -3  19   4        165.89        144.72        82.54 o                         
  -2  19   4          7.04         15.20        63.62 o                         
  -1  19   4          8.90         36.03        72.39 o                         
   0  19   4         23.07        -35.02        72.33 o                         
   1  19   4         16.02         23.51        72.22 o                         
   2  19   4         13.55         32.25        73.89 o                         
   3  19   4        179.54        132.38        84.79 o                         
   4  19   4        293.87        266.56       105.17 o                         
   5  19   4         25.50         24.91        80.14 o                         
   6  19   4         25.84         12.76       121.96 o                         
  -5  20   4         27.41        -78.52        94.16 o                         
  -4  20   4         14.72         34.24        90.84 o                         
  -3  20   4         79.08        122.40        71.43 o                         
  -2  20   4         34.45         24.54        71.46 o                         
  -1  20   4         89.20        107.23        90.43 o                         
   0  20   4          0.62         49.24       100.64 o                         
   1  20   4         67.27         40.03        93.27 o                         
   2  20   4         89.72         60.25        87.67 o                         
   3  20   4         33.03         53.23       104.16 o                         
   4  20   4          7.04        -38.20        96.86 o                         
   5  20   4         70.63        -15.91       108.49 o                         
  -3  21   4         82.80         65.61        81.69 o                         
  -2  21   4        132.92         88.11        82.31 o                         
  -1  21   4         83.31         35.48        96.84 o                         
   0  21   4          6.89        -57.44        91.05 o                         
   1  21   4        141.90        164.87        86.40 o                         
   2  21   4        126.04        164.89        86.51 o                         
   3  21   4        149.77        146.14       103.71 o                         
 -11   1   5          2.17         24.59        76.83 o                         
 -10   1   5        101.76         70.35        69.66 o                         
  -9   1   5          5.43         14.16        64.80 o                         
  -8   1   5         97.16         83.64        56.75 o                         
  -7   1   5         63.33         14.49        56.76 o                         
  -6   1   5        152.72        175.99        48.23 o                         
  -5   1   5       1174.83       1206.07        54.15 o                         
  -4   1   5        674.49        674.87        47.07 o                         
  -3   1   5         76.44         87.03        51.25 o                         
  -2   1   5        128.42         93.98        46.06 o                         
  -1   1   5        181.87        195.70        50.60 o                         
   0   1   5        135.22         95.29        50.02 o                         
   1   1   5        123.28        138.18        51.84 o                         
   2   1   5        111.66         75.82        50.36 o                         
   3   1   5         77.68         94.65        62.74 o                         
   4   1   5        844.26        835.25        75.31 o                         
   5   1   5        492.16        467.30        76.11 o                         
   6   1   5        423.62        398.05        68.36 o                         
   7   1   5        156.50        134.13        70.69 o                         
   8   1   5         81.05         67.63        77.77 o                         
   9   1   5         10.32         21.12        89.43 o                         
  10   1   5        115.11        142.06        91.60 o                         
  11   1   5          2.52         36.85       101.22 o                         
 -11   2   5        100.99         42.81        88.84 o                         
 -10   2   5        187.38        155.32        73.75 o                         
  -9   2   5        562.55        568.30        62.77 o                         
  -8   2   5        297.13        390.80        65.18 o                         
  -7   2   5          4.09          5.29        53.11 o                         
  -6   2   5       1055.83       1033.19        50.40 o                         
  -5   2   5        502.60        538.01        49.25 o                         
  -4   2   5        524.15        457.11        50.06 o                         
  -3   2   5        688.01        670.33        50.49 o                         
  -2   2   5        255.03        213.66        47.35 o                         
  -1   2   5       1427.06       1386.88        57.17 o                         
   0   2   5       1740.00       1535.08        96.39 o                         
   1   2   5        584.09        493.61        51.38 o                         
   2   2   5        594.33        612.37        52.15 o                         
   3   2   5       1627.14       1546.43       126.71 o                         
   4   2   5        399.68        364.07        71.82 o                         
   5   2   5       1112.20       1057.57        74.59 o                         
   6   2   5        409.97        343.53        68.13 o                         
   7   2   5          2.54         11.44        77.05 o                         
   8   2   5        389.56        395.19        71.92 o                         
   9   2   5        368.99        400.58        84.88 o                         
  10   2   5         75.01         18.33        83.16 o                         
  11   2   5         67.71         35.06       116.82 o                         
 -11   3   5        254.25        213.59        90.13 o                         
 -10   3   5        278.75        288.93        74.75 o                         
  -9   3   5         61.78         39.65        64.72 o                         
  -8   3   5        817.65        827.62        62.93 o                         
  -7   3   5        383.22        484.83        57.78 o                         
  -6   3   5        151.60        151.63        47.76 o                         
  -5   3   5       2606.09       2550.69        95.88 o                         
  -4   3   5       1427.30       1488.82        65.60 o                         
  -3   3   5        133.48         77.11        51.47 o                         
  -2   3   5       2130.20       2226.64        59.05 o                         
  -1   3   5       1404.09       1347.43        91.64 o                         
   0   3   5         65.72         46.21        48.21 o                         
   1   3   5       2102.21       2027.08        60.84 o                         
   2   3   5       1432.94       1239.04       208.32 o                         
   3   3   5        128.40        110.15        96.18 o                         
   4   3   5       1568.27       1531.63       104.37 o                         
   5   3   5       1352.22       1173.40       110.33 o                         
   6   3   5        292.53        326.63        75.12 o                         
   7   3   5        396.42        420.65        73.99 o                         
   8   3   5        346.72        291.43        78.83 o                         
   9   3   5        111.75        134.46        73.65 o                         
  10   3   5        344.85        363.06        91.63 o                         
  11   3   5        128.08         12.67       117.38 o                         
 -11   4   5         81.65         21.83        79.75 o                         
 -10   4   5         63.38         95.66        78.30 o                         
  -9   4   5        449.94        553.29        65.38 o                         
  -8   4   5        478.96        560.29        65.82 o                         
  -7   4   5        687.90        705.64        57.75 o                         
  -6   4   5       1443.46       1533.72        53.37 o                         
  -5   4   5        847.66        888.20        63.52 o                         
  -4   4   5       1018.64        985.57        54.66 o                         
  -3   4   5       3132.13       3279.84       122.05 o                         
  -2   4   5        851.67        869.07        54.21 o                         
  -1   4   5        431.54        403.95        52.27 o                         
   0   4   5       1718.82       1711.33        56.73 o                         
   1   4   5        216.81        180.87        57.23 o                         
   2   4   5       1095.95       1143.17        85.26 o                         
   3   4   5       1819.15       1653.14       281.09 o                         
   4   4   5        429.06        483.65        97.14 o                         
   5   4   5       1971.42       1924.04        89.65 o                         
   6   4   5       1184.35       1183.78        92.06 o                         
   7   4   5        274.41        194.92        86.51 o                         
   8   4   5        899.51        827.54        72.99 o                         
   9   4   5        195.13        189.92        89.52 o                         
  10   4   5         63.45        101.92       100.91 o                         
  11   4   5        225.90        259.25       105.70 o                         
 -11   5   5        658.44        629.10        98.40 o                         
 -10   5   5         63.22         64.01        73.37 o                         
  -9   5   5        373.56        412.17        69.81 o                         
  -8   5   5       1119.22       1165.65        66.49 o                         
  -7   5   5       1350.55       1427.22        63.42 o                         
  -6   5   5         23.77         94.83        59.26 o                         
  -5   5   5        614.79        629.24        61.30 o                         
  -4   5   5        621.41        667.94        56.30 o                         
  -3   5   5        204.67        216.15        51.26 o                         
  -2   5   5       1739.47       1764.91       111.79 o                         
  -1   5   5        998.22        870.94        65.10 o                         
   0   5   5       2019.11       2071.63        61.88 o                         
   1   5   5       2094.40       2277.06       137.59 o                         
   2   5   5       1859.17       1765.14       201.04 o                         
   3   5   5        218.00        221.48        68.18 o                         
   4   5   5       1163.97       1138.47        84.27 o                         
   5   5   5        382.32        335.74        85.66 o                         
   6   5   5         64.81         98.93       110.93 o                         
   7   5   5       1740.38       1701.31        76.83 o                         
   8   5   5        418.04        384.93        77.85 o                         
   9   5   5        387.08        425.92        81.32 o                         
  10   5   5        164.33        114.35        98.81 o                         
  11   5   5        633.57        566.02       124.04 o                         
 -11   6   5         68.23        139.37       163.98 o                         
 -10   6   5         45.28         47.07        84.99 o                         
  -9   6   5        277.67        366.63        69.16 o                         
  -8   6   5        444.65        477.66        67.90 o                         
  -7   6   5        591.24        560.54        71.62 o                         
  -6   6   5        540.46        550.36        61.31 o                         
  -5   6   5        136.14        138.21        50.00 o                         
  -4   6   5        513.20        471.14        52.01 o                         
  -3   6   5       1464.44       1428.41        97.92 o                         
  -2   6   5        204.79        216.67        60.38 o                         
  -1   6   5         88.31         90.65        54.49 o                         
   0   6   5       1753.75       1755.17        68.67 o                         
   1   6   5         71.74         67.93        77.32 o                         
   2   6   5        520.92        587.34        96.61 o                         
   3   6   5        953.01       1074.34        98.52 o                         
   4   6   5        383.89        351.51        78.57 o                         
   5   6   5        351.01        341.75        68.43 o                         
   6   6   5        669.89        752.95        81.47 o                         
   7   6   5        238.31        240.62        91.78 o                         
   8   6   5        506.04        528.05        97.62 o                         
   9   6   5        197.64        127.94        80.41 o                         
  10   6   5        104.57         79.74        84.55 o                         
 -10   7   5         39.87        -43.72        69.37 o                         
  -9   7   5          4.93         24.89        74.90 o                         
  -8   7   5        188.99         77.26        91.24 o                         
  -7   7   5        198.03        209.04        69.64 o                         
  -6   7   5        113.36        141.73        63.02 o                         
  -5   7   5        684.25        622.10        51.63 o                         
  -4   7   5          6.88        -35.06        50.09 o                         
  -3   7   5        201.94        190.74        59.97 o                         
  -2   7   5        408.02        431.65        51.42 o                         
  -1   7   5        157.70        205.35        47.96 o                         
   0   7   5         21.81         28.38        65.67 o                         
   1   7   5         58.48         80.15        92.56 o                         
   2   7   5        179.50        218.00        93.77 o                         
   3   7   5        124.96        121.75        76.57 o                         
   4   7   5         16.26        -12.18        66.99 o                         
   5   7   5        369.08        400.91        77.28 o                         
   6   7   5         87.17        121.83       109.72 o                         
   7   7   5        264.70        295.17       110.34 o                         
   8   7   5        111.95         56.73        94.14 o                         
   9   7   5          2.08        -15.67       107.24 o                         
  10   7   5         19.47         -2.13        94.99 o                         
 -10   8   5         37.92         25.02        82.63 o                         
  -9   8   5          4.11          3.74        83.05 o                         
  -8   8   5         22.86         -4.38        67.18 o                         
  -7   8   5         50.12        105.06        57.54 o                         
  -6   8   5         16.87        -17.05        58.19 o                         
  -5   8   5        161.93        217.72        77.57 o                         
  -4   8   5        431.83        442.02        60.01 o                         
  -3   8   5        228.63        185.85        59.23 o                         
  -2   8   5        226.91        225.00        54.96 o                         
  -1   8   5         94.60         82.84        48.76 o                         
   0   8   5        160.99        180.09        59.13 o                         
   1   8   5         65.42         42.32        75.29 o                         
   2   8   5        607.77        535.61        90.56 o                         
   3   8   5        309.01        324.23        93.48 o                         
   4   8   5        395.04        313.32        78.51 o                         
   5   8   5         75.32        177.63       110.21 o                         
   6   8   5         45.98         33.90        77.70 o                         
   7   8   5         17.75         -9.08        77.24 o                         
   8   8   5         35.14         48.90       125.59 o                         
   9   8   5          9.72         -6.81        90.26 o                         
  10   8   5         31.58         28.94       120.14 o                         
 -10   9   5         69.40        -22.45       117.47 o                         
  -9   9   5         59.25        -68.13        78.35 o                         
  -8   9   5         25.56        -24.18        67.63 o                         
  -7   9   5        510.55        435.37        73.68 o                         
  -6   9   5         63.63         66.55        57.78 o                         
  -5   9   5        171.53        210.79        69.58 o                         
  -4   9   5        849.58        833.53        66.40 o                         
  -3   9   5        141.72        135.06        58.28 o                         
  -2   9   5         93.55        170.19        62.66 o                         
  -1   9   5        303.23        320.88        53.17 o                         
   0   9   5        315.67        310.82        59.44 o                         
   1   9   5        154.44        131.46        92.74 o                         
   2   9   5        175.19        208.54        76.02 o                         
   3   9   5         89.15         44.66        75.68 o                         
   4   9   5        825.48        887.59       104.87 o                         
   5   9   5         79.31        143.26        90.75 o                         
   6   9   5        166.32        162.76        90.28 o                         
   7   9   5        277.29        206.01       105.57 o                         
   8   9   5         23.99         69.30       101.77 o                         
   9   9   5        153.66        111.65       105.92 o                         
  10   9   5         36.66        -18.72       121.35 o                         
  -9  10   5        734.98        734.92       103.30 o                         
  -8  10   5        120.58        211.50        72.61 o                         
  -7  10   5        154.46        111.22        89.27 o                         
  -6  10   5        847.33        769.82        71.27 o                         
  -5  10   5        284.51        326.80        63.81 o                         
  -4  10   5        436.40        486.86        64.15 o                         
  -3  10   5        578.38        544.08        63.21 o                         
  -2  10   5        102.23        105.04        49.25 o                         
  -1  10   5        289.15        292.64        55.86 o                         
   0  10   5       1546.44       1632.17        65.52 o                         
   1  10   5        145.72        123.45        65.51 o                         
   2  10   5        274.80        215.09        66.87 o                         
   3  10   5        889.64        929.18        91.13 o                         
   4  10   5        154.56        182.04       111.21 o                         
   5  10   5        727.44        857.89        93.48 o                         
   6  10   5        723.76        695.36        82.21 o                         
   7  10   5        302.50        356.46        90.73 o                         
   8  10   5         58.85         20.92        95.69 o                         
   9  10   5        432.47        491.78       118.82 o                         
  -9  11   5        201.68        201.05        89.01 o                         
  -8  11   5        201.03        184.84       101.09 o                         
  -7  11   5        629.57        678.62        73.74 o                         
  -6  11   5        358.34        311.54        74.22 o                         
  -5  11   5       1782.41       1917.54        82.60 o                         
  -4  11   5        774.90        774.50        81.41 o                         
  -3  11   5         98.39        153.67        54.75 o                         
  -2  11   5       1193.50       1214.71        68.01 o                         
  -1  11   5       1183.46       1126.31        65.42 o                         
   0  11   5        410.30        414.93       130.38 o                         
   1  11   5       1306.57       1208.80        89.52 o                         
   2  11   5        754.52        719.99        93.46 o                         
   3  11   5        205.46        210.98        91.99 o                         
   4  11   5        914.19       1033.26        95.73 o                         
   5  11   5       1194.15       1160.91       141.70 o                         
   6  11   5        987.06       1007.87       131.40 o                         
   7  11   5        318.60        403.14        91.31 o                         
   8  11   5        499.57        426.36       120.38 o                         
   9  11   5        110.94        107.36       155.26 o                         
  -9  12   5        692.53        682.09        95.98 o                         
  -8  12   5          9.22        -21.69        82.62 o                         
  -7  12   5         32.23          4.44        73.91 o                         
  -6  12   5       1610.72       1451.17        71.62 o                         
  -5  12   5        170.51        154.77        87.75 o                         
  -4  12   5        462.79        439.76        56.03 o                         
  -3  12   5       1485.05       1558.16        63.17 o                         
  -2  12   5        437.98        444.57        64.67 o                         
  -1  12   5        399.10        481.60        62.31 o                         
   0  12   5       1302.37       1355.50        85.51 o                         
   1  12   5        177.99        171.16        89.13 o                         
   2  12   5        690.89        840.46        91.53 o                         
   3  12   5       1238.87       1418.11       115.70 o                         
   4  12   5        229.18        248.92        78.12 o                         
   5  12   5        458.02        387.12       106.24 o                         
   6  12   5        815.08        739.10        94.77 o                         
   7  12   5         78.79         77.81       135.47 o                         
   8  12   5         18.77         18.84       143.65 o                         
   9  12   5        617.95        530.94       166.83 o                         
  -8  13   5        239.45        210.66        88.43 o                         
  -7  13   5        767.86        866.52        92.88 o                         
  -6  13   5         94.25         77.42        79.16 o                         
  -5  13   5        220.95        231.03        67.07 o                         
  -4  13   5        442.25        290.28        80.04 o                         
  -3  13   5        220.36        317.14        57.63 o                         
  -2  13   5        631.54        729.95        60.12 o                         
  -1  13   5        460.62        509.34        68.61 o                         
   0  13   5         32.96         32.68        75.78 o                         
   1  13   5        780.06        898.99        91.63 o                         
   2  13   5        414.20        430.46       109.33 o                         
   3  13   5         85.90         36.26       109.06 o                         
   4  13   5        440.48        533.65       104.95 o                         
   5  13   5        212.13        278.45       103.93 o                         
   6  13   5        268.75        380.98       126.95 o                         
   7  13   5        459.85        499.67       120.27 o                         
   8  13   5        156.00        118.68       103.31 o                         
  -8  14   5         35.94         -4.38        94.47 o                         
  -7  14   5        299.91        385.48        82.08 o                         
  -6  14   5        353.61        428.26        90.50 o                         
  -5  14   5         53.10        -29.21        79.40 o                         
  -4  14   5        227.37        219.27        66.52 o                         
  -3  14   5        355.12        340.44        67.66 o                         
  -2  14   5        208.82        269.38        59.66 o                         
  -1  14   5        255.44        242.72        59.42 o                         
   0  14   5         52.28         67.51        74.26 o                         
   1  14   5         89.83         89.19       108.18 o                         
   2  14   5        291.32        360.60        88.96 o                         
   3  14   5        696.06        661.28       105.23 o                         
   4  14   5         84.56        121.12       185.16 o                         
   5  14   5        124.78        170.18       102.35 o                         
   6  14   5        470.26        571.76       144.70 o                         
   7  14   5        112.05        159.76       117.08 o                         
   8  14   5         87.41        111.68       134.29 o                         
  -7  15   5         83.17         62.35        93.60 o                         
  -6  15   5        159.72        177.99        81.75 o                         
  -5  15   5         36.87        -90.11        90.11 o                         
  -4  15   5         17.70        -16.77        71.71 o                         
  -3  15   5         42.25         92.61        61.71 o                         
  -2  15   5        197.49        180.49        79.14 o                         
  -1  15   5        188.79        147.09        66.26 o                         
   0  15   5          4.77        -11.37        84.69 o                         
   1  15   5        284.88        411.30       123.83 o                         
   2  15   5         93.09         41.61        88.87 o                         
   3  15   5         85.11        133.73        88.63 o                         
   4  15   5         46.56        -42.41       102.62 o                         
   5  15   5         79.36          8.30       116.65 o                         
   6  15   5        135.32         71.01       101.76 o                         
   7  15   5        141.90        102.19       116.71 o                         
  -6  16   5         15.45         -1.60        84.24 o                         
  -5  16   5         50.51         61.53        76.30 o                         
  -4  16   5         40.16         69.43        70.20 o                         
  -3  16   5        608.22        540.80        74.33 o                         
  -2  16   5        401.83        385.79        73.03 o                         
  -1  16   5        115.04         96.49        66.88 o                         
   0  16   5          3.04        -45.84        84.13 o                         
   1  16   5         40.96         73.67       100.20 o                         
   2  16   5        150.38         98.11       102.50 o                         
   3  16   5        425.62        319.27       126.82 o                         
   4  16   5        108.18        114.42       141.51 o                         
   5  16   5        143.65        253.22       116.37 o                         
   6  16   5          7.71         50.03       118.74 o                         
  -6  17   5         83.75         21.48       137.29 o                         
  -5  17   5         15.01        -33.60        91.83 o                         
  -4  17   5        418.21        326.16        71.90 o                         
  -3  17   5        271.01        294.09        76.12 o                         
  -2  17   5        693.93        812.81        78.13 o                         
  -1  17   5          6.57        -12.14        69.99 o                         
   0  17   5          9.34          3.39        81.35 o                         
   1  17   5          8.14        -12.28        80.11 o                         
   2  17   5       1422.36       1558.38       146.85 o                         
   3  17   5        285.50        324.54       100.61 o                         
   4  17   5        150.86        117.18       100.83 o                         
   5  17   5          6.07          5.64       153.16 o                         
   6  17   5        139.41         87.48       165.29 o                         
  -5  18   5         74.49        -14.45       160.20 o                         
  -4  18   5         51.03         23.97        87.40 o                         
  -3  18   5       1326.22       1292.45        79.62 o                         
  -2  18   5         61.31         60.23        71.25 o                         
  -1  18   5         33.72         35.06        75.94 o                         
   0  18   5         40.97         43.66        86.84 o                         
   1  18   5         45.04         40.50        92.79 o                         
   2  18   5        151.56        197.93       100.26 o                         
   3  18   5        903.47        875.56       145.57 o                         
   4  18   5        136.94        200.25       130.69 o                         
  -3  19   5        183.88        127.53        94.36 o                         
  -2  19   5        480.55        452.68        81.65 o                         
  -1  19   5        184.89        181.95        83.19 o                         
   0  19   5        107.55          2.17        85.01 o                         
   1  19   5        235.28        163.21        97.07 o                         
   2  19   5        364.94        293.36       162.32 o                         
   3  19   5        402.39        304.09       117.33 o                         
   0  20   5        761.49        812.75       167.06 o                         
  -9   0   6        479.49        468.65       105.66 o                         
  -8   0   6        184.30        223.38       101.13 o                         
  -7   0   6        300.96        397.29       119.91 o                         
  -6   0   6       1754.44       1826.69        99.58 o                         
  -5   0   6        214.67        220.76        80.92 o                         
  -4   0   6        270.19        329.57        92.99 o                         
  -3   0   6        840.16        966.87       116.94 o                         
  -2   0   6        244.21        263.79        96.59 o                         
  -1   0   6        626.27        473.09        83.54 o                         
   0   0   6       7096.06       6948.97       522.76 o                         
   1   0   6       1739.90       1679.68       243.87 o                         
   2   0   6        460.08        535.15       108.86 o                         
   3   0   6        933.74       1024.91       143.98 o                         
   4   0   6        170.88        125.82        91.87 o                         
   5   0   6        472.25        508.59       141.96 o                         
   6   0   6       1023.83        913.71       130.99 o                         
   7   0   6        106.56        132.67       138.89 o                         
   8   0   6        439.53        458.55       145.23 o                         
   9   0   6        209.90        184.88       143.32 o                         
  -9   1   6         32.85         72.78        79.37 o                         
  -8   1   6        401.70        403.90        66.68 o                         
  -7   1   6        526.50        662.74        66.04 o                         
  -6   1   6        294.43        341.86        60.50 o                         
  -5   1   6        856.12        847.28        62.28 o                         
  -4   1   6        303.32        280.15        72.60 o                         
  -3   1   6        134.76        141.84        71.43 o                         
  -2   1   6        372.54        405.74        68.52 o                         
  -1   1   6       3899.61       3902.81       177.44 o                         
   0   1   6       3171.76       3144.84        97.37 o                         
   1   1   6       1627.95       1462.44       122.07 o                         
   2   1   6        243.71        190.07        70.10 o                         
   3   1   6        115.58        134.31        75.82 o                         
   4   1   6        466.58        507.44        81.68 o                         
   5   1   6        714.07        627.29        84.03 o                         
   6   1   6        604.83        651.39        94.60 o                         
   7   1   6        566.38        622.34       101.72 o                         
   8   1   6        242.23        194.89       111.47 o                         
   9   1   6         61.29         53.96       105.93 o                         
  -9   2   6        231.86        191.62        70.42 o                         
  -8   2   6         82.66        104.15        71.99 o                         
  -7   2   6         25.51         91.91        57.41 o                         
  -6   2   6        879.82        959.16        64.23 o                         
  -5   2   6        166.01        183.54        60.22 o                         
  -4   2   6        209.84        212.19        71.65 o                         
  -3   2   6        639.73        772.21        81.22 o                         
  -2   2   6        113.36        131.05        66.72 o                         
  -1   2   6         86.07        111.78        59.70 o                         
   0   2   6       1856.35       1938.40        79.80 o                         
   1   2   6         30.34         44.92        73.19 o                         
   2   2   6        301.94        354.06        67.53 o                         
   3   2   6        400.71        379.76        85.25 o                         
   4   2   6         88.29         99.15       110.40 o                         
   5   2   6        305.98        284.83       113.05 o                         
   6   2   6        542.08        507.32        92.68 o                         
   7   2   6          9.07         28.55        95.08 o                         
   8   2   6        190.40        206.15       110.99 o                         
   9   2   6        222.29        173.36       106.49 o                         
  -9   3   6         51.53         25.41        70.13 o                         
  -8   3   6        168.96        119.36        73.57 o                         
  -7   3   6        148.29        149.51        68.55 o                         
  -6   3   6         34.47          3.94        72.54 o                         
  -5   3   6        258.24        321.91        53.28 o                         
  -4   3   6         76.33        124.86        59.81 o                         
  -3   3   6         72.47        105.66        70.99 o                         
  -2   3   6        214.21        223.84        66.65 o                         
  -1   3   6         21.09         14.91        60.58 o                         
   0   3   6        102.88        114.67        66.34 o                         
   1   3   6         53.84         60.30        64.36 o                         
   2   3   6        200.26        152.36        61.09 o                         
   3   3   6         79.42        144.13        78.34 o                         
   4   3   6         76.85         95.74       110.73 o                         
   5   3   6        364.12        502.68       113.01 o                         
   6   3   6         68.07         83.02       126.50 o                         
   7   3   6         54.61         99.68       126.14 o                         
   8   3   6         66.39         46.26       117.20 o                         
   9   3   6         18.23         20.72       113.50 o                         
  -9   4   6        234.69        229.86        75.61 o                         
  -8   4   6          6.56         50.40        92.23 o                         
  -7   4   6         40.53         58.17        73.70 o                         
  -6   4   6          1.21         24.96        67.54 o                         
  -5   4   6         40.21          1.42        69.50 o                         
  -4   4   6         15.46        -25.83        59.17 o                         
  -3   4   6          4.18        -30.77        78.47 o                         
  -2   4   6         51.24         23.78        72.39 o                         
  -1   4   6         32.35         36.87        56.45 o                         
   0   4   6         31.96         49.55        62.26 o                         
   1   4   6         91.98         91.10        65.94 o                         
   2   4   6         25.71         51.55        90.85 o                         
   3   4   6         11.48         28.61       110.90 o                         
   4   4   6         41.69        128.06       109.81 o                         
   5   4   6         17.18         81.95       108.82 o                         
   6   4   6          2.80        -30.93       126.75 o                         
   7   4   6         15.25         33.52       124.90 o                         
   8   4   6          2.32         29.43       118.77 o                         
   9   4   6        200.54         87.57       118.87 o                         
  -9   5   6        194.16        239.33       114.39 o                         
  -8   5   6        256.74        200.69        73.38 o                         
  -7   5   6         96.37        149.81        74.18 o                         
  -6   5   6         12.93         25.86        79.94 o                         
  -5   5   6        113.17        121.26        63.18 o                         
  -4   5   6        134.49        157.91        69.96 o                         
  -3   5   6         93.69         95.34        70.33 o                         
  -2   5   6        102.63        210.03        81.82 o                         
  -1   5   6        120.84        163.20        75.24 o                         
   0   5   6         78.32         96.47        67.61 o                         
   1   5   6        212.16        230.59        71.42 o                         
   2   5   6        173.80        231.15        78.52 o                         
   3   5   6        231.62        292.65       111.87 o                         
   4   5   6         61.32         88.92        89.97 o                         
   5   5   6         73.89         66.11       109.50 o                         
   6   5   6         36.08         48.32       102.99 o                         
   7   5   6         75.35         -9.85       126.69 o                         
   8   5   6        181.24        163.65       144.96 o                         
   9   5   6        547.10        561.04       138.99 o                         
  -9   6   6        900.00        792.82        92.19 o                         
  -8   6   6        193.56        195.04       103.54 o                         
  -7   6   6         64.97         79.56        80.49 o                         
  -6   6   6        201.30        317.26        79.97 o                         
  -5   6   6        152.14        209.18        58.29 o                         
  -4   6   6        116.12        122.51        64.57 o                         
  -3   6   6       1293.62       1226.57        63.77 o                         
  -2   6   6        114.16         74.08        71.28 o                         
  -1   6   6        493.14        573.30        77.31 o                         
   0   6   6        551.17        618.19        79.62 o                         
   1   6   6        185.85        235.94        91.50 o                         
   2   6   6        304.56        302.21        80.85 o                         
   3   6   6        690.84        674.21       105.77 o                         
   4   6   6        130.02        170.36       112.31 o                         
   5   6   6        398.13        458.99       117.56 o                         
   6   6   6        261.03        262.95       128.09 o                         
   7   6   6         22.93         57.43       125.39 o                         
   8   6   6        550.27        676.32       249.70 o                         
   9   6   6        424.03        391.02       137.03 o                         
  -9   7   6        192.11        112.84        97.72 o                         
  -8   7   6        666.51        702.07        79.19 o                         
  -7   7   6        337.13        327.17        72.96 o                         
  -6   7   6         20.47         34.71        67.01 o                         
  -5   7   6        315.62        386.58        90.77 o                         
  -4   7   6       1232.32       1263.97        66.59 o                         
  -3   7   6        342.22        340.77        64.92 o                         
  -2   7   6       1024.81       1020.69        67.83 o                         
  -1   7   6        711.92        706.94        72.11 o                         
   0   7   6         72.44        122.33        70.47 o                         
   1   7   6       1484.36       1580.41        85.53 o                         
   2   7   6        670.55        563.81        95.37 o                         
   3   7   6        644.09        609.96        82.70 o                         
   4   7   6        699.06        783.76        83.14 o                         
   5   7   6        280.74        340.73       105.92 o                         
   6   7   6         11.65        -69.75       104.79 o                         
   7   7   6        333.59        291.96       141.28 o                         
   8   7   6        464.67        315.25       147.42 o                         
   9   7   6        448.27        431.88       173.04 o                         
  -8   8   6        100.69        116.35        83.93 o                         
  -7   8   6        351.44        361.69        84.30 o                         
  -6   8   6        636.13        698.72        81.37 o                         
  -5   8   6        116.17        175.90        80.20 o                         
  -4   8   6         96.51        119.50        64.99 o                         
  -3   8   6       1157.47       1146.09        68.16 o                         
  -2   8   6        330.31        354.21        77.09 o                         
  -1   8   6        985.56       1040.72        72.59 o                         
   0   8   6       1066.11       1217.35       106.10 o                         
   1   8   6        345.63        221.43        71.32 o                         
   2   8   6        540.56        535.92        81.22 o                         
   3   8   6       1214.56       1250.57       132.07 o                         
   4   8   6         34.52         86.15        93.26 o                         
   5   8   6        162.97        282.99       128.09 o                         
   6   8   6        456.04        600.64       128.93 o                         
   7   8   6        124.44        247.14       144.40 o                         
   8   8   6        228.15        276.90       103.38 o                         
  -8   9   6        106.30         25.25       116.57 o                         
  -7   9   6        476.98        555.91        84.17 o                         
  -6   9   6        125.24        150.76        80.19 o                         
  -5   9   6        460.16        424.00        74.01 o                         
  -4   9   6        272.97        322.65        80.03 o                         
  -3   9   6        234.28        301.95        72.32 o                         
  -2   9   6        704.74        832.72        70.46 o                         
  -1   9   6        825.00        895.94        73.70 o                         
   0   9   6          1.85         25.12        77.26 o                         
   1   9   6        922.72        929.11       124.36 o                         
   2   9   6        249.51        252.50       112.19 o                         
   3   9   6        203.69        206.74       111.18 o                         
   4   9   6        321.81        277.03       106.90 o                         
   5   9   6        233.68        368.65       129.34 o                         
   6   9   6        170.66        198.85       133.38 o                         
   7   9   6        770.51        952.13       147.58 o                         
   8   9   6         59.50         30.44       135.67 o                         
  -8  10   6        103.59         36.58        95.84 o                         
  -7  10   6        526.91        400.82        92.72 o                         
  -6  10   6        512.04        491.65        83.25 o                         
  -5  10   6         60.04        107.66        71.67 o                         
  -4  10   6        145.99        197.48        71.88 o                         
  -3  10   6        115.09        106.75        80.73 o                         
  -2  10   6        185.03        153.22        64.34 o                         
  -1  10   6        486.54        514.64        72.62 o                         
   0  10   6        353.05        352.19        70.62 o                         
   1  10   6        197.52        196.57        78.57 o                         
   2  10   6        220.84        210.11       120.66 o                         
   3  10   6        317.09        403.31       105.70 o                         
   4  10   6        115.47        131.89       104.97 o                         
   5  10   6        150.56        239.96       104.68 o                         
   6  10   6        686.36        739.97       148.51 o                         
   7  10   6        314.84        265.58       120.05 o                         
   8  10   6         40.50         59.00       237.03 o                         
  -7  11   6        230.89        174.61        81.97 o                         
  -6  11   6        168.70        159.11        76.93 o                         
  -5  11   6        134.43        126.33        88.78 o                         
  -4  11   6         27.00         35.71        71.46 o                         
  -3  11   6         21.89        -73.83        88.79 o                         
  -2  11   6         18.84         14.99        70.59 o                         
  -1  11   6        120.11        209.93        85.92 o                         
   0  11   6          7.18         92.10        88.91 o                         
   1  11   6        253.37        268.51        80.44 o                         
   2  11   6          8.86        179.64       124.45 o                         
   3  11   6         29.23         28.52       102.65 o                         
   4  11   6         74.82        -58.90       104.55 o                         
   5  11   6        157.02        167.12       145.24 o                         
   6  11   6        109.19        123.47       119.37 o                         
   7  11   6        160.64        156.30       134.48 o                         
  -7  12   6         56.75         -9.57       134.09 o                         
  -6  12   6         75.00        152.39        81.83 o                         
  -5  12   6         62.97         62.08        75.62 o                         
  -4  12   6          1.30         -8.29        81.61 o                         
  -3  12   6         46.20         36.22        88.52 o                         
  -2  12   6         71.80         88.76        66.70 o                         
  -1  12   6         18.21          6.41        78.77 o                         
   0  12   6          0.19        -56.04        88.51 o                         
   1  12   6         46.83         62.94        89.01 o                         
   2  12   6        181.65        189.44        90.41 o                         
   3  12   6        129.02        136.21       126.23 o                         
   4  12   6          3.06         -1.83       114.68 o                         
   5  12   6         38.19        -97.29       118.60 o                         
   6  12   6         80.27         45.72       118.64 o                         
   7  12   6        112.19         85.43       136.60 o                         
  -6  13   6         33.15        -11.21       102.48 o                         
  -5  13   6         86.74          9.61        90.54 o                         
  -4  13   6         65.43         58.73        76.18 o                         
  -3  13   6         26.77         52.68        88.18 o                         
  -2  13   6        316.20        353.86        68.94 o                         
  -1  13   6        415.12        549.91       102.98 o                         
   0  13   6         10.88          1.50        89.18 o                         
   1  13   6        214.65        290.23        88.59 o                         
   2  13   6        115.87        153.91       103.05 o                         
   3  13   6         11.30         83.25       137.63 o                         
   4  13   6        134.24         26.50       117.49 o                         
   5  13   6         31.89         61.17       101.42 o                         
   6  13   6         55.49         34.97       136.63 o                         
  -5  14   6        180.79        130.72       115.21 o                         
  -4  14   6         87.32        131.68        89.37 o                         
  -3  14   6        245.41        181.67        72.01 o                         
  -2  14   6        135.86        104.74        79.95 o                         
  -1  14   6        121.56        112.39        90.94 o                         
   0  14   6        427.86        444.69        90.47 o                         
   1  14   6         42.98         43.56        99.83 o                         
   2  14   6        226.56        246.36       142.68 o                         
   3  14   6        114.31         40.58       143.18 o                         
   4  14   6         42.48        101.98       101.48 o                         
   5  14   6        154.07         81.16       135.40 o                         
  -4  15   6        327.54        243.85       107.23 o                         
  -3  15   6        126.86         92.81        77.50 o                         
  -2  15   6        777.65        749.60        84.37 o                         
  -1  15   6        203.49        172.30        94.83 o                         
   0  15   6        207.22        196.78        91.13 o                         
   1  15   6        565.41        783.87       144.11 o                         
   2  15   6        288.56        217.48       118.35 o                         
   3  15   6        238.35        190.25       101.71 o                         
   4  15   6        598.40        646.56       118.14 o                         
  -3  16   6        619.64        640.19       113.98 o                         
  -2  16   6        257.71        118.41        85.06 o                         
  -1  16   6        814.40        703.51       121.23 o                         
   0  16   6        235.37        234.61       103.02 o                         
   1  16   6        782.89        791.33       121.03 o                         
   2  16   6        733.43        675.35       133.36 o                         
   3  16   6        262.71        233.06       134.79 o                         
  -1  17   6         68.37        -55.61       134.69 o                         
   0  17   6         51.79         81.98       115.70 o                         
   1  17   6        137.07        266.60       132.97 o                         
  -7   1   7         46.60         22.54        90.57 o                         
  -6   1   7         42.89         95.62       103.49 o                         
  -5   1   7        122.65        177.98        91.73 o                         
  -4   1   7         41.64         48.30        74.45 o                         
  -3   1   7        105.73        153.57        81.92 o                         
  -2   1   7         70.10        109.27        90.96 o                         
  -1   1   7         81.19         50.86        91.33 o                         
   0   1   7          3.95         41.74        90.33 o                         
   1   1   7        180.58        214.50        99.88 o                         
   2   1   7         63.98         38.49       104.21 o                         
   3   1   7         46.91         28.54       104.43 o                         
   4   1   7        106.44        135.50       140.50 o                         
   5   1   7         44.28         41.32       144.96 o                         
   6   1   7         77.25         39.02       136.03 o                         
   7   1   7         22.38        -27.17       183.82 o                         
  -7   2   7         26.21         63.17        89.00 o                         
  -6   2   7        461.48        418.38        85.53 o                         
  -5   2   7        243.22        173.68        79.80 o                         
  -4   2   7        372.18        363.05        75.80 o                         
  -3   2   7        313.83        332.15        92.60 o                         
  -2   2   7         77.73         41.09        81.88 o                         
  -1   2   7         68.35        100.90        94.35 o                         
   0   2   7        210.17        212.54        85.69 o                         
   1   2   7         28.31         25.75        99.24 o                         
   2   2   7        198.25        235.72       116.44 o                         
   3   2   7        401.71        447.74       143.03 o                         
   4   2   7        130.26        115.07       110.96 o                         
   5   2   7        666.64        772.91       137.35 o                         
   6   2   7        194.85        102.44       147.91 o                         
   7   2   7         17.30          7.67       166.98 o                         
  -7   3   7        136.69        187.89        89.54 o                         
  -6   3   7         57.72         34.86        72.97 o                         
  -5   3   7        794.11        873.80        94.80 o                         
  -4   3   7        328.43        354.07        81.89 o                         
  -3   3   7        107.72        154.38        91.24 o                         
  -2   3   7        629.21        720.02        97.42 o                         
  -1   3   7        319.39        441.21        95.94 o                         
   0   3   7         72.74        151.67        86.94 o                         
   1   3   7        575.45        677.03       101.30 o                         
   2   3   7        348.72        372.32       130.52 o                         
   3   3   7        112.04        143.62       104.43 o                         
   4   3   7        544.30        603.37       107.02 o                         
   5   3   7        315.24        286.80       120.96 o                         
   6   3   7        125.13        124.09       146.06 o                         
   7   3   7        175.21        144.86       167.39 o                         
  -7   4   7        143.53        188.30       118.77 o                         
  -6   4   7        390.25        438.34        73.84 o                         
  -5   4   7        129.00        107.69        92.84 o                         
  -4   4   7        256.61        251.42        82.28 o                         
  -3   4   7        575.32        587.60        83.41 o                         
  -2   4   7        132.67        183.83        83.85 o                         
  -1   4   7        550.14        559.63        83.40 o                         
   0   4   7        810.47        887.71       109.35 o                         
   1   4   7        223.65        175.72       129.95 o                         
   2   4   7        377.63        449.99       106.26 o                         
   3   4   7        505.96        464.95        93.23 o                         
   4   4   7         93.09         55.41       105.37 o                         
   5   4   7        314.73        308.52       147.66 o                         
   6   4   7        180.01         87.60       119.61 o                         
   7   4   7         55.47         94.88       166.30 o                         
  -7   5   7        229.88        217.53        96.67 o                         
  -6   5   7         81.03         88.46        83.95 o                         
  -5   5   7        522.66        571.13        73.80 o                         
  -4   5   7        355.08        374.29        83.25 o                         
  -3   5   7        113.16        176.87        80.73 o                         
  -2   5   7        393.03        417.01        74.58 o                         
  -1   5   7        268.07        310.69        88.56 o                         
   0   5   7        237.40        363.05       157.26 o                         
   1   5   7        272.03        290.35       130.33 o                         
   2   5   7        211.17        194.31       105.38 o                         
   3   5   7        267.95        300.47        92.29 o                         
   4   5   7        551.88        731.33       117.21 o                         
   5   5   7        243.66        290.46       146.64 o                         
   6   5   7         63.62         55.29       145.79 o                         
   7   5   7        489.00        432.67       244.43 o                         
  -6   6   7        220.18        181.64       110.70 o                         
  -5   6   7         76.86         22.91        77.48 o                         
  -4   6   7         41.01         79.56        91.44 o                         
  -3   6   7        301.27        332.60        74.51 o                         
  -2   6   7         77.46         25.93        73.85 o                         
  -1   6   7         83.18         91.69       103.81 o                         
   0   6   7        370.28        435.22       106.49 o                         
   1   6   7         36.71         22.88        88.89 o                         
   2   6   7        211.60        246.66        82.17 o                         
   3   6   7        162.22        213.50        81.32 o                         
   4   6   7         36.66         49.25       118.89 o                         
   5   6   7        189.67        197.64       117.98 o                         
   6   6   7        191.72        186.12       166.33 o                         
  -6   7   7         18.96         54.56        82.24 o                         
  -5   7   7         69.14         55.88        82.97 o                         
  -4   7   7         25.92        -45.19        91.78 o                         
  -3   7   7          5.99        -17.74        91.73 o                         
  -2   7   7        183.28        194.15        75.49 o                         
  -1   7   7         49.89         -0.62       126.44 o                         
   0   7   7         31.89        -12.09       103.99 o                         
   1   7   7        116.34        105.46        91.12 o                         
   2   7   7        133.23        122.67       105.21 o                         
   3   7   7          2.19         19.09       101.94 o                         
   4   7   7         14.05        -49.66       146.24 o                         
   5   7   7         84.94         75.11       119.86 o                         
   6   7   7          8.66         35.82       165.62 o                         
  -6   8   7          3.35          8.55       117.07 o                         
  -5   8   7        107.41         69.11        84.51 o                         
  -4   8   7         83.62        101.80        91.48 o                         
  -3   8   7        126.30        135.67        94.77 o                         
  -2   8   7         64.86        103.87       109.35 o                         
  -1   8   7         14.26         14.44       103.67 o                         
   0   8   7        111.66        118.97        89.35 o                         
   1   8   7         33.82         66.86        89.14 o                         
   2   8   7        145.97        155.77       103.31 o                         
   3   8   7        286.16        310.32       104.47 o                         
   4   8   7         85.28          0.30       121.01 o                         
   5   8   7         45.36          0.03       122.52 o                         
  -5   9   7         75.32         39.68        82.19 o                         
  -4   9   7        211.18        202.57        84.19 o                         
  -3   9   7        157.43        147.33        94.85 o                         
  -2   9   7         22.88         50.15        97.20 o                         
  -1   9   7        223.25        264.09       118.28 o                         
   0   9   7        155.33        140.72        91.31 o                         
   1   9   7         82.42         71.49       118.21 o                         
   2   9   7         59.38        -14.50       104.39 o                         
   3   9   7         56.06         89.70       103.20 o                         
   4   9   7        323.84        329.19       148.27 o                         
   5   9   7         28.16        -19.97       167.37 o                         
  -5  10   7        130.12        140.46       135.58 o                         
  -4  10   7        198.40        158.88        89.83 o                         
  -3  10   7        192.65        254.85        86.02 o                         
  -2  10   7         26.28         55.29       101.85 o                         
  -1  10   7         65.24         30.69       118.27 o                         
   0  10   7        291.01        149.21       103.69 o                         
   1  10   7         49.42         10.34       102.21 o                         
   2  10   7         29.14          3.49       103.60 o                         
   3  10   7        220.52        264.31        93.39 o                         
   4  10   7         88.26        129.95       137.79 o                         
  -4  11   7        142.13        113.64        93.63 o                         
  -3  11   7         76.92        104.92        98.02 o                         
  -2  11   7        260.58        285.12       107.24 o                         
  -1  11   7        263.62        253.45        91.90 o                         
   0  11   7        343.33        395.51        91.91 o                         
   1  11   7        386.32        565.35       104.15 o                         
   2  11   7        201.53        102.59       104.14 o                         
   3  11   7         80.44         95.08       118.51 o                         
   4  11   7        212.77        181.15       137.15 o                         
  -3  12   7        387.06        282.29       100.25 o                         
  -2  12   7         85.83        110.34       133.04 o                         
  -1  12   7        246.39        169.88       105.67 o                         
   0  12   7        445.71        497.52       103.80 o                         
   1  12   7         87.96         94.54       115.68 o                         
   2  12   7        226.18        242.98       106.49 o                         
   3  12   7        355.49        342.20       168.97 o                         
  -1  13   7        132.46        192.47       116.05 o                         
   0  13   7          8.24          3.47       118.01 o                         
   1  13   7        219.19        360.29       104.55 o                         
  -3   0   8        229.42        252.51       169.07 o                         
  -2   0   8         86.96         64.49       167.97 o                         
  -1   0   8        268.33        286.79       152.91 o                         
   0   0   8       1546.86       1413.37       157.94 o                         
   1   0   8        456.83        384.57       189.61 o                         
   2   0   8         37.90          5.91       217.68 o                         
   3   0   8        125.07         61.69       254.03 o                         
  -3   1   8         48.92         73.58       118.78 o                         
  -2   1   8         24.21         21.36       117.90 o                         
  -1   1   8       1150.80        977.88       109.70 o                         
   0   1   8       1778.95       1603.77       122.63 o                         
   1   1   8        431.51        317.94       128.00 o                         
   2   1   8         39.53         28.18       169.27 o                         
   3   1   8         50.98         24.81       181.92 o                         
  -3   2   8        122.12        150.94       118.76 o                         
  -2   2   8         39.79         -2.98       118.40 o                         
  -1   2   8         77.84        137.99       119.10 o                         
   0   2   8        337.76        290.43       118.58 o                         
   1   2   8         50.62         46.78       157.43 o                         
   2   2   8        112.36        140.99       178.89 o                         
   3   2   8         94.66        110.90       164.93 o                         
  -3   3   8          6.32         57.03       105.68 o                         
  -2   3   8         79.26         85.25       117.56 o                         
  -1   3   8         48.63         76.72       100.81 o                         
   0   3   8          9.73          0.22       139.25 o                         
   1   3   8         18.22         -0.91       179.90 o                         
   2   3   8         40.85          5.49       134.66 o                         
   3   3   8         15.65          5.08       179.89 o                         
  -2   4   8         27.32         17.47       105.25 o                         
  -1   4   8          6.80          5.34       127.59 o                         
   0   4   8         13.07         13.27       164.64 o                         
   1   4   8          8.60        -17.24       134.23 o                         
   2   4   8         20.22         37.75       164.61 o                         
  -2   5   8         40.94         31.25       144.88 o                         
  -1   5   8         42.81         15.38       155.90 o                         
   0   5   8         17.87        -39.55       165.50 o                         
   1   5   8         41.04         51.54       165.22 o                         
   0   6   8        134.43         72.77       135.72 o                         
   1   6   8         53.56         21.03       118.05 o                         
                                                                                
